# Supplementary material for: Integrated single-cell multiomic profiling of caudate nucleus suggests key mechanisms in alcohol use disorder
Source: Nat Commun. 2025 Oct 13;16:9070. doi: 10.1038/s41467-025-64136-0 (PMC12518533; doi:10.1038/s41467-025-64136-0)
Supplement: Supplementary file 3 — Supplementary Data 1–20 [file 41467_2025_64136_MOESM3_ESM.xlsx]

## Sheet: Index
Table Index	Description
Supp Data 1	Sample-level demographics and cell-level information from snRNA-seq results
Supp Data 2	Sample-level demographics and cell-level information from snATAC-seq results
Supp Data 3	Microglia subcluster-specific gene markers, using ROC test
Supp Data 4	Pathway enrichment results in microglia subclusters
Supp Data 5	Astrocyte subcluster-specific gene markers, using ROC test
Supp Data 6	Pathway enrichment results in astrocyte subclusters
Supp Data 7	Number of differentially expressed genes for each cell type
Supp Data 8	Correlation between cell types of log2 fold changes of genes between AUD and non-AUD individuals.
Supp Data 9	Gene set enrichment analysis results for each cell type
Supp Data 10	Jaccard Index between cell types of open chromatin regions.
Supp Data 11	Correlation between cell types of RNA and chromatin accesibility counts for all genes.
Supp Data 12	Number of differentially accessible chromatin regions for each cell type
Supp Data 13	Enrichment of differentially expressed genes with alcohol-related GWAS genes
Supp Data 14	TF and TG Regulatory Modules Assignments
Supp Data 15	Co-expression modules in astrocytes
Supp Data 16	Differential chromVar motif activity in astrocytes
Supp Data 17	Differential chromVar motif activity in oligodendrocytes
Supp Data 18	Microglia-astrocyte-oligodendrocyte cell-cell communication results (MultiNicheNet)
Supp Data 19	Barcode-level quality control metrics used for HT assay snRNA-seq data, for each sequencing pool
Supp Data 20	Barcode-level quality control metrics used for multiome assay snRNA-seq + snATAC-seq data, for each sequencing pool

## Sheet: Supp Data 1
Supplementary Data 1: Sample-level demographics and cell-level information from snRNA-seq results. 'Cell Type Counts' refers to the number of cells of a cell type (or across all cell types for 'Total Cells') for a sample 'Cell Type Percentages' refers to the percentage of cells of a sample are a given cell type 'Filtered out for analysis' denotes that sample was not included in differential expre…
		Demographics			Cell Type Counts																		Cell Type Percentages
Sample	Filtered Out for analysis	AUD	Sex	Age	Total Cells	D1 MSNs	D2 MSNs	Oligodendrocytes	Astrocytes	Microglia	Ependymal Cells	OPCs	Glutamatergic Neurons	D1/D2 MSNs	CR Interneurons	FS Interneurons	Endothelial Cells	LTS Interneurons	Cholinergic Interneurons	vSMCs	CCK Interneurons	Other Macrophages	D2 MSNs	D1 MSNs	Oligodendrocytes	Astrocytes	Microglia	Ependymal Cells	OPCs	Glutamatergic Neurons	D1/D2 MSNs	CR Interneurons	FS Interneurons	Endothelial Cells	LTS Interneurons	Cholinergic Interneurons	vSMCs	CCK Interneurons	Other Macrophages
1	FALSE	AUD	Male	75	7115	1607	1483	2361	474	455	2	139	0	188	80	152	59	35	7	35	28	10	0.225861	0.208433	0.331834	0.0666198	0.0639494	0.000281096	0.0195362	0	0.026423	0.0112439	0.0213633	0.00829234	0.00491918	0.000983837	0.00491918	0.00393535	0.00140548
2	FALSE	no AUD	Female	78	4987	1928	672	321	1402	47	22	275	10	33	101	31	59	13	10	37	19	7	0.386605	0.13475	0.0643674	0.281131	0.0094245	0.00441147	0.0551434	0.00200521	0.0066172	0.0202527	0.00621616	0.0118308	0.00260678	0.00200521	0.00741929	0.00380991	0.00140365
3	FALSE	AUD	Male	73	6492	1435	1503	1568	488	377	7	304	0	265	136	198	28	115	7	17	40	4	0.221041	0.231516	0.241528	0.0751694	0.0580715	0.00107825	0.0468269	0	0.0408195	0.0209489	0.0304991	0.004313	0.0177141	0.00107825	0.00261861	0.00616143	0.000616143
4	FALSE	no AUD	Male	55	9175	1488	1048	4448	535	602	52	510	1	113	106	69	70	33	8	30	44	18	0.16218	0.114223	0.484796	0.0583106	0.0656131	0.00566757	0.0555858	0.000108992	0.0123161	0.0115531	0.00752044	0.00762943	0.00359673	0.000871935	0.00326975	0.00479564	0.00196185
5	FALSE	AUD	Male	37	7950	1539	1688	2254	725	352	9	544	0	290	118	171	91	43	43	24	25	34	0.193585	0.212327	0.283522	0.091195	0.0442767	0.00113208	0.0684277	0	0.036478	0.0148428	0.0215094	0.0114465	0.00540881	0.00540881	0.00301887	0.00314465	0.00427673
6	FALSE	AUD	Male	58	8648	1589	1588	3187	1007	207	2	497	0	187	111	97	83	21	16	31	12	13	0.183742	0.183626	0.368525	0.116443	0.0239362	0.000231267	0.0574699	0	0.0216235	0.0128353	0.0112165	0.00959759	0.00242831	0.00185014	0.00358464	0.0013876	0.00150324
7	FALSE	AUD	Female	56	11808	2804	3136	2766	1076	426	20	641	0	289	138	244	115	44	32	31	26	20	0.237466	0.265583	0.234248	0.0911247	0.0360772	0.00169377	0.0542852	0	0.0244749	0.011687	0.020664	0.00973916	0.00372629	0.00271003	0.00262534	0.0022019	0.00169377
8	FALSE	AUD	Male	63	3616	838	336	851	788	88	6	432	0	29	121	41	39	7	3	18	14	5	0.231748	0.0929204	0.235343	0.21792	0.0243363	0.00165929	0.119469	0	0.00801991	0.0334624	0.0113385	0.0107854	0.00193584	0.000829646	0.00497788	0.00387168	0.00138274
9	FALSE	AUD	Male	73	9199	1383	1446	2611	1597	860	194	402	38	242	102	133	43	24	29	31	42	22	0.150342	0.157191	0.283835	0.173606	0.0934884	0.0210892	0.0437004	0.00413088	0.0263072	0.0110882	0.0144581	0.00467442	0.00260898	0.00315252	0.00336993	0.00456571	0.00239156
10	FALSE	no AUD	Female	51	11567	2457	2730	3282	1073	655	1	622	9	315	145	129	42	23	27	33	23	1	0.212415	0.236016	0.283738	0.0927639	0.0566266	8.64528e-05	0.0537737	0.000778076	0.0272326	0.0125357	0.0111524	0.00363102	0.00198842	0.00233423	0.00285294	0.00198842	8.64528e-05
11	FALSE	AUD	Male	54	5693	980	1250	850	1037	239	347	262	11	193	108	204	56	62	9	19	57	9	0.172141	0.219568	0.149306	0.182154	0.0419814	0.060952	0.0460214	0.0019322	0.0339013	0.0189707	0.0358335	0.00983664	0.0108906	0.00158089	0.00333743	0.0100123	0.00158089
12	FALSE	AUD	Male	40	5745	1701	1193	694	974	95	42	592	5	140	87	58	78	18	9	13	35	11	0.296084	0.207659	0.120801	0.169539	0.0165361	0.0073107	0.103046	0.000870322	0.024369	0.0151436	0.0100957	0.013577	0.00313316	0.00156658	0.00226284	0.00609225	0.00191471
13	FALSE	AUD	Male	65	8683	1973	1964	2389	1001	320	0	458	0	232	119	90	43	28	10	28	20	8	0.227226	0.226189	0.275135	0.115283	0.0368536	0	0.0527467	0	0.0267189	0.0137049	0.0103651	0.00495221	0.00322469	0.00115168	0.00322469	0.00230335	0.000921341
14	FALSE	AUD	Male	55	6244	1547	1225	1823	510	337	0	418	0	142	59	36	61	29	7	33	6	11	0.247758	0.196188	0.29196	0.0816784	0.0539718	0	0.0669443	0	0.0227418	0.00944907	0.00576553	0.00976938	0.00464446	0.00112108	0.00528507	0.000960922	0.00176169
15	FALSE	no AUD	Female	63	9833	1730	2112	3600	695	541	18	484	1	212	121	117	47	45	10	34	52	14	0.175938	0.214787	0.366114	0.0706804	0.0550188	0.00183057	0.049222	0.000101698	0.0215601	0.0123055	0.0118987	0.00477982	0.00457643	0.00101698	0.00345774	0.00528831	0.00142378
16	FALSE	no AUD	Male	47	12090	2626	2371	3898	1294	517	4	711	2	205	132	133	44	40	27	32	26	28	0.217204	0.196112	0.322415	0.107031	0.0427626	0.000330852	0.0588089	0.000165426	0.0169562	0.0109181	0.0110008	0.00363937	0.00330852	0.00223325	0.00264682	0.00215054	0.00231596
17	FALSE	AUD	Male	64	6151	829	951	2985	422	252	0	299	0	98	92	94	45	21	7	27	17	12	0.134775	0.154609	0.485287	0.0686067	0.0409689	0	0.04861	0	0.0159324	0.0149569	0.0152821	0.00731588	0.00341408	0.00113803	0.00438953	0.00276378	0.0019509
18	FALSE	AUD	Female	47	17636	2618	2713	8210	1446	889	2	892	2	251	181	234	69	36	16	38	25	14	0.148446	0.153833	0.465525	0.0819914	0.0504083	0.000113404	0.0505784	0.000113404	0.0142323	0.0102631	0.0132683	0.00391245	0.00204128	0.000907235	0.00215468	0.00141756	0.000793831
19	FALSE	AUD	Female	67	3685	683	290	745	1250	32	0	461	0	12	69	21	83	12	8	2	14	3	0.185346	0.0786974	0.202171	0.339213	0.00868385	0	0.125102	0	0.00325645	0.0187246	0.00569878	0.0225237	0.00325645	0.00217096	0.000542741	0.00379919	0.000814111
20	FALSE	no AUD	Male	50	4306	702	946	984	507	162	176	257	0	168	106	112	92	28	8	25	21	12	0.163028	0.219693	0.228518	0.117743	0.0376219	0.0408732	0.0596842	0	0.0390153	0.0246168	0.0260102	0.0213655	0.00650255	0.00185787	0.00580585	0.00487692	0.00278681
21	FALSE	AUD	Male	55	3409	462	478	1141	399	250	11	239	0	206	65	49	22	23	16	17	23	8	0.135524	0.140217	0.334702	0.117043	0.0733353	0.00322675	0.0701085	0	0.0604283	0.0190672	0.0143737	0.00645351	0.00674685	0.00469346	0.0049868	0.00674685	0.00234673
22	FALSE	AUD	Male	45	14289	1629	1842	7687	1166	508	10	669	0	196	141	161	90	44	15	43	36	52	0.114004	0.12891	0.537966	0.0816012	0.0355518	0.000699839	0.0468192	0	0.0137168	0.00986773	0.0112674	0.00629855	0.00307929	0.00104976	0.00300931	0.00251942	0.00363916
23	FALSE	AUD	Female	45	10987	1811	1809	3585	1832	474	58	590	14	256	132	193	39	74	11	47	56	6	0.164831	0.164649	0.326295	0.166743	0.0431419	0.00527897	0.0536998	0.00127423	0.0233003	0.0120142	0.0175662	0.00354965	0.00673523	0.00100118	0.00427778	0.00509693	0.0005461
24	FALSE	AUD	Male	59	5022	1101	1088	1027	704	42	7	482	1	251	126	47	65	19	6	33	15	8	0.219235	0.216647	0.2045	0.140183	0.0083632	0.00139387	0.0959777	0.000199124	0.0499801	0.0250896	0.00935882	0.0129431	0.00378335	0.00119474	0.00657109	0.00298686	0.00159299
25	FALSE	no AUD	Male	56	9601	1633	1853	3593	701	481	126	476	0	266	159	164	57	27	2	22	16	25	0.170086	0.193001	0.374232	0.0730132	0.0500989	0.0131236	0.0495782	0	0.0277054	0.0165608	0.0170816	0.00593688	0.00281221	0.000208312	0.00229143	0.00166649	0.0026039
26	FALSE	no AUD	Male	55	9446	1836	2073	2884	785	269	15	710	0	379	154	161	60	40	6	23	42	9	0.194368	0.219458	0.305314	0.083104	0.0284777	0.00158797	0.0751641	0	0.0401228	0.0163032	0.0170443	0.00635189	0.0042346	0.000635189	0.00243489	0.00444633	0.000952784
27	FALSE	AUD	Male	61	8201	2587	1594	1206	1733	68	1	371	0	169	154	143	68	44	8	13	29	13	0.315449	0.194367	0.147055	0.211316	0.00829167	0.000121936	0.0452384	0	0.0206072	0.0187782	0.0174369	0.00829167	0.0053652	0.000975491	0.00158517	0.00353615	0.00158517
28	FALSE	no AUD	Male	73	10602	2157	2064	3742	873	296	1	558	4	344	167	193	50	64	13	29	32	15	0.203452	0.19468	0.352952	0.082343	0.0279193	9.43218e-05	0.0526316	0.000377287	0.0324467	0.0157517	0.0182041	0.00471609	0.0060366	0.00122618	0.00273533	0.0030183	0.00141483
29	FALSE	AUD	Female	62	9517	1461	1241	4643	645	600	0	423	2	147	102	97	29	39	19	35	17	17	0.153515	0.130398	0.487864	0.0677735	0.0630451	0	0.0444468	0.00021015	0.015446	0.0107177	0.0101923	0.00304718	0.00409793	0.00199643	0.00367763	0.00178628	0.00178628
30	FALSE	AUD	Male	58	5173	934	1161	1037	803	332	46	301	4	180	77	121	71	31	7	19	34	15	0.180553	0.224435	0.200464	0.155229	0.0641794	0.00889233	0.0581867	0.000773246	0.0347961	0.014885	0.0233907	0.0137251	0.00599265	0.00135318	0.00367292	0.00657259	0.00289967
31	FALSE	AUD	Male	65	6481	1530	1564	1288	708	478	1	313	5	211	76	157	42	38	10	30	27	3	0.236075	0.241321	0.198735	0.109242	0.0737541	0.000154297	0.048295	0.000771486	0.0325567	0.0117266	0.0242247	0.00648048	0.00586329	0.00154297	0.00462892	0.00416602	0.000462892
32	FALSE	no AUD	Female	73	13344	2821	2122	5328	932	732	0	622	1	241	156	170	88	40	9	31	27	24	0.211406	0.159023	0.399281	0.0698441	0.0548561	0	0.0466127	7.494e-05	0.0180606	0.0116906	0.0127398	0.00659472	0.0029976	0.00067446	0.00232314	0.00202338	0.00179856
33	FALSE	AUD	Male	41	8546	1814	1940	2222	863	285	4	527	0	232	172	252	74	44	7	31	56	23	0.212263	0.227007	0.260005	0.100983	0.0333489	0.000468055	0.0616663	0	0.0271472	0.0201264	0.0294875	0.00865902	0.00514861	0.000819097	0.00362743	0.00655277	0.00269132
34	FALSE	no AUD	Male	62	6537	1535	1047	2272	507	358	0	248	0	145	89	147	76	28	4	39	26	16	0.234817	0.160165	0.34756	0.0775585	0.0547652	0	0.0379379	0	0.0221814	0.0136148	0.0224874	0.0116261	0.00428331	0.000611901	0.00596604	0.00397736	0.00244761
35	FALSE	no AUD	Male	50	7152	1629	1983	999	753	505	7	354	3	383	109	252	27	56	8	26	49	9	0.227768	0.277265	0.139681	0.105285	0.0706096	0.000978747	0.0494966	0.000419463	0.0535515	0.0152405	0.0352349	0.00377517	0.00782998	0.00111857	0.00363535	0.00685123	0.00125839
36	FALSE	no AUD	Male	54	6932	1736	1402	1784	749	240	28	381	1	184	129	77	84	35	13	26	52	11	0.250433	0.20225	0.257357	0.10805	0.034622	0.00403924	0.0549625	0.000144259	0.0265436	0.0186093	0.0111079	0.0121177	0.00504905	0.00187536	0.00375072	0.00750144	0.00158684
37	FALSE	AUD	Female	61	9010	2021	2250	1430	1402	569	130	550	20	178	127	182	40	49	19	22	16	5	0.224306	0.249723	0.158713	0.155605	0.0631521	0.0144284	0.0610433	0.00221976	0.0197558	0.0140954	0.0201998	0.00443951	0.0054384	0.00210877	0.00244173	0.0017758	0.000554939
38	FALSE	no AUD	Male	58	3754	973	564	478	1092	17	0	337	0	15	117	12	115	1	1	20	8	4	0.25919	0.15024	0.127331	0.29089	0.0045285	0	0.0897709	0	0.00399574	0.0311668	0.00319659	0.030634	0.000266383	0.000266383	0.00532765	0.00213106	0.00106553
39	FALSE	AUD	Male	43	7919	1539	1266	3102	616	381	3	425	1	163	84	102	114	34	8	33	35	13	0.194343	0.159869	0.391716	0.0777876	0.0481121	0.000378836	0.0536684	0.000126279	0.0205834	0.0106074	0.0128804	0.0143958	0.00429347	0.00101023	0.00416719	0.00441975	0.00164162
40	FALSE	AUD	Female	48	12460	2763	2401	3402	1585	690	0	834	1	267	163	159	52	48	22	42	23	8	0.22175	0.192697	0.273034	0.127207	0.0553772	0	0.0669342	8.02568e-05	0.0214286	0.0130819	0.0127608	0.00417335	0.00385233	0.00176565	0.00337079	0.00184591	0.000642055
41	FALSE	AUD	Male	61	5745	951	1187	1685	769	128	181	216	4	208	67	171	85	37	5	24	19	8	0.165535	0.206614	0.293299	0.133856	0.0222802	0.0315057	0.0375979	0.000696258	0.0362054	0.0116623	0.029765	0.0147955	0.00644038	0.000870322	0.00417755	0.00330722	0.00139252
42	FALSE	no AUD	Male	81	12000	1833	1595	5890	937	596	5	396	1	218	137	161	75	51	9	47	32	17	0.15275	0.132917	0.490833	0.0780833	0.0496667	0.000416667	0.033	8.33333e-05	0.0181667	0.0114167	0.0134167	0.00625	0.00425	0.00075	0.00391667	0.00266667	0.00141667
43	FALSE	no AUD	Female	63	5226	1315	1541	210	913	315	69	296	8	226	85	147	31	15	12	23	17	3	0.251626	0.294872	0.0401837	0.174703	0.0602755	0.0132032	0.0566399	0.00153081	0.0432453	0.0162648	0.0281286	0.00593188	0.00287026	0.00229621	0.00440107	0.00325297	0.000574053
44	FALSE	no AUD	Male	37	8111	775	973	4562	523	336	2	423	1	196	81	51	66	48	10	30	24	10	0.0955493	0.119961	0.562446	0.0644803	0.0414252	0.000246579	0.0521514	0.000123289	0.0241647	0.00998644	0.00628776	0.0081371	0.00591789	0.00123289	0.00369868	0.00295894	0.00123289
45	FALSE	no AUD	Male	74	9248	1184	1398	2904	1117	860	921	415	3	167	54	70	57	18	17	29	21	13	0.128028	0.151168	0.314014	0.120783	0.0929931	0.0995891	0.0448746	0.000324394	0.018058	0.0058391	0.0075692	0.00616349	0.00194637	0.00183824	0.00313581	0.00227076	0.00140571
46	FALSE	AUD	Male	49	5417	751	1044	997	976	436	313	257	6	252	116	131	24	32	15	27	34	6	0.138638	0.192727	0.18405	0.180174	0.0804874	0.0577811	0.0474432	0.00110762	0.0465202	0.0214141	0.0241831	0.0044305	0.00590733	0.00276906	0.00498431	0.00627654	0.00110762
47	FALSE	AUD	Male	49	12014	2548	2779	2755	1501	527	151	688	6	344	153	305	111	41	25	36	30	14	0.212086	0.231313	0.229316	0.124938	0.0438655	0.0125687	0.0572665	0.000499417	0.0286333	0.0127351	0.025387	0.00923922	0.00341269	0.00208091	0.0029965	0.00249709	0.00116531
48	FALSE	no AUD	Female	62	3429	669	345	549	785	61	362	274	1	67	79	48	88	6	6	21	16	52	0.195101	0.100612	0.160105	0.22893	0.0177894	0.10557	0.0799067	0.00029163	0.0195392	0.0230388	0.0139983	0.0256635	0.00174978	0.00174978	0.00612423	0.00466608	0.0151648
49	FALSE	no AUD	Male	57	8479	1533	1780	2385	1052	383	3	559	0	234	128	167	103	51	5	48	24	24	0.1808	0.20993	0.281283	0.124071	0.0451704	0.000353815	0.0659276	0	0.0275976	0.0150961	0.0196957	0.0121477	0.00601486	0.000589692	0.00566104	0.00283052	0.00283052
50	FALSE	AUD	Male	49	5538	960	1155	738	831	385	348	390	2	287	87	206	36	30	3	19	47	14	0.173348	0.208559	0.133261	0.150054	0.0695197	0.0628386	0.0704225	0.000361141	0.0518238	0.0157096	0.0371975	0.00650054	0.00541712	0.000541712	0.00343084	0.00848682	0.00252799
51	FALSE	no AUD	Male	59	9287	1623	1863	3683	636	400	5	378	0	195	126	206	62	27	8	40	31	4	0.17476	0.200603	0.396576	0.0684828	0.043071	0.000538387	0.0407021	0	0.0209971	0.0135674	0.0221815	0.006676	0.00290729	0.000861419	0.0043071	0.003338	0.00043071
52	FALSE	AUD	Male	61	9060	1788	2072	1815	835	712	536	258	1	412	131	244	68	64	15	49	30	30	0.197351	0.228698	0.200331	0.0921634	0.0785872	0.0591611	0.0284768	0.000110375	0.0454746	0.0144592	0.0269316	0.00750552	0.00706402	0.00165563	0.00540839	0.00331126	0.00331126
53	FALSE	AUD	Male	62	10300	1583	1410	4383	1051	589	40	681	4	221	118	78	39	20	4	39	22	18	0.153689	0.136893	0.425534	0.102039	0.0571845	0.0038835	0.0661165	0.00038835	0.0214563	0.0114563	0.00757282	0.00378641	0.00194175	0.00038835	0.00378641	0.00213592	0.00174757
54	FALSE	no AUD	Male	59	10116	2329	2440	2063	1212	391	7	649	0	351	148	222	117	48	18	36	27	58	0.230229	0.241202	0.203934	0.11981	0.0386516	0.000691973	0.0641558	0	0.0346975	0.0146303	0.0219454	0.0115658	0.00474496	0.00177936	0.00355872	0.00266904	0.00573349
55	FALSE	no AUD	Male	64	8070	1141	1424	2782	915	494	172	427	2	229	111	175	47	45	9	47	28	22	0.141388	0.176456	0.344734	0.113383	0.0612144	0.0213135	0.052912	0.000247831	0.0283767	0.0137546	0.0216853	0.00582404	0.00557621	0.00111524	0.00582404	0.00346964	0.00272615
56	FALSE	no AUD	Male	48	12546	1561	1435	1495	3359	1638	1501	541	60	417	102	161	45	61	50	35	26	59	0.124422	0.114379	0.119161	0.267735	0.13056	0.11964	0.0431213	0.0047824	0.0332377	0.00813008	0.0128328	0.0035868	0.00486211	0.00398533	0.00278973	0.00207237	0.00470269
57	FALSE	AUD	Male	25	4393	1250	1576	205	435	41	8	86	0	317	110	192	94	51	3	12	13	0	0.284544	0.358753	0.0466651	0.0990212	0.00933303	0.00182108	0.0195766	0	0.0721603	0.0250398	0.0437059	0.0213977	0.0116094	0.000682905	0.00273162	0.00295925	0
58	FALSE	no AUD	Male	73	9891	1353	1263	4735	1012	544	1	389	2	164	166	148	37	30	6	17	23	1	0.136791	0.127692	0.478718	0.102315	0.0549995	0.000101102	0.0393287	0.000202204	0.0165807	0.0167829	0.0149631	0.00374077	0.00303306	0.000606612	0.00171873	0.00232535	0.000101102
59	FALSE	no AUD	Male	64	7769	899	952	1103	2053	772	920	324	20	233	95	152	87	40	13	37	41	28	0.115716	0.122538	0.141975	0.264255	0.0993693	0.118419	0.0417042	0.00257433	0.029991	0.0122281	0.0195649	0.0111984	0.00514867	0.00167332	0.00476252	0.00527738	0.00360407
60	FALSE	no AUD	Male	51	15916	3003	2441	6465	1360	984	8	682	1	350	225	185	69	39	14	65	6	19	0.188678	0.153368	0.406195	0.0854486	0.0618246	0.000502639	0.04285	6.28299e-05	0.0219904	0.0141367	0.0116235	0.00433526	0.00245036	0.000879618	0.00408394	0.000376979	0.00119377
61	FALSE	AUD	Female	43	7846	1825	1966	1344	981	141	42	616	1	256	162	224	109	44	11	48	62	14	0.232603	0.250574	0.171297	0.125032	0.0179709	0.00535305	0.0785113	0.000127453	0.0326281	0.0206475	0.0285496	0.0138924	0.00560795	0.00140199	0.00611777	0.00790212	0.00178435
62	FALSE	AUD	Male	50	1959	423	302	246	520	60	75	182	0	38	45	25	25	4	0	7	5	2	0.215926	0.15416	0.125574	0.265442	0.0306279	0.0382848	0.0929045	0	0.0193977	0.0229709	0.0127616	0.0127616	0.00204186	0	0.00357325	0.00255232	0.00102093
63	FALSE	no AUD	Male	59	8559	1458	1710	1978	1255	689	298	334	3	286	102	203	64	44	6	29	54	46	0.170347	0.19979	0.231102	0.146629	0.0805001	0.0348172	0.0390233	0.000350508	0.0334151	0.0119173	0.0237177	0.00747751	0.00514079	0.000701016	0.00338825	0.00630915	0.00537446
64	FALSE	no AUD	Male	52	11895	2037	1766	5421	1051	367	7	662	0	182	121	107	40	47	17	28	35	7	0.171248	0.148466	0.455738	0.0883565	0.0308533	0.000588483	0.0556536	0	0.0153005	0.0101723	0.00899538	0.00336276	0.00395124	0.00142917	0.00235393	0.00294241	0.000588483
65	FALSE	AUD	Male	63	8007	1593	1996	2143	589	490	161	266	2	251	96	176	64	47	11	53	46	23	0.198951	0.249282	0.267641	0.0735606	0.0611965	0.0201074	0.0332209	0.000249781	0.0313476	0.0119895	0.0219808	0.00799301	0.00586986	0.0013738	0.00661921	0.00574497	0.00287249
66	FALSE	no AUD	Male	47	13111	1972	2154	5728	1100	550	97	713	2	272	147	165	60	45	22	35	39	10	0.150408	0.16429	0.436885	0.083899	0.0419495	0.00739837	0.0543818	0.000152544	0.0207459	0.011212	0.0125849	0.00457631	0.00343223	0.00167798	0.00266951	0.0029746	0.000762718
67	FALSE	AUD	Female	32	3541	1333	596	128	431	57	13	366	1	178	88	167	82	37	19	21	23	1	0.376447	0.168314	0.036148	0.121717	0.0160971	0.00367128	0.103361	0.000282406	0.0502683	0.0248517	0.0471618	0.0231573	0.010449	0.00536572	0.00593053	0.00649534	0.000282406
68	FALSE	AUD	Male	62	7700	1563	1607	2844	433	364	3	433	0	175	83	76	43	35	6	12	17	6	0.202987	0.208701	0.369351	0.0562338	0.0472727	0.00038961	0.0562338	0	0.0227273	0.0107792	0.00987013	0.00558442	0.00454545	0.000779221	0.00155844	0.00220779	0.000779221
69	FALSE	AUD	Male	44	4861	1480	1279	645	495	315	0	204	0	135	78	121	40	22	6	21	16	4	0.304464	0.263115	0.132689	0.101831	0.0648015	0	0.0419667	0	0.0277721	0.0160461	0.024892	0.00822876	0.00452582	0.00123431	0.0043201	0.0032915	0.000822876
70	FALSE	no AUD	Male	61	8086	1583	1360	3362	693	182	1	442	0	158	71	66	108	26	4	9	12	9	0.19577	0.168192	0.41578	0.0857037	0.022508	0.000123671	0.0546624	0	0.0195399	0.00878061	0.00816226	0.0133564	0.00321543	0.000494682	0.00111303	0.00148405	0.00111303
71	FALSE	AUD	Male	55	7400	1209	1404	495	1534	333	1173	301	6	410	83	213	76	69	12	27	51	4	0.163378	0.18973	0.0668919	0.207297	0.045	0.158514	0.0406757	0.000810811	0.0554054	0.0112162	0.0287838	0.0102703	0.00932432	0.00162162	0.00364865	0.00689189	0.000540541
72	FALSE	no AUD	Female	56	7448	1315	1761	1400	1008	232	567	489	0	303	113	149	32	27	15	14	18	5	0.176557	0.236439	0.18797	0.135338	0.0311493	0.0761278	0.0656552	0	0.0406821	0.0151719	0.0200054	0.00429646	0.00362513	0.00201396	0.0018797	0.00241676	0.000671321
73	FALSE	AUD	Male	60	5226	1416	1358	561	801	72	140	295	0	154	143	132	73	9	5	14	40	13	0.270953	0.259855	0.107348	0.153272	0.0137773	0.0267891	0.0564485	0	0.029468	0.0273632	0.0252583	0.0139686	0.00172216	0.000956755	0.00267891	0.00765404	0.00248756
74	FALSE	no AUD	Male	40	8315	1819	1955	1638	886	422	3	677	2	230	229	192	69	62	9	35	67	20	0.218761	0.235117	0.196993	0.106554	0.0507517	0.000360794	0.0814191	0.000240529	0.0276609	0.0275406	0.0230908	0.00829826	0.0074564	0.00108238	0.00420926	0.00805773	0.00240529
75	FALSE	no AUD	Male	61	11589	1494	1734	5881	901	383	39	443	2	259	139	143	50	33	16	9	51	12	0.128915	0.149625	0.507464	0.0777461	0.0330486	0.00336526	0.0382259	0.000172577	0.0223488	0.0119941	0.0123393	0.00431444	0.00284753	0.00138062	0.000776598	0.00440072	0.00103546
76	FALSE	AUD	Male	51	6331	1453	1627	1188	623	434	3	265	3	240	91	231	47	33	12	34	38	9	0.229506	0.256989	0.187648	0.0984047	0.0685516	0.000473859	0.0418575	0.000473859	0.0379087	0.0143737	0.0364871	0.00742379	0.00521245	0.00189544	0.0053704	0.00600221	0.00142158
77	FALSE	AUD	Male	50	5375	1178	1357	945	692	261	0	372	1	160	130	159	23	37	9	22	21	8	0.219163	0.252465	0.175814	0.128744	0.0485581	0	0.0692093	0.000186047	0.0297674	0.024186	0.0295814	0.00427907	0.00688372	0.00167442	0.00409302	0.00390698	0.00148837
78	FALSE	no AUD	Male	66	11953	1996	1920	5029	1108	616	85	430	0	279	132	164	52	50	14	28	40	10	0.166987	0.160629	0.420731	0.0926964	0.0515352	0.00711119	0.0359742	0	0.0233414	0.0110433	0.0137204	0.00435037	0.00418305	0.00117125	0.00234251	0.00334644	0.00083661
79	FALSE	no AUD	Male	53	7990	1859	1668	2476	670	177	6	555	3	154	185	109	42	34	7	27	14	4	0.232666	0.208761	0.309887	0.0838548	0.0221527	0.000750939	0.0694618	0.000375469	0.0192741	0.0231539	0.0136421	0.00525657	0.00425532	0.000876095	0.00337922	0.00175219	0.000500626
80	FALSE	no AUD	Male	59	10089	1863	1913	3364	1251	462	4	611	0	239	103	99	80	17	10	41	12	20	0.184657	0.189612	0.333432	0.123996	0.0457924	0.000396471	0.060561	0	0.0236892	0.0102091	0.00981267	0.00792943	0.001685	0.000991179	0.00406383	0.00118941	0.00198236
81	FALSE	no AUD	Male	40	8385	1050	1229	4288	545	351	88	359	1	174	66	125	18	37	8	11	19	16	0.125224	0.146571	0.511389	0.064997	0.0418605	0.0104949	0.0428145	0.000119261	0.0207513	0.0078712	0.0149076	0.00214669	0.00441264	0.000954085	0.00131187	0.00226595	0.00190817
82	FALSE	no AUD	Male	34	6186	1393	1127	949	1282	255	5	581	7	223	82	111	80	21	20	21	24	5	0.225186	0.182186	0.153411	0.207242	0.0412221	0.000808277	0.0939218	0.00113159	0.0360491	0.0132557	0.0179437	0.0129324	0.00339476	0.00323311	0.00339476	0.00387973	0.000808277
83	FALSE	no AUD	Male	64	6183	1367	1626	1291	410	551	1	104	6	294	147	173	44	42	20	41	58	8	0.22109	0.262979	0.208798	0.0663109	0.0891153	0.000161734	0.0168203	0.000970403	0.0475497	0.0237749	0.0279799	0.00711629	0.00679282	0.00323468	0.00663109	0.00938056	0.00129387
84	FALSE	AUD	Male	61	6851	1343	1239	2175	754	414	12	371	27	181	122	91	12	27	8	50	19	6	0.19603	0.18085	0.317472	0.110057	0.0604291	0.00175157	0.0541527	0.00394103	0.0264195	0.0178076	0.0132827	0.00175157	0.00394103	0.00116771	0.0072982	0.00277332	0.000875785
85	FALSE	AUD	Male	47	2065	139	28	566	757	19	224	198	1	0	32	20	56	5	6	5	8	1	0.0673123	0.0135593	0.274092	0.366586	0.00920097	0.108475	0.0958838	0.000484262	0	0.0154964	0.00968523	0.0271186	0.00242131	0.00290557	0.00242131	0.00387409	0.000484262
86	FALSE	AUD	Male	40	7618	1944	1835	1696	573	114	93	395	4	328	165	228	88	72	13	24	42	4	0.255185	0.240877	0.222631	0.0752166	0.0149646	0.0122079	0.0518509	0.000525072	0.0430559	0.0216592	0.0299291	0.0115516	0.0094513	0.00170648	0.00315043	0.00551326	0.000525072
87	FALSE	AUD	Male	48	10795	1634	1568	5330	732	571	1	385	0	175	90	105	54	35	11	49	44	11	0.151366	0.145252	0.493747	0.0678092	0.0528949	9.26355e-05	0.0356647	0	0.0162112	0.00833719	0.00972673	0.00500232	0.00324224	0.00101899	0.00453914	0.00407596	0.00101899
88	FALSE	no AUD	Male	49	4323	500	611	1962	473	290	84	128	1	105	39	71	10	12	3	9	20	5	0.11566	0.141337	0.453851	0.109415	0.067083	0.019431	0.0296091	0.000231321	0.0242887	0.00902151	0.0164238	0.00231321	0.00277585	0.000693963	0.00208189	0.00462642	0.0011566
89	FALSE	no AUD	Female	57	8088	1531	2091	2265	852	265	64	358	1	249	71	204	46	40	7	15	27	2	0.189293	0.258531	0.280045	0.105341	0.0327646	0.00791296	0.0442631	0.00012364	0.0307864	0.00877844	0.0252226	0.00568744	0.0049456	0.00086548	0.0018546	0.00333828	0.00024728
90	FALSE	AUD	Male	54	3427	777	952	780	211	103	29	161	1	126	66	119	24	29	4	21	22	2	0.226729	0.277794	0.227604	0.0615699	0.0300554	0.00846221	0.0469799	0.0002918	0.0367669	0.0192588	0.0347242	0.00700321	0.00846221	0.0011672	0.00612781	0.00641961	0.000583601
91	FALSE	AUD	Male	56	6878	1578	1472	1655	961	230	24	389	1	192	125	111	46	24	8	31	22	9	0.229427	0.214016	0.240622	0.139721	0.03344	0.00348939	0.0565571	0.000145391	0.0279151	0.0181739	0.0161384	0.00668799	0.00348939	0.00116313	0.00450712	0.0031986	0.00130852
92	FALSE	no AUD	Male	58	7342	1510	1649	1068	1228	610	313	311	16	243	107	134	23	35	38	27	24	6	0.205666	0.224598	0.145464	0.167257	0.0830836	0.0426314	0.042359	0.00217924	0.0330972	0.0145737	0.0182512	0.00313266	0.00476709	0.0051757	0.00367747	0.00326886	0.000817216
93	FALSE	AUD	Male	51	7191	2073	1341	1927	467	233	1	319	12	224	157	208	73	61	23	45	23	4	0.288277	0.186483	0.267974	0.0649423	0.0324016	0.000139063	0.044361	0.00166875	0.03115	0.0218328	0.028925	0.0101516	0.00848283	0.00319844	0.00625782	0.00319844	0.000556251
94	FALSE	AUD	Male	53	6965	779	1084	2111	1017	424	471	320	1	274	123	180	39	47	9	27	51	8	0.111845	0.155635	0.303087	0.146016	0.0608758	0.0676238	0.045944	0.000143575	0.0393396	0.0176597	0.0258435	0.00559943	0.00674803	0.00129218	0.00387653	0.00732233	0.0011486
95	FALSE	AUD	Male	48	10399	3215	2318	1653	1651	88	1	689	2	152	178	254	57	46	19	29	35	12	0.309164	0.222906	0.158958	0.158765	0.00846235	9.61631e-05	0.0662564	0.000192326	0.0146168	0.017117	0.0244254	0.0054813	0.0044235	0.0018271	0.00278873	0.00336571	0.00115396
96	FALSE	no AUD	Male	53	12122	1895	1869	5782	952	505	3	473	4	184	130	114	80	39	10	46	27	9	0.156327	0.154182	0.476984	0.0785349	0.0416598	0.000247484	0.03902	0.000329979	0.015179	0.0107243	0.00940439	0.00659957	0.00321729	0.000824946	0.00379475	0.00222736	0.000742452
97	FALSE	AUD	Male	71	8307	1597	1683	2947	565	487	4	344	1	169	157	168	64	44	7	35	21	14	0.192248	0.2026	0.354761	0.0680149	0.0586253	0.000481522	0.0414109	0.00012038	0.0203443	0.0188997	0.0202239	0.00770435	0.00529674	0.000842663	0.00421331	0.00252799	0.00168533
98	FALSE	AUD	Male	52	6327	1470	2063	788	564	238	4	433	2	250	125	206	38	78	16	21	20	11	0.232338	0.326063	0.124546	0.0891418	0.0376166	0.000632211	0.0684369	0.000316106	0.0395132	0.0197566	0.0325589	0.00600601	0.0123281	0.00252884	0.00331911	0.00316106	0.00173858
99	FALSE	no AUD	Female	54	4227	1125	338	281	1549	45	94	480	3	36	147	35	65	1	0	7	18	3	0.266146	0.0799621	0.0664774	0.366454	0.0106458	0.022238	0.113556	0.000709723	0.00851668	0.0347764	0.0082801	0.0153773	0.000236574	0	0.00165602	0.00425834	0.000709723
100	FALSE	no AUD	Female	60	13866	2571	3178	3147	1839	810	278	865	17	376	224	301	63	76	16	31	40	34	0.185418	0.229194	0.226958	0.132627	0.0584163	0.020049	0.0623828	0.00122602	0.0271167	0.0161546	0.0217078	0.00454349	0.00548103	0.0011539	0.00223568	0.00288475	0.00245204
101	FALSE	AUD	Female	73	8048	1537	1352	3154	802	192	0	399	1	175	103	84	110	38	17	31	22	31	0.190979	0.167992	0.391899	0.0996521	0.0238569	0	0.0495775	0.000124254	0.0217445	0.0127982	0.0104374	0.013668	0.00472167	0.00211233	0.00385189	0.0027336	0.00385189
102	FALSE	AUD	Male	47	7686	1221	1383	2541	1224	366	1	427	1	164	82	81	88	34	18	31	12	12	0.15886	0.179938	0.330601	0.159251	0.047619	0.000130107	0.0555556	0.000130107	0.0213375	0.0106687	0.0105386	0.0114494	0.00442363	0.00234192	0.00403331	0.00156128	0.00156128
103	FALSE	AUD	Male	55	4983	696	845	1340	900	291	125	329	6	166	69	101	27	17	8	20	25	18	0.139675	0.169577	0.268914	0.180614	0.0583986	0.0250853	0.0660245	0.00120409	0.0333133	0.0138471	0.0202689	0.00541842	0.0034116	0.00160546	0.00401365	0.00501706	0.00361228
104	FALSE	AUD	Male	56	15129	2570	2480	6204	1883	350	25	715	1	346	148	208	34	60	10	54	34	7	0.169872	0.163924	0.410073	0.124463	0.0231344	0.00165246	0.0472602	6.60982e-05	0.02287	0.00978254	0.0137484	0.00224734	0.00396589	0.000660982	0.0035693	0.00224734	0.000462688
105	FALSE	no AUD	Female	45	7076	905	1193	2150	1407	450	206	275	5	167	47	111	20	21	11	43	40	25	0.127897	0.168598	0.303844	0.198841	0.0635953	0.0291125	0.0388638	0.000706614	0.0236009	0.00664217	0.0156868	0.00282646	0.00296778	0.00155455	0.00607688	0.00565291	0.00353307
106	FALSE	no AUD	Male	55	9238	1652	1778	3186	921	547	73	521	8	166	113	113	34	32	10	35	34	15	0.178827	0.192466	0.34488	0.0996969	0.059212	0.00790214	0.0563975	0.000865988	0.0179693	0.0122321	0.0122321	0.00368045	0.00346395	0.00108249	0.0037887	0.00368045	0.00162373
107	FALSE	AUD	Male	67	9790	1924	2055	2837	1171	386	1	469	1	323	149	239	61	53	16	35	52	18	0.196527	0.209908	0.289785	0.119612	0.039428	0.000102145	0.047906	0.000102145	0.0329928	0.0152196	0.0244127	0.00623085	0.00541369	0.00163432	0.00357508	0.00531154	0.00183861
108	FALSE	AUD	Female	50	6991	1907	1855	1834	525	96	0	149	10	260	111	134	48	32	13	11	5	1	0.272779	0.265341	0.262337	0.0750966	0.0137319	0	0.0213131	0.00143041	0.0371907	0.0158776	0.0191675	0.00686597	0.00457731	0.00185953	0.00157345	0.000715205	0.000143041
109	FALSE	no AUD	Female	67	17417	3285	3767	4837	1881	1161	65	1029	3	468	327	337	61	63	20	29	72	12	0.188609	0.216283	0.277717	0.107998	0.066659	0.00373199	0.0590802	0.000172246	0.0268703	0.0187748	0.0193489	0.00350233	0.00361716	0.0011483	0.00166504	0.00413389	0.000688982
110	FALSE	no AUD	Female	44	8620	2095	1755	1715	1237	425	70	613	0	200	131	88	136	37	33	37	35	13	0.243039	0.203596	0.198956	0.143503	0.0493039	0.00812065	0.0711137	0	0.0232019	0.0151972	0.0102088	0.0157773	0.00429234	0.00382831	0.00429234	0.00406032	0.00150812
111	FALSE	no AUD	Male	43	9016	1665	1960	1658	1535	637	321	578	3	236	115	160	34	28	23	27	23	13	0.184672	0.217391	0.183895	0.170253	0.0706522	0.0356034	0.0641083	0.000332742	0.0261757	0.0127551	0.0177462	0.00377107	0.00310559	0.00255102	0.00299468	0.00255102	0.00144188
112	FALSE	AUD	Female	58	9843	2446	2439	1689	1875	74	8	393	146	171	147	241	70	75	21	19	29	0	0.248501	0.24779	0.171594	0.190491	0.00751803	0.00081276	0.0399269	0.0148329	0.0173728	0.0149345	0.0244844	0.00711165	0.00761963	0.0021335	0.00193031	0.00294626	0
113	FALSE	AUD	Female	82	7674	1299	1065	2884	1248	375	3	280	0	167	97	100	46	24	18	21	29	18	0.169273	0.13878	0.375814	0.162627	0.0488663	0.00039093	0.0364868	0	0.0217618	0.0126401	0.013031	0.00599427	0.00312744	0.00234558	0.00273651	0.00377899	0.00234558
114	FALSE	no AUD	Male	37	2568	409	115	269	1163	22	80	214	5	28	90	25	97	2	2	15	12	20	0.159268	0.0447819	0.104751	0.452882	0.00856698	0.0311526	0.0833333	0.00194704	0.0109034	0.0350467	0.0097352	0.0377726	0.000778816	0.000778816	0.00584112	0.0046729	0.00778816
115	FALSE	no AUD	Male	57	9154	1629	1555	3200	1098	491	1	601	0	196	145	97	42	30	15	35	9	10	0.177955	0.169871	0.349574	0.119948	0.0536378	0.000109242	0.0656544	0	0.0214114	0.0158401	0.0105965	0.00458816	0.00327726	0.00163863	0.00382347	0.000983177	0.00109242
116	FALSE	no AUD	Male	60	6381	1509	1718	1425	597	159	37	266	48	205	116	162	34	34	13	30	18	10	0.236483	0.269237	0.223319	0.093559	0.0249177	0.00579846	0.0416863	0.00752233	0.0321266	0.018179	0.0253879	0.00532832	0.00532832	0.0020373	0.00470146	0.00282087	0.00156715
117	FALSE	no AUD	Male	59	4942	977	793	975	1077	273	12	336	1	109	91	61	67	19	10	67	32	42	0.197693	0.160461	0.197289	0.217928	0.0552408	0.00242817	0.0679887	0.000202347	0.0220558	0.0184136	0.0123432	0.0135573	0.0038446	0.00202347	0.0135573	0.00647511	0.00849858
118	FALSE	no AUD	Male	68	12271	1815	1728	5771	1400	276	152	510	1	156	132	106	62	45	6	58	15	38	0.14791	0.14082	0.470296	0.11409	0.0224921	0.0123869	0.0415614	8.1493e-05	0.0127129	0.0107571	0.00863825	0.00505256	0.00366718	0.000488958	0.00472659	0.00122239	0.00309673
119	FALSE	AUD	Male	53	5866	1612	1218	1172	702	250	1	386	1	182	84	94	31	64	12	15	19	23	0.274804	0.207637	0.199795	0.119673	0.0426185	0.000170474	0.0658029	0.000170474	0.0310263	0.0143198	0.0160245	0.00528469	0.0109103	0.00204569	0.00255711	0.003239	0.0039209
120	FALSE	AUD	Male	53	6826	1720	1311	843	1635	47	17	580	15	210	147	168	45	24	15	6	37	6	0.251978	0.19206	0.123498	0.239525	0.00688544	0.00249048	0.0849692	0.00219748	0.0307647	0.0215353	0.0246118	0.00659244	0.00351597	0.00219748	0.000878992	0.00542045	0.000878992
121	FALSE	AUD	Female	47	6750	1546	1357	1745	805	254	55	282	61	249	140	127	35	24	17	17	34	2	0.229037	0.201037	0.258519	0.119259	0.0376296	0.00814815	0.0417778	0.00903704	0.0368889	0.0207407	0.0188148	0.00518519	0.00355556	0.00251852	0.00251852	0.00503704	0.000296296
122	FALSE	no AUD	Male	82	6514	1574	1004	2107	811	220	5	309	4	126	92	101	40	33	9	28	33	18	0.241633	0.15413	0.323457	0.124501	0.0337734	0.000767578	0.0474363	0.000614062	0.019343	0.0141234	0.0155051	0.00614062	0.00506601	0.00138164	0.00429843	0.00506601	0.00276328
123	FALSE	AUD	Male	52	8266	2486	1670	886	1407	138	168	637	69	188	185	158	133	34	19	31	55	2	0.30075	0.202032	0.107186	0.170215	0.0166949	0.0203242	0.0770627	0.00834745	0.0227438	0.0223808	0.0191144	0.01609	0.00411323	0.00229857	0.0037503	0.00665376	0.000241955
124	FALSE	AUD	Male	53	4346	1087	1114	774	374	283	8	252	1	173	88	79	30	33	8	20	19	3	0.250115	0.256328	0.178095	0.0860561	0.0651173	0.00184077	0.0579844	0.000230097	0.0398067	0.0202485	0.0181776	0.0069029	0.00759319	0.00184077	0.00460193	0.00437184	0.00069029
125	FALSE	no AUD	Male	37	9547	2031	2507	2305	743	618	1	410	0	255	127	185	169	54	10	44	65	23	0.212737	0.262596	0.241437	0.0778255	0.0647324	0.000104745	0.0429454	0	0.02671	0.0133026	0.0193778	0.0177019	0.00565623	0.00104745	0.00460878	0.00680842	0.00240913
126	FALSE	no AUD	Male	43	5000	1005	855	832	981	85	341	424	2	68	111	113	93	25	4	12	28	21	0.201	0.171	0.1664	0.1962	0.017	0.0682	0.0848	0.0004	0.0136	0.0222	0.0226	0.0186	0.005	0.0008	0.0024	0.0056	0.0042
127	FALSE	no AUD	Male	63	9147	1575	1595	3259	1108	492	29	411	3	191	121	169	87	34	24	31	11	7	0.172188	0.174374	0.356292	0.121133	0.0537881	0.00317044	0.0449328	0.000327976	0.0208812	0.0132284	0.018476	0.00951132	0.00371707	0.00262381	0.00338909	0.00120258	0.000765278
128	FALSE	AUD	Male	70	6147	1013	656	1307	926	239	781	316	1	347	154	210	60	22	8	46	44	17	0.164796	0.106719	0.212624	0.150643	0.0388808	0.127054	0.0514072	0.000162681	0.0564503	0.0250529	0.034163	0.00976086	0.00357898	0.00130145	0.00748333	0.00715796	0.00276558
129	FALSE	no AUD	Male	60	6760	1146	1555	1363	906	563	95	343	1	363	128	155	46	35	9	18	20	14	0.169527	0.23003	0.201627	0.134024	0.083284	0.0140533	0.0507396	0.000147929	0.0536982	0.0189349	0.022929	0.00680473	0.00517751	0.00133136	0.00266272	0.00295858	0.00207101
130	FALSE	AUD	Male	56	5493	1135	836	1485	940	249	49	180	2	249	89	161	36	31	10	7	32	2	0.206627	0.152194	0.270344	0.171127	0.0453304	0.00892044	0.032769	0.0003641	0.0453304	0.0162024	0.02931	0.0065538	0.00564355	0.0018205	0.00127435	0.0058256	0.0003641
131	FALSE	AUD	Male	60	7705	1748	1593	1432	1086	514	9	531	0	276	105	226	53	55	6	29	38	4	0.226866	0.206749	0.185853	0.140947	0.0667099	0.00116807	0.0689163	0	0.0358209	0.0136275	0.0293316	0.00687865	0.00713822	0.000778715	0.00376379	0.00493186	0.000519143
132	FALSE	AUD	Male	58	6373	1374	1162	2003	571	153	51	299	0	275	155	187	68	26	4	28	17	0	0.215597	0.182332	0.314295	0.0895967	0.0240075	0.00800251	0.0469167	0	0.0431508	0.0243214	0.0293425	0.01067	0.00407971	0.000627648	0.00439354	0.0026675	0
133	FALSE	no AUD	Male	73	8346	1954	1630	3040	468	258	0	396	0	207	93	94	83	38	11	27	31	16	0.234124	0.195303	0.364246	0.0560748	0.030913	0	0.0474479	0	0.0248023	0.0111431	0.0112629	0.00994488	0.00455308	0.001318	0.00323508	0.00371435	0.00191709
134	FALSE	no AUD	Male	46	8877	2557	1428	1543	1946	121	7	637	7	192	186	46	75	20	18	49	28	17	0.288048	0.160865	0.17382	0.219218	0.0136307	0.000788555	0.0717585	0.000788555	0.0216289	0.020953	0.00518193	0.0084488	0.00225301	0.00202771	0.00551988	0.00315422	0.00191506
135	FALSE	no AUD	Male	64	9254	1779	1690	3206	1082	476	4	397	0	190	108	153	31	43	12	49	24	10	0.192241	0.182624	0.346445	0.116922	0.0514372	0.000432246	0.0429004	0	0.0205317	0.0116706	0.0165334	0.0033499	0.00464664	0.00129674	0.00529501	0.00259347	0.00108061
136	FALSE	no AUD	Male	73	6115	1317	732	1791	1060	365	30	308	0	184	113	84	55	19	19	18	14	6	0.215372	0.119706	0.292886	0.173344	0.0596893	0.00490597	0.0503679	0	0.0300899	0.0184791	0.0137367	0.00899428	0.00310711	0.00310711	0.00294358	0.00228945	0.000981194
137	FALSE	AUD	Male	57	10950	2295	2018	3152	1622	432	64	573	1	327	119	122	91	47	26	34	14	13	0.209589	0.184292	0.287854	0.148128	0.0394521	0.00584475	0.0523288	9.13242e-05	0.029863	0.0108676	0.0111416	0.0083105	0.00429224	0.00237443	0.00310502	0.00127854	0.00118721
138	FALSE	no AUD	Male	53	13439	2656	3378	2111	1782	549	614	965	11	564	179	412	50	66	22	16	51	13	0.197634	0.251358	0.15708	0.132599	0.0408513	0.0456879	0.0718059	0.000818513	0.0419674	0.0133194	0.030657	0.00372051	0.00491108	0.00163703	0.00119056	0.00379493	0.000967334
139	FALSE	no AUD	Male	69	5066	1373	996	827	1192	48	24	366	0	12	127	18	47	6	1	19	6	4	0.271023	0.196605	0.163245	0.235294	0.00947493	0.00473747	0.0722463	0	0.00236873	0.0250691	0.0035531	0.00927754	0.00118437	0.000197394	0.00375049	0.00118437	0.000789578
140	FALSE	AUD	Male	41	7075	1181	1465	2580	671	319	63	224	0	179	79	103	59	30	19	44	33	26	0.166926	0.207067	0.364664	0.094841	0.0450883	0.00890459	0.0316608	0	0.0253004	0.0111661	0.0145583	0.00833922	0.00424028	0.00268551	0.00621908	0.00466431	0.00367491
141	FALSE	AUD	Male	60	8474	1326	1803	2442	1281	394	202	386	0	222	90	161	45	35	13	46	23	5	0.156479	0.212768	0.288176	0.151168	0.0464952	0.0238376	0.0455511	0	0.0261978	0.0106207	0.0189993	0.00531036	0.00413028	0.0015341	0.00542837	0.00271418	0.00059004
142	FALSE	no AUD	Female	52	1510	117	129	210	810	12	4	131	0	12	40	8	22	4	1	1	7	2	0.0774834	0.0854305	0.139073	0.536424	0.00794702	0.00264901	0.086755	0	0.00794702	0.0264901	0.00529801	0.0145695	0.00264901	0.000662252	0.000662252	0.00463576	0.0013245
143	FALSE	no AUD	Male	24	4224	821	915	1020	615	6	2	445	0	87	118	68	52	23	8	22	15	7	0.194366	0.216619	0.241477	0.145597	0.00142045	0.000473485	0.10535	0	0.0205966	0.0279356	0.0160985	0.0123106	0.00544508	0.00189394	0.00520833	0.00355114	0.0016572
144	TRUE	AUD	Male	52	6811	1875	355	911	340	76	4	392	1301	230	2	39	43	603	0	8	632	0	0.27529	0.0521216	0.133754	0.0499192	0.0111584	0.000587285	0.057554	0.191015	0.0337689	0.000293643	0.00572603	0.00631332	0.0885333	0	0.00117457	0.0927911	0
145	TRUE	no AUD	Male	58	1949	158	220	459	219	179	0	151	398	45	12	18	11	37	14	1	25	2	0.0810672	0.112878	0.235505	0.112365	0.091842	0	0.0774756	0.204207	0.0230888	0.006157	0.00923551	0.00564392	0.0189841	0.00718317	0.000513084	0.0128271	0.00102617
146	TRUE	no AUD	Female	60	10390	279	12	1055	132	82	2	293	7236	143	0	0	98	606	30	3	410	9	0.0268527	0.00115496	0.10154	0.0127045	0.0078922	0.000192493	0.0282002	0.696439	0.0137632	0	0	0.00943215	0.0583253	0.00288739	0.000288739	0.039461	0.000866218
147	TRUE	AUD	Male	81	4264	1559	160	807	285	62	3	134	728	94	4	58	9	163	0	0	198	0	0.365619	0.0375235	0.189259	0.0668386	0.0145403	0.000703565	0.0314259	0.170732	0.022045	0.000938086	0.0136023	0.00211069	0.038227	0	0	0.0464353	0
148	TRUE	no AUD	Male	50	13903	439	479	918	671	144	3	523	8535	63	39	36	36	1035	126	11	840	5	0.0315759	0.034453	0.0660289	0.048263	0.0103575	0.000215781	0.0376178	0.613896	0.0045314	0.00280515	0.00258937	0.00258937	0.0744444	0.00906279	0.000791196	0.0604186	0.000359635
149	TRUE	no AUD	Female	56	13811	353	474	2949	361	224	2	488	7240	86	23	45	99	835	47	6	579	0	0.0255593	0.0343205	0.213525	0.0261386	0.016219	0.000144812	0.0353342	0.52422	0.00622692	0.00166534	0.00325827	0.0071682	0.0604591	0.00340308	0.000434436	0.0419231	0
150	TRUE	AUD	Male	70	10748	69	74	2256	246	81	0	266	6669	19	3	4	50	638	40	4	329	0	0.0064198	0.006885	0.2099	0.022888	0.00753629	0	0.0247488	0.620488	0.00176777	0.000279122	0.000372162	0.00465203	0.0593599	0.00372162	0.000372162	0.0306103	0
151	TRUE	AUD	Male	61	13519	4053	499	1708	490	188	4	359	4303	208	1	45	65	939	30	9	613	5	0.2998	0.036911	0.126341	0.0362453	0.0139064	0.00029588	0.0265552	0.318293	0.0153858	7.397e-05	0.00332865	0.00480805	0.0694578	0.0022191	0.00066573	0.0453436	0.00036985
152	TRUE	AUD	Female	59	7462	392	32	1078	368	123	0	382	3437	0	0	14	114	518	54	30	910	10	0.0525328	0.00428839	0.144465	0.0493165	0.0164835	0	0.0511927	0.4606	0	0	0.00187617	0.0152774	0.0694184	0.00723667	0.00402037	0.121951	0.00134012
153	TRUE	no AUD	Male	48	13263	2170	477	3415	573	310	6	510	4152	226	7	55	52	805	0	16	485	4	0.163613	0.0359647	0.257483	0.0432029	0.0233733	0.000452386	0.0384528	0.313051	0.0170399	0.000527784	0.00414687	0.00392068	0.0606952	0	0.00120636	0.0365679	0.000301591
154	TRUE	no AUD	Male	44	10460	755	94	2443	201	151	1	386	5142	3	0	0	33	817	100	3	327	4	0.0721797	0.00898662	0.233556	0.0192161	0.0144359	9.56023e-05	0.0369025	0.491587	0.000286807	0	0	0.00315488	0.0781071	0.00956023	0.000286807	0.031262	0.000382409
155	TRUE	AUD	Female	62	6278	348	129	858	200	62	0	193	3600	11	5	11	87	444	29	1	300	0	0.0554317	0.0205479	0.136668	0.0318573	0.00987576	0	0.0307423	0.573431	0.00175215	0.000796432	0.00175215	0.0138579	0.0707232	0.00461931	0.000159286	0.0477859	0
156	TRUE	no AUD	Male	56	9058	111	61	3866	132	162	0	319	3505	16	1	59	31	436	29	9	316	5	0.0122544	0.00673438	0.426805	0.0145728	0.0178847	0	0.0352175	0.386951	0.00176639	0.0001104	0.00651358	0.00342239	0.0481342	0.00320159	0.000993597	0.0348863	0.000551998
157	TRUE	no AUD	Male	69	10030	2680	74	1263	387	190	1	298	3435	15	7	46	25	648	68	5	888	0	0.267198	0.00737787	0.125922	0.0385842	0.0189432	9.97009e-05	0.0297109	0.342473	0.00149551	0.000697906	0.00458624	0.00249252	0.0646062	0.00677966	0.000498504	0.0885344	0
158	TRUE	no AUD	Male	57	8146	415	459	1250	516	198	0	477	3105	88	33	33	33	702	19	12	804	2	0.0509452	0.0563467	0.15345	0.063344	0.0243064	0	0.0585563	0.381169	0.0108028	0.00405107	0.00405107	0.00405107	0.0861773	0.00233243	0.00147312	0.0986987	0.000245519
159	TRUE	AUD	Female	75	671	58	4	85	300	3	0	62	129	0	3	1	1	9	0	0	16	0	0.0864382	0.00596125	0.126677	0.447094	0.00447094	0	0.0923994	0.19225	0	0.00447094	0.00149031	0.00149031	0.0134128	0	0	0.023845	0
160	TRUE	no AUD	Female	78	2350	0	0	1565	147	59	59	179	262	0	0	0	10	12	0	1	56	0	0	0	0.665957	0.0625532	0.0251064	0.0251064	0.0761702	0.111489	0	0	0	0.00425532	0.00510638	0	0.000425532	0.0238298	0
161	TRUE	no AUD	Male	63	7688	706	173	2325	782	585	0	827	1395	1	1	288	23	343	39	6	192	2	0.0918314	0.0225026	0.302419	0.101717	0.0760926	0	0.10757	0.181452	0.000130073	0.000130073	0.037461	0.00299168	0.044615	0.00507284	0.000780437	0.024974	0.000260146
162	TRUE	no AUD	Female	49	10592	293	505	2471	477	283	3	431	4233	39	8	19	46	706	60	23	987	8	0.0276624	0.0476775	0.233289	0.045034	0.0267183	0.000283233	0.0406911	0.399641	0.00368202	0.000755287	0.00179381	0.0043429	0.0666541	0.00566465	0.00217145	0.0931835	0.000755287
163	TRUE	AUD	Male	59	4647	173	197	1722	375	58	17	320	1380	37	13	16	30	191	0	5	112	1	0.0372283	0.0423929	0.370562	0.0806972	0.0124812	0.00365827	0.0688616	0.296966	0.00796213	0.0027975	0.00344308	0.00645578	0.0411018	0	0.00107596	0.0241016	0.000215193

## Sheet: Supp Data 2
Supplementary Data 2: Sample-level demographics and cell-level information from snATAC-seq results. 'Cell Type Counts' refers to the number of cells of a cell type (or across all cell types for 'Total Cells') for a sample 'Cell Type Percentages' refers to the percentage of cells of a sample are a given cell type 'Filtered out for analysis' denotes that sample was not included in differential acce…
		Demographics			Cell Counts																		Cell Type Percentages
Sample	Filtered Out for Analysis	AUD	Age	Sex	Total Cells	Astrocytes	CCK Interneurons	Cholinergic Interneurons	CR Interneurons	D1/D2 MSNs	D1 MSNs	D2 MSNs	Ependymal Cells	FS Interneurons	Glutamatergic Neurons	LTS Interneurons	Microglia	vSMCs	Oligodendrocytes	OPCs	Other Macrophages	Endothelial Cells	Astrocytes	CCK Interneurons	Cholinergic Interneurons	CR Interneurons	D1/D2 MSNs	D1 MSNs	D2 MSNs	Ependymal Cells	FS Interneurons	Glutamatergic Neurons	LTS Interneurons	Microglia	vSMCs	Oligodendrocytes	OPCs	Other Macrophages	Endothelial Cells
1	FALSE	AUD	75	Male	1559	50	8	0	9	56	248	454	2	42	0	11	101	16	506	30	5	21	0.0320718	0.00513149	0	0.00577293	0.0359205	0.159076	0.291212	0.00128287	0.0269403	0	0.00705581	0.0647851	0.010263	0.324567	0.0192431	0.00320718	0.0134702
2	FALSE	no AUD	78	Female	548	133	6	4	20	32	102	76	22	22	1	4	16	8	56	39	1	6	0.242701	0.0109489	0.00729927	0.0364964	0.0583942	0.186131	0.138686	0.040146	0.040146	0.00182482	0.00729927	0.0291971	0.0145985	0.10219	0.0711679	0.00182482	0.0109489
3	FALSE	AUD	73	Male	1291	59	6	0	24	79	312	320	3	38	0	50	93	4	254	40	3	6	0.045701	0.00464756	0	0.0185902	0.0611929	0.241673	0.24787	0.00232378	0.0294345	0	0.0387297	0.0720372	0.00309837	0.196747	0.0309837	0.00232378	0.00464756
4	FALSE	no AUD	55	Male	1233	99	3	0	18	15	61	244	50	16	1	2	133	3	504	64	5	15	0.080292	0.00243309	0	0.0145985	0.0121655	0.0494728	0.197891	0.0405515	0.0129765	0.00081103	0.00162206	0.107867	0.00243309	0.408759	0.0519059	0.00405515	0.0121655
5	FALSE	AUD	37	Male	1477	126	0	21	18	38	151	183	0	14	0	8	84	1	737	78	11	7	0.0853081	0	0.014218	0.0121869	0.0257278	0.102234	0.1239	0	0.00947867	0	0.00541638	0.056872	0.000677048	0.498984	0.0528097	0.00744753	0.00473934
6	FALSE	AUD	58	Male	2357	247	5	2	40	45	409	414	1	30	0	7	54	13	919	143	5	23	0.104794	0.00212134	0.000848536	0.0169707	0.0190921	0.173526	0.175647	0.000424268	0.012728	0	0.00296988	0.0229105	0.00551549	0.389902	0.0606703	0.00212134	0.00975817
7	FALSE	AUD	56	Female	3681	202	1	6	43	95	1022	898	5	89	0	9	127	12	968	176	4	24	0.0548764	0.000271665	0.00162999	0.0116816	0.0258082	0.277642	0.243955	0.00135833	0.0241782	0	0.00244499	0.0345015	0.00325998	0.262972	0.0478131	0.00108666	0.00651997
8	FALSE	no AUD	58	Male	592	75	0	1	12	45	210	158	0	18	0	0	10	0	49	14	0	0	0.126689	0	0.00168919	0.0202703	0.0760135	0.35473	0.266892	0	0.0304054	0	0	0.0168919	0	0.0827703	0.0236486	0	0
9	FALSE	AUD	73	Male	3704	146	11	1	43	119	959	982	0	70	0	18	217	18	917	164	18	21	0.0394168	0.00296976	0.000269978	0.0116091	0.0321274	0.258909	0.265119	0	0.0188985	0	0.00485961	0.0585853	0.00485961	0.24757	0.0442765	0.00485961	0.00566955
10	FALSE	no AUD	51	Female	2147	69	3	7	35	99	816	470	0	44	3	9	121	3	413	52	0	3	0.0321379	0.0013973	0.00326036	0.0163018	0.0461109	0.380065	0.21891	0	0.0204937	0.0013973	0.0041919	0.0563577	0.0013973	0.192361	0.0242198	0	0.0013973
11	FALSE	AUD	54	Male	2032	246	19	0	42	106	465	343	330	119	2	26	97	9	137	79	3	9	0.121063	0.00935039	0	0.0206693	0.0521654	0.228839	0.168799	0.162402	0.058563	0.000984252	0.0127953	0.0477362	0.00442913	0.0674213	0.038878	0.00147638	0.00442913
12	FALSE	AUD	65	Male	2255	203	2	3	37	84	673	638	0	26	0	5	37	7	411	110	5	14	0.0900222	0.000886918	0.00133038	0.016408	0.0372506	0.298448	0.282927	0	0.0115299	0	0.00221729	0.016408	0.00310421	0.182262	0.0487805	0.00221729	0.00620843
13	FALSE	AUD	55	Male	982	39	0	0	10	26	179	210	0	4	0	9	41	10	336	74	5	39	0.0397149	0	0	0.0101833	0.0264766	0.182281	0.213849	0	0.00407332	0	0.00916497	0.0417515	0.0101833	0.342159	0.0753564	0.00509165	0.0397149
14	FALSE	no AUD	63	Female	2858	191	14	2	38	105	787	590	17	47	0	16	148	25	725	119	7	27	0.06683	0.00489853	0.00069979	0.013296	0.036739	0.275367	0.206438	0.00594822	0.0164451	0	0.00559832	0.0517845	0.00874738	0.253674	0.0416375	0.00244927	0.00944717
15	FALSE	no AUD	47	Male	3469	286	9	7	41	70	789	838	0	42	0	12	143	8	1069	130	12	13	0.0824445	0.00259441	0.00201787	0.011819	0.0201787	0.227443	0.241568	0	0.0121072	0	0.00345921	0.0412223	0.00230614	0.308158	0.0374748	0.00345921	0.00374748
16	FALSE	AUD	64	Male	2492	117	7	1	41	46	499	406	0	42	0	9	92	14	1077	114	11	16	0.0469502	0.00280899	0.000401284	0.0164526	0.0184591	0.200241	0.162921	0	0.0168539	0	0.00361156	0.0369181	0.00561798	0.432183	0.0457464	0.00441413	0.00642055
17	FALSE	AUD	47	Female	3683	289	7	0	52	64	776	730	1	71	1	13	175	16	1328	142	7	11	0.0784686	0.00190062	0	0.0141189	0.0173771	0.210698	0.198208	0.000271518	0.0192778	0.000271518	0.00352973	0.0475156	0.00434428	0.360576	0.0385555	0.00190062	0.0029867
18	FALSE	AUD	67	Female	759	155	4	0	26	8	190	95	0	5	0	4	11	1	170	79	0	11	0.204216	0.00527009	0	0.0342556	0.0105402	0.250329	0.125165	0	0.00658762	0	0.00527009	0.0144928	0.00131752	0.223979	0.104084	0	0.0144928
19	FALSE	no AUD	50	Male	1833	197	8	1	41	93	503	346	176	73	0	16	94	12	201	45	5	22	0.107474	0.00436443	0.000545554	0.0223677	0.0507365	0.274414	0.188762	0.0960175	0.0398254	0	0.00872886	0.0512821	0.00654664	0.109656	0.0245499	0.00272777	0.0120022
20	FALSE	AUD	55	Male	989	47	6	3	22	54	245	238	10	21	0	9	48	0	228	42	3	13	0.0475228	0.00606673	0.00303337	0.0222447	0.0546006	0.247725	0.240647	0.0101112	0.0212336	0	0.0091001	0.0485339	0	0.230536	0.0424671	0.00303337	0.0131446
21	FALSE	AUD	45	Male	2487	199	7	1	28	43	370	346	0	32	0	12	80	9	1248	88	12	12	0.0800161	0.00281464	0.000402091	0.0112585	0.0172899	0.148774	0.139123	0	0.0128669	0	0.00482509	0.0321673	0.00361882	0.501809	0.035384	0.00482509	0.00482509
22	FALSE	AUD	45	Female	1885	136	11	0	38	58	479	453	3	58	2	25	43	10	480	84	0	5	0.0721485	0.00583554	0	0.0201592	0.0307692	0.254111	0.240318	0.00159151	0.0307692	0.00106101	0.0132626	0.0228117	0.00530504	0.254642	0.0445623	0	0.00265252
23	FALSE	AUD	59	Male	1623	55	7	0	55	123	493	427	7	35	1	4	11	15	201	152	3	34	0.0338879	0.004313	0	0.0338879	0.0757856	0.303758	0.263093	0.004313	0.021565	0.000616143	0.00246457	0.00677757	0.00924214	0.123845	0.0936537	0.00184843	0.0209489
24	FALSE	no AUD	56	Male	2054	178	2	0	35	116	627	392	124	78	0	5	132	7	273	62	18	5	0.0866602	0.00097371	0	0.0170399	0.0564752	0.305258	0.190847	0.06037	0.0379747	0	0.00243427	0.0642648	0.00340798	0.132911	0.030185	0.00876339	0.00243427
25	FALSE	no AUD	55	Male	2235	41	10	0	37	72	574	485	2	59	0	11	17	6	797	101	0	23	0.0183445	0.00447427	0	0.0165548	0.0322148	0.256823	0.217002	0.000894855	0.0263982	0	0.0049217	0.00760626	0.00268456	0.3566	0.0451902	0	0.0102908
26	FALSE	AUD	61	Male	1942	363	3	0	24	28	549	515	1	34	0	5	25	3	283	85	5	19	0.186921	0.0015448	0	0.0123584	0.0144181	0.282698	0.265191	0.000514933	0.0175077	0	0.00257467	0.0128733	0.0015448	0.145726	0.0437693	0.00257467	0.00978373
27	FALSE	no AUD	73	Male	2636	69	1	0	43	52	485	526	0	40	4	15	62	12	1189	106	13	19	0.026176	0.000379363	0	0.0163126	0.0197269	0.183991	0.199545	0	0.0151745	0.00151745	0.00569044	0.0235205	0.00455235	0.451062	0.0402124	0.00493171	0.00720789
28	FALSE	AUD	62	Female	2151	57	2	0	18	25	173	378	0	9	1	12	117	14	1257	68	5	15	0.0264993	0.0009298	0	0.0083682	0.0116225	0.0804277	0.175732	0	0.0041841	0.0004649	0.0055788	0.0543933	0.0065086	0.584379	0.0316132	0.0023245	0.0069735
29	FALSE	AUD	58	Male	1337	94	12	2	28	49	284	271	4	40	2	13	58	5	370	81	4	20	0.0703067	0.00897532	0.00149589	0.0209424	0.0366492	0.212416	0.202693	0.00299177	0.0299177	0.00149589	0.00972326	0.0433807	0.00373972	0.276739	0.0605834	0.00299177	0.0149589
30	FALSE	AUD	65	Male	1773	84	12	2	19	45	525	496	1	50	2	10	116	16	292	80	1	22	0.0473773	0.00676819	0.00112803	0.0107163	0.0253807	0.296108	0.279752	0.000564016	0.0282008	0.00112803	0.00564016	0.0654258	0.00902425	0.164693	0.0451213	0.000564016	0.0124083
31	FALSE	no AUD	73	Female	2723	84	7	0	39	69	400	999	0	90	0	10	106	6	794	106	2	11	0.0308483	0.00257069	0	0.0143224	0.0253397	0.146897	0.366875	0	0.0330518	0	0.00367242	0.0389277	0.00220345	0.29159	0.0389277	0.000734484	0.00403966
32	FALSE	AUD	41	Male	1954	85	8	1	50	56	537	520	4	75	0	5	33	12	472	87	3	6	0.0435005	0.00409417	0.000511771	0.0255885	0.0286592	0.274821	0.266121	0.00204708	0.0383828	0	0.00255885	0.0168884	0.00614125	0.241556	0.0445241	0.00153531	0.00307062
33	FALSE	no AUD	62	Male	1752	199	4	0	25	35	43	569	0	57	0	4	62	4	690	32	7	21	0.113584	0.00228311	0	0.0142694	0.0199772	0.0245434	0.324772	0	0.0325342	0	0.00228311	0.0353881	0.00228311	0.393836	0.0182648	0.00399543	0.0119863
34	FALSE	no AUD	50	Male	2514	132	27	4	41	100	759	650	3	91	3	27	207	13	288	154	5	10	0.052506	0.0107399	0.00159109	0.0163087	0.0397772	0.301909	0.258552	0.00119332	0.0361973	0.00119332	0.0107399	0.0823389	0.00517104	0.114558	0.061257	0.00198886	0.00397772
35	FALSE	no AUD	54	Male	2224	100	21	0	49	48	428	897	2	34	0	5	47	7	473	84	2	27	0.044964	0.00944245	0	0.0220324	0.0215827	0.192446	0.403327	0.000899281	0.0152878	0	0.0022482	0.0211331	0.00314748	0.21268	0.0377698	0.000899281	0.0121403
36	FALSE	AUD	61	Female	1863	175	1	2	34	48	482	430	39	69	1	18	111	6	352	85	1	9	0.0939345	0.000536769	0.00107354	0.0182501	0.0257649	0.258722	0.230811	0.020934	0.037037	0.000536769	0.00966184	0.0595813	0.00322061	0.188943	0.0456253	0.000536769	0.00483092
37	FALSE	no AUD	50	Male	1441	114	1	0	39	63	443	435	3	36	0	1	16	9	184	93	3	1	0.0791117	0.000693963	0	0.0270645	0.0437196	0.307425	0.301874	0.00208189	0.0249827	0	0.000693963	0.0111034	0.00624566	0.127689	0.0645385	0.00208189	0.000693963
38	FALSE	no AUD	58	Male	1483	239	3	1	42	12	311	372	0	10	0	0	8	9	255	162	2	57	0.16116	0.00202293	0.000674309	0.028321	0.00809171	0.20971	0.250843	0	0.00674309	0	0	0.00539447	0.00606878	0.171949	0.109238	0.00134862	0.0384356
39	FALSE	AUD	43	Male	4257	255	27	2	38	87	542	896	3	47	1	24	191	22	1845	207	13	57	0.0599013	0.00634249	0.000469814	0.00892647	0.0204369	0.12732	0.210477	0.000704722	0.0110406	0.000234907	0.00563777	0.0448673	0.00516796	0.433404	0.0486258	0.00305379	0.0133897
40	FALSE	AUD	48	Female	3791	363	9	6	54	104	857	1023	0	53	0	25	192	17	878	192	3	15	0.0957531	0.00237404	0.0015827	0.0142443	0.0274334	0.226062	0.26985	0	0.0139805	0	0.00659457	0.0506463	0.0044843	0.231601	0.0506463	0.000791348	0.00395674
41	FALSE	no AUD	81	Male	4150	135	11	1	41	67	389	711	0	57	1	7	84	15	2488	123	3	17	0.0325301	0.0026506	0.000240964	0.00987952	0.0161446	0.0937349	0.171325	0	0.0137349	0.000240964	0.00168675	0.020241	0.00361446	0.599518	0.0296386	0.000722892	0.00409639
42	FALSE	no AUD	63	Female	548	7	5	0	20	55	153	127	38	39	0	4	40	0	49	9	0	2	0.0127737	0.00912409	0	0.0364964	0.100365	0.279197	0.231752	0.0693431	0.0711679	0	0.00729927	0.0729927	0	0.0894161	0.0164234	0	0.00364964
43	FALSE	no AUD	37	Male	1257	97	4	1	19	48	298	187	2	12	0	9	34	4	476	63	2	1	0.0771679	0.00318218	0.000795545	0.0151154	0.0381862	0.237072	0.148767	0.00159109	0.00954654	0	0.0071599	0.0270485	0.00318218	0.378679	0.0501193	0.00159109	0.000795545
44	FALSE	no AUD	74	Male	2436	145	2	3	16	48	448	455	0	15	0	5	86	18	1048	121	4	22	0.0595238	0.000821018	0.00123153	0.00656814	0.0197044	0.183908	0.186782	0	0.00615764	0	0.00205255	0.0353038	0.00738916	0.430213	0.0496716	0.00164204	0.0090312
45	FALSE	AUD	49	Male	833	69	7	1	28	52	91	56	187	50	3	4	92	4	147	32	4	6	0.0828331	0.00840336	0.00120048	0.0336134	0.062425	0.109244	0.0672269	0.22449	0.060024	0.00360144	0.00480192	0.110444	0.00480192	0.176471	0.0384154	0.00480192	0.00720288
46	FALSE	AUD	49	Male	3988	322	8	2	49	69	793	911	0	118	0	18	92	18	1328	210	5	45	0.0807422	0.00200602	0.000501505	0.0122869	0.0173019	0.198847	0.228435	0	0.0295888	0	0.00451354	0.0230692	0.00451354	0.332999	0.052658	0.00125376	0.0112839
47	FALSE	no AUD	57	Male	1734	91	5	0	27	54	530	484	2	36	0	11	45	8	340	72	4	25	0.0524798	0.00288351	0	0.0155709	0.0311419	0.305652	0.279123	0.0011534	0.0207612	0	0.00634371	0.0259516	0.00461361	0.196078	0.0415225	0.00230681	0.0144175
48	FALSE	AUD	49	Male	1857	152	11	0	33	118	408	366	108	117	1	11	141	11	257	101	10	12	0.0818525	0.00592353	0	0.0177706	0.0635433	0.219709	0.197092	0.0581583	0.0630048	0.000538503	0.00592353	0.0759289	0.00592353	0.138395	0.0543888	0.00538503	0.00646204
49	FALSE	no AUD	59	Male	1694	38	5	0	24	34	268	310	1	28	0	5	45	9	855	57	0	15	0.0224321	0.00295159	0	0.0141677	0.0200708	0.158205	0.182999	0.000590319	0.0165289	0	0.00295159	0.0265643	0.00531287	0.504723	0.0336482	0	0.00885478
50	FALSE	AUD	61	Male	3225	149	8	2	54	102	655	693	0	84	0	18	231	21	1064	97	12	35	0.0462016	0.00248062	0.000620155	0.0167442	0.0316279	0.203101	0.214884	0	0.0260465	0	0.0055814	0.0716279	0.00651163	0.329922	0.0300775	0.00372093	0.0108527
51	FALSE	no AUD	59	Male	2767	136	6	1	39	121	616	599	4	71	0	18	64	7	887	167	4	27	0.0491507	0.00216841	0.000361402	0.0140947	0.0437297	0.222624	0.21648	0.00144561	0.0256596	0	0.00650524	0.0231297	0.00252982	0.320564	0.0603542	0.00144561	0.00975786
52	FALSE	no AUD	64	Male	2153	79	6	0	38	72	460	378	33	79	1	14	70	15	771	117	3	17	0.036693	0.00278681	0	0.0176498	0.0334417	0.213655	0.175569	0.0153275	0.036693	0.000464468	0.00650255	0.0325128	0.00696702	0.358105	0.0543428	0.0013934	0.00789596
53	FALSE	no AUD	48	Male	2346	94	4	1	30	94	577	577	0	34	0	11	152	5	643	108	10	6	0.0400682	0.00170503	0.000426257	0.0127877	0.0400682	0.245951	0.245951	0	0.0144928	0	0.00468883	0.0647911	0.00213129	0.274084	0.0460358	0.00426257	0.00255754
54	FALSE	AUD	25	Male	1189	20	3	1	34	111	445	333	2	53	0	9	13	0	118	40	0	7	0.0168209	0.00252313	0.000841043	0.0285955	0.0933558	0.374264	0.280067	0.00168209	0.0445753	0	0.00756939	0.0109336	0	0.0992431	0.0336417	0	0.0058873
55	FALSE	no AUD	73	Male	2447	170	5	0	67	57	419	454	1	70	1	11	71	9	991	106	0	15	0.0694728	0.00204332	0	0.0273805	0.0232938	0.17123	0.185533	0.000408664	0.0286065	0.000408664	0.0044953	0.0290151	0.00367797	0.404986	0.0433183	0	0.00612996
56	FALSE	no AUD	64	Male	1244	88	8	1	20	37	220	232	7	38	0	9	68	4	446	57	1	8	0.0707395	0.00643087	0.000803859	0.0160772	0.0297428	0.176849	0.186495	0.00562701	0.0305466	0	0.00723473	0.0546624	0.00321543	0.358521	0.0458199	0.000803859	0.00643087
57	FALSE	no AUD	51	Male	2004	160	1	1	28	75	341	423	2	32	0	7	138	24	671	62	6	33	0.0798403	0.000499002	0.000499002	0.0139721	0.0374251	0.17016	0.211078	0.000998004	0.0159681	0	0.00349301	0.0688623	0.011976	0.33483	0.0309381	0.00299401	0.0164671
58	FALSE	AUD	43	Female	781	69	9	0	13	53	159	127	42	28	1	3	23	5	200	45	2	2	0.0883483	0.0115237	0	0.0166453	0.0678617	0.203585	0.162612	0.0537772	0.0358515	0.00128041	0.00384123	0.0294494	0.00640205	0.256082	0.0576184	0.00256082	0.00256082
59	FALSE	no AUD	59	Male	1922	144	15	1	18	97	434	354	111	77	3	11	154	5	429	57	8	4	0.074922	0.00780437	0.000520291	0.00936524	0.0504683	0.225806	0.184183	0.0577523	0.0400624	0.00156087	0.0057232	0.0801249	0.00260146	0.223205	0.0296566	0.00416233	0.00208117
60	FALSE	no AUD	52	Male	1689	102	5	0	26	23	201	342	2	4	0	9	15	0	858	98	1	3	0.0603908	0.00296033	0	0.0153937	0.0136175	0.119005	0.202487	0.00118413	0.00236827	0	0.0053286	0.00888099	0	0.507993	0.0580225	0.000592066	0.0017762
61	FALSE	AUD	63	Male	1599	57	10	1	26	68	405	341	55	41	2	12	112	9	395	44	7	14	0.0356473	0.00625391	0.000625391	0.0162602	0.0425266	0.253283	0.213258	0.0343965	0.025641	0.00125078	0.00750469	0.0700438	0.00562852	0.247029	0.0275172	0.00437774	0.00875547
62	FALSE	no AUD	47	Male	2080	101	6	2	29	87	573	433	96	56	2	4	64	8	551	64	2	2	0.0485577	0.00288462	0.000961538	0.0139423	0.0418269	0.275481	0.208173	0.0461538	0.0269231	0.000961538	0.00192308	0.0307692	0.00384615	0.264904	0.0307692	0.000961538	0.000961538
63	FALSE	AUD	62	Male	980	35	3	0	22	37	343	230	2	18	0	7	17	1	177	72	0	16	0.0357143	0.00306122	0	0.022449	0.0377551	0.35	0.234694	0.00204082	0.0183673	0	0.00714286	0.0173469	0.00102041	0.180612	0.0734694	0	0.0163265
64	FALSE	AUD	44	Male	1043	49	2	0	18	24	109	413	0	16	0	8	73	3	285	37	1	5	0.0469799	0.00191755	0	0.0172579	0.0230105	0.104506	0.395973	0	0.0153404	0	0.00767018	0.0699904	0.00287632	0.27325	0.0354746	0.000958773	0.00479386
65	FALSE	no AUD	61	Male	2465	199	2	0	18	40	397	504	1	28	0	10	58	6	1047	104	3	48	0.0807302	0.000811359	0	0.00730223	0.0162272	0.161055	0.204462	0.00040568	0.011359	0	0.0040568	0.0235294	0.00243408	0.424746	0.0421907	0.00121704	0.0194726
66	FALSE	AUD	55	Male	1292	505	11	0	16	115	181	192	3	48	0	16	50	6	86	44	0	19	0.390867	0.00851393	0	0.0123839	0.0890093	0.140093	0.148607	0.00232198	0.0371517	0	0.0123839	0.0386997	0.00464396	0.0665635	0.0340557	0	0.0147059
67	FALSE	no AUD	56	Female	1217	58	2	0	20	32	365	332	1	24	0	2	10	0	301	60	1	9	0.0476582	0.00164339	0	0.0164339	0.0262942	0.299918	0.272802	0.000821693	0.0197206	0	0.00164339	0.00821693	0	0.247329	0.0493016	0.000821693	0.00739523
68	FALSE	AUD	60	Male	2843	303	17	2	70	57	933	793	2	54	0	3	25	8	400	131	1	44	0.106578	0.0059796	0.000703482	0.0246219	0.0200492	0.328174	0.278931	0.000703482	0.018994	0	0.00105522	0.00879353	0.00281393	0.140696	0.0460781	0.000351741	0.0154766
69	FALSE	no AUD	40	Male	899	56	8	0	18	31	216	209	0	16	0	9	17	8	240	62	1	8	0.0622914	0.00889878	0	0.0200222	0.0344828	0.240267	0.232481	0	0.0177976	0	0.0100111	0.0189099	0.00889878	0.266963	0.0689655	0.00111235	0.00889878
70	FALSE	no AUD	61	Male	3488	132	17	1	38	47	430	542	0	41	0	6	82	7	1988	128	2	27	0.037844	0.00487385	0.000286697	0.0108945	0.0134748	0.12328	0.15539	0	0.0117546	0	0.00172018	0.0235092	0.00200688	0.569954	0.0366972	0.000573394	0.00774083
71	FALSE	AUD	51	Male	1320	55	4	0	20	48	328	407	0	35	0	9	53	8	307	27	1	18	0.0416667	0.0030303	0	0.0151515	0.0363636	0.248485	0.308333	0	0.0265152	0	0.00681818	0.0401515	0.00606061	0.232576	0.0204545	0.000757576	0.0136364
72	FALSE	AUD	50	Male	879	61	6	0	13	25	201	196	0	36	1	7	70	3	203	53	0	4	0.069397	0.00682594	0	0.0147895	0.0284414	0.228669	0.222981	0	0.0409556	0.00113766	0.00796359	0.0796359	0.00341297	0.230944	0.0602958	0	0.00455063
73	FALSE	no AUD	66	Male	2401	99	14	0	30	52	328	429	0	33	0	11	93	12	1186	103	3	8	0.0412328	0.0058309	0	0.0124948	0.0216576	0.13661	0.178676	0	0.0137443	0	0.00458142	0.0387339	0.00499792	0.493961	0.0428988	0.00124948	0.00333195
74	FALSE	no AUD	53	Male	1530	156	4	0	44	41	263	337	0	19	0	4	47	8	464	129	1	13	0.101961	0.00261438	0	0.0287582	0.0267974	0.171895	0.220261	0	0.0124183	0	0.00261438	0.030719	0.00522876	0.303268	0.0843137	0.000653595	0.00849673
75	FALSE	no AUD	59	Male	2428	153	1	2	24	69	485	541	1	18	0	7	59	7	900	142	7	12	0.0630148	0.000411862	0.000823723	0.00988468	0.0284185	0.199753	0.222817	0.000411862	0.00741351	0	0.00288303	0.0242998	0.00288303	0.370675	0.0584843	0.00288303	0.00494234
76	FALSE	no AUD	40	Male	626	87	5	0	3	24	168	88	86	19	1	9	30	0	89	11	4	2	0.138978	0.00798722	0	0.00479233	0.0383387	0.268371	0.140575	0.13738	0.0303514	0.00159744	0.014377	0.0479233	0	0.142173	0.0175719	0.00638978	0.00319489
77	FALSE	no AUD	34	Male	1130	138	4	6	17	45	296	257	1	30	7	4	21	5	208	86	1	4	0.122124	0.00353982	0.00530973	0.0150442	0.039823	0.261947	0.227434	0.000884956	0.0265487	0.00619469	0.00353982	0.0185841	0.00442478	0.184071	0.0761062	0.000884956	0.00353982
78	FALSE	AUD	61	Male	772	30	1	0	22	28	212	229	6	13	19	3	43	9	137	19	0	1	0.0388601	0.00129534	0	0.0284974	0.0362694	0.274611	0.296632	0.00777202	0.0168394	0.0246114	0.00388601	0.0556995	0.011658	0.177461	0.0246114	0	0.00129534
79	FALSE	AUD	40	Male	2566	73	5	0	45	153	871	684	91	119	4	23	45	5	391	48	3	6	0.0284489	0.00194856	0	0.017537	0.0596259	0.339439	0.266563	0.0354638	0.0463757	0.00155885	0.00896337	0.017537	0.00194856	0.152377	0.0187062	0.00116913	0.00233827
80	FALSE	AUD	48	Male	1579	59	7	4	16	50	278	238	0	32	0	7	46	21	762	38	7	14	0.0373654	0.00443319	0.00253325	0.010133	0.0316656	0.176061	0.150728	0	0.020266	0	0.00443319	0.0291324	0.0132996	0.482584	0.0240659	0.00443319	0.00886637
81	FALSE	no AUD	49	Male	985	72	5	0	20	43	294	201	58	37	0	4	68	6	147	19	4	7	0.0730964	0.00507614	0	0.0203046	0.0436548	0.298477	0.204061	0.0588832	0.0375635	0	0.00406091	0.0690355	0.00609137	0.149239	0.0192893	0.00406091	0.0071066
82	FALSE	no AUD	57	Female	784	42	3	0	5	35	350	192	33	35	0	2	22	1	40	21	0	3	0.0535714	0.00382653	0	0.00637755	0.0446429	0.446429	0.244898	0.0420918	0.0446429	0	0.00255102	0.0280612	0.00127551	0.0510204	0.0267857	0	0.00382653
83	FALSE	no AUD	56	Female	1266	68	1	0	23	86	424	348	2	45	0	3	31	1	186	48	0	0	0.0537125	0.000789889	0	0.0181675	0.0679305	0.334913	0.274882	0.00157978	0.035545	0	0.00236967	0.0244866	0.000789889	0.146919	0.0379147	0	0
84	FALSE	AUD	54	Male	1125	43	9	1	17	60	395	288	26	48	1	16	29	12	142	31	1	6	0.0382222	0.008	0.000888889	0.0151111	0.0533333	0.351111	0.256	0.0231111	0.0426667	0.000888889	0.0142222	0.0257778	0.0106667	0.126222	0.0275556	0.000888889	0.00533333
85	FALSE	AUD	56	Male	1417	80	5	0	19	51	391	450	3	34	1	4	13	5	259	80	2	20	0.0564573	0.00352858	0	0.0134086	0.0359915	0.275935	0.317572	0.00211715	0.0239944	0.000705716	0.00282287	0.00917431	0.00352858	0.182781	0.0564573	0.00141143	0.0141143
86	FALSE	no AUD	58	Male	1028	59	0	6	21	37	289	266	1	15	5	9	46	1	222	46	1	4	0.057393	0	0.00583658	0.020428	0.0359922	0.281128	0.258755	0.000972763	0.0145914	0.00486381	0.00875486	0.0447471	0.000972763	0.215953	0.0447471	0.000972763	0.00389105
87	FALSE	AUD	51	Male	1224	41	1	0	27	33	6	677	0	43	9	19	34	11	294	24	0	5	0.0334967	0.000816993	0	0.0220588	0.0269608	0.00490196	0.553105	0	0.0351307	0.00735294	0.0155229	0.0277778	0.00898693	0.240196	0.0196078	0	0.00408497
88	FALSE	AUD	53	Male	1851	93	7	0	41	67	311	223	23	54	0	15	77	4	852	71	2	11	0.0502431	0.00378174	0	0.0221502	0.0361967	0.168017	0.120475	0.0124257	0.0291734	0	0.00810373	0.0415991	0.00216099	0.460292	0.0383576	0.0010805	0.00594273
89	FALSE	AUD	48	Male	4093	479	11	2	95	90	1110	1206	1	156	0	22	29	14	652	198	5	23	0.117029	0.00268752	0.000488639	0.0232104	0.0219888	0.271195	0.294649	0.00024432	0.0381139	0	0.00537503	0.00708527	0.00342047	0.159296	0.0483753	0.0012216	0.00561935
90	FALSE	no AUD	53	Male	2508	156	7	0	29	55	605	615	1	40	4	10	82	7	796	75	3	23	0.062201	0.00279107	0	0.011563	0.0219298	0.241228	0.245215	0.000398724	0.015949	0.0015949	0.00398724	0.0326954	0.00279107	0.317384	0.0299043	0.00119617	0.00917065
91	FALSE	AUD	71	Male	2328	48	9	0	64	79	580	646	3	70	0	12	110	12	538	134	2	21	0.0206186	0.00386598	0	0.0274914	0.0339347	0.249141	0.277491	0.00128866	0.0300687	0	0.00515464	0.0472509	0.00515464	0.2311	0.0575601	0.000859107	0.00902062
92	FALSE	AUD	52	Male	1377	64	0	0	27	49	562	256	0	88	0	32	38	0	196	53	2	10	0.0464779	0	0	0.0196078	0.0355846	0.408134	0.185911	0	0.063907	0	0.0232389	0.0275962	0	0.142338	0.0384895	0.00145243	0.00726216
93	FALSE	no AUD	54	Female	1152	258	4	0	28	31	166	236	91	24	1	0	30	6	152	111	1	13	0.223958	0.00347222	0	0.0243056	0.0269097	0.144097	0.204861	0.0789931	0.0208333	0.000868056	0	0.0260417	0.00520833	0.131944	0.0963542	0.000868056	0.0112847
94	FALSE	no AUD	60	Female	2599	84	5	0	34	68	613	569	0	52	7	13	107	3	926	97	10	11	0.0323201	0.00192382	0	0.013082	0.0261639	0.23586	0.21893	0	0.0200077	0.00269334	0.00500192	0.0411697	0.00115429	0.356291	0.037322	0.00384763	0.0042324
95	FALSE	AUD	73	Female	1094	114	1	0	32	32	130	237	0	20	0	4	32	7	407	59	9	10	0.104205	0.000914077	0	0.0292505	0.0292505	0.11883	0.216636	0	0.0182815	0	0.00365631	0.0292505	0.00639854	0.372029	0.0539305	0.00822669	0.00914077
96	FALSE	AUD	47	Male	2123	296	3	4	25	26	295	344	0	26	0	8	56	7	928	80	8	17	0.139425	0.00141309	0.00188413	0.0117758	0.0122468	0.138954	0.162035	0	0.0122468	0	0.00376825	0.0263778	0.00329722	0.437117	0.0376825	0.00376825	0.00800754
97	FALSE	AUD	55	Male	839	34	2	1	14	40	190	169	0	32	0	2	33	4	269	47	2	0	0.0405244	0.00238379	0.0011919	0.0166865	0.0476758	0.22646	0.20143	0	0.0381406	0	0.00238379	0.0393325	0.00476758	0.32062	0.0560191	0.00238379	0
98	FALSE	AUD	56	Male	6035	599	11	1	54	160	1437	1442	22	119	0	26	128	33	1751	235	5	12	0.0992543	0.0018227	0.0001657	0.0089478	0.026512	0.238111	0.23894	0.0036454	0.0197183	0	0.0043082	0.0212096	0.0054681	0.290141	0.0389395	0.0008285	0.0019884
99	FALSE	no AUD	45	Female	1217	83	5	2	10	55	413	241	122	40	3	3	82	1	142	9	4	2	0.0682005	0.00410846	0.00164339	0.00821693	0.0451931	0.339359	0.198028	0.100247	0.0328677	0.00246508	0.00246508	0.0673788	0.000821693	0.11668	0.00739523	0.00328677	0.00164339
100	FALSE	no AUD	55	Male	2394	240	9	1	26	50	520	472	51	50	6	12	116	13	682	133	5	8	0.100251	0.0037594	0.000417711	0.0108605	0.0208855	0.21721	0.19716	0.0213033	0.0208855	0.00250627	0.00501253	0.0484545	0.00543024	0.284879	0.0555556	0.00208855	0.00334169
101	FALSE	AUD	67	Male	3275	416	18	1	53	124	487	624	1	113	1	20	103	13	1227	63	2	9	0.127023	0.00549618	0.000305344	0.0161832	0.0378626	0.148702	0.190534	0.000305344	0.0345038	0.000305344	0.00610687	0.0314504	0.00396947	0.374656	0.0192366	0.000610687	0.00274809
102	FALSE	AUD	50	Female	1302	44	2	0	15	78	157	204	0	25	9	12	8	1	702	42	0	3	0.0337942	0.0015361	0	0.0115207	0.0599078	0.120584	0.156682	0	0.0192012	0.00691244	0.00921659	0.00614439	0.000768049	0.539171	0.0322581	0	0.00230415
103	FALSE	no AUD	67	Female	1849	200	12	0	45	93	344	278	64	95	3	15	122	5	449	103	1	20	0.108167	0.00648999	0	0.0243375	0.0502975	0.186047	0.150352	0.0346133	0.0513791	0.0016225	0.00811249	0.0659816	0.00270416	0.242834	0.0557058	0.000540833	0.0108167
104	FALSE	no AUD	44	Female	1397	231	12	0	28	46	295	310	23	24	0	1	62	4	270	82	3	6	0.165354	0.00858984	0	0.0200429	0.0329277	0.211167	0.221904	0.0164639	0.0171797	0	0.00071582	0.0443808	0.00286328	0.193271	0.0586972	0.00214746	0.00429492
105	FALSE	no AUD	43	Male	2349	333	5	6	35	78	577	508	0	38	0	6	127	5	479	136	5	11	0.141762	0.00212857	0.00255428	0.0149	0.0332056	0.245636	0.216262	0	0.0161771	0	0.00255428	0.0540656	0.00212857	0.203917	0.057897	0.00212857	0.00468284
106	FALSE	AUD	58	Female	2925	420	19	2	35	55	688	676	3	91	144	47	10	6	620	99	0	10	0.14359	0.00649573	0.000683761	0.0119658	0.0188034	0.235214	0.231111	0.00102564	0.0311111	0.0492308	0.0160684	0.0034188	0.00205128	0.211966	0.0338462	0	0.0034188
107	FALSE	AUD	82	Female	2457	275	7	2	31	77	365	502	0	36	0	7	92	8	948	80	4	23	0.111925	0.002849	0.000814001	0.012617	0.031339	0.148555	0.204314	0	0.014652	0	0.002849	0.037444	0.003256	0.385836	0.03256	0.001628	0.00936101
108	FALSE	no AUD	37	Male	591	162	2	0	22	11	31	120	16	3	0	0	1	3	141	58	17	4	0.274112	0.00338409	0	0.037225	0.0186125	0.0524535	0.203046	0.0270728	0.00507614	0	0	0.00169205	0.00507614	0.238579	0.0981387	0.0287648	0.00676819
109	FALSE	no AUD	57	Male	2198	301	4	4	39	63	399	390	0	34	0	9	110	18	680	132	2	13	0.136943	0.00181984	0.00181984	0.0177434	0.0286624	0.181529	0.177434	0	0.0154686	0	0.00409463	0.0500455	0.00818926	0.309372	0.0600546	0.000909918	0.00591447
110	FALSE	no AUD	60	Male	1287	35	6	0	23	62	470	346	37	64	48	2	45	10	114	14	5	6	0.027195	0.004662	0	0.017871	0.048174	0.36519	0.268842	0.028749	0.049728	0.037296	0.001554	0.034965	0.00777001	0.0885781	0.010878	0.003885	0.004662
111	FALSE	no AUD	59	Male	507	91	11	0	33	16	60	60	0	17	0	1	13	16	85	72	15	17	0.179487	0.0216963	0	0.0650888	0.0315582	0.118343	0.118343	0	0.0335306	0	0.00197239	0.025641	0.0315582	0.167653	0.142012	0.0295858	0.0335306
112	FALSE	no AUD	68	Male	3298	347	1	3	47	47	496	609	9	36	0	8	32	26	1492	120	2	23	0.105215	0.000303214	0.000909642	0.0142511	0.0142511	0.150394	0.184657	0.00272893	0.0109157	0	0.00242571	0.00970285	0.00788357	0.452395	0.0363857	0.000606428	0.00697392
113	FALSE	AUD	53	Male	748	31	0	0	10	36	1	391	0	7	1	31	27	0	162	44	3	4	0.0414439	0	0	0.013369	0.0481283	0.0013369	0.522727	0	0.00935829	0.0013369	0.0414439	0.0360963	0	0.216578	0.0588235	0.0040107	0.00534759
114	FALSE	AUD	53	Male	1414	209	5	1	39	76	264	231	0	41	6	8	7	4	431	84	1	7	0.147808	0.00353607	0.000707214	0.0275813	0.0537482	0.186704	0.163366	0	0.0289958	0.00424328	0.00565771	0.0049505	0.00282885	0.304809	0.0594059	0.000707214	0.0049505
115	FALSE	AUD	47	Female	1262	23	3	0	14	59	15	55	0	63	25	3	21	1	949	27	0	4	0.018225	0.00237718	0	0.0110935	0.0467512	0.0118859	0.0435816	0	0.0499208	0.0198098	0.00237718	0.0166403	0.000792393	0.751981	0.0213946	0	0.00316957
116	FALSE	no AUD	82	Male	2708	271	11	4	35	58	450	678	4	32	3	11	34	14	982	106	4	11	0.100074	0.00406204	0.0014771	0.0129247	0.021418	0.166174	0.250369	0.0014771	0.0118168	0.00110783	0.00406204	0.0125554	0.00516987	0.362629	0.0391433	0.0014771	0.00406204
117	FALSE	AUD	52	Male	1985	183	21	2	58	50	574	600	0	40	8	3	24	10	187	184	1	40	0.0921914	0.0105793	0.00100756	0.0292191	0.0251889	0.289169	0.302267	0	0.0201511	0.00403023	0.00151134	0.0120907	0.00503778	0.0942065	0.0926952	0.000503778	0.0201511
118	FALSE	AUD	53	Male	503	41	1	0	4	41	150	65	6	6	1	6	21	0	157	2	2	0	0.0815109	0.00198807	0	0.00795229	0.0815109	0.298211	0.129225	0.0119284	0.0119284	0.00198807	0.0119284	0.0417495	0	0.312127	0.00397614	0.00397614	0
119	FALSE	no AUD	44	Male	1837	72	18	5	0	3	73	740	0	0	0	212	44	2	532	133	1	2	0.0391943	0.00979858	0.00272183	0	0.0016331	0.0397387	0.402831	0	0	0	0.115406	0.0239521	0.00108873	0.289603	0.0724007	0.000544366	0.00108873
120	FALSE	no AUD	56	Male	1395	14	0	0	1	16	9	39	0	52	177	8	8	0	1019	47	2	3	0.0100358	0	0	0.000716846	0.0114695	0.00645161	0.027957	0	0.037276	0.126882	0.00573477	0.00573477	0	0.730466	0.0336918	0.00143369	0.00215054
121	FALSE	no AUD	37	Male	2987	141	11	2	40	63	837	638	0	69	0	14	150	11	883	102	6	20	0.0472046	0.00368262	0.000669568	0.0133914	0.0210914	0.280214	0.213592	0	0.0231001	0	0.00468698	0.0502176	0.00368262	0.295614	0.034148	0.0020087	0.00669568
122	FALSE	no AUD	43	Male	739	126	5	0	26	5	39	110	0	15	1	1	16	1	306	66	9	13	0.170501	0.0067659	0	0.0351827	0.0067659	0.052774	0.14885	0	0.0202977	0.00135318	0.00135318	0.0216509	0.00135318	0.414073	0.0893099	0.0121786	0.0175913
123	FALSE	no AUD	63	Male	1091	52	0	10	16	21	246	188	0	24	0	5	37	7	442	30	1	12	0.0476627	0	0.0091659	0.0146654	0.0192484	0.225481	0.172319	0	0.0219982	0	0.00458295	0.0339138	0.00641613	0.405133	0.0274977	0.00091659	0.0109991
124	FALSE	no AUD	57	Male	1699	123	2	0	33	88	432	414	0	33	12	5	44	6	417	88	1	1	0.0723955	0.00117716	0	0.0194232	0.0517952	0.254267	0.243673	0	0.0194232	0.00706298	0.00294291	0.0258976	0.00353149	0.245438	0.0517952	0.000588582	0.000588582
125	FALSE	AUD	70	Male	2036	108	23	0	68	140	314	555	4	110	0	10	49	17	504	108	8	18	0.0530452	0.0112967	0	0.0333988	0.0687623	0.154224	0.272593	0.00196464	0.0540275	0	0.00491159	0.0240668	0.00834971	0.247544	0.0530452	0.00392927	0.00884086
126	FALSE	no AUD	60	Male	890	60	2	0	12	51	54	225	10	6	0	1	113	0	341	12	1	2	0.0674157	0.00224719	0	0.0134831	0.0573034	0.0606742	0.252809	0.011236	0.00674157	0	0.0011236	0.126966	0	0.383146	0.0134831	0.0011236	0.00224719
127	FALSE	AUD	56	Male	510	47	2	0	11	19	85	59	0	25	2	1	35	1	203	13	1	6	0.0921569	0.00392157	0	0.0215686	0.0372549	0.166667	0.115686	0	0.0490196	0.00392157	0.00196078	0.0686275	0.00196078	0.398039	0.0254902	0.00196078	0.0117647
128	FALSE	AUD	60	Male	1218	102	12	0	6	35	311	276	0	52	0	9	32	6	319	54	0	4	0.0837438	0.00985222	0	0.00492611	0.0287356	0.255337	0.226601	0	0.0426929	0	0.00738916	0.0262726	0.00492611	0.261905	0.044335	0	0.00328407
129	FALSE	AUD	58	Male	1050	41	3	0	26	66	185	289	49	38	0	5	39	0	291	14	0	4	0.0390476	0.00285714	0	0.0247619	0.0628571	0.17619	0.275238	0.0466667	0.0361905	0	0.0047619	0.0371429	0	0.277143	0.0133333	0	0.00380952
130	FALSE	no AUD	63	Male	1818	90	10	0	0	0	170	704	0	283	0	5	147	3	207	188	0	11	0.049505	0.00550055	0	0	0	0.0935094	0.387239	0	0.155666	0	0.00275028	0.0808581	0.00165017	0.113861	0.10341	0	0.00605061
131	FALSE	no AUD	73	Male	1367	38	6	0	16	54	347	463	0	19	0	8	30	4	325	38	3	16	0.0277981	0.00438917	0	0.0117045	0.0395026	0.253841	0.338698	0	0.013899	0	0.00585223	0.0219459	0.00292612	0.237747	0.0277981	0.00219459	0.0117045
132	FALSE	no AUD	46	Male	2794	495	15	1	69	101	696	578	7	37	4	1	42	11	563	159	8	7	0.177165	0.00536865	0.00035791	0.0246958	0.0361489	0.249105	0.206872	0.00250537	0.0132427	0.00143164	0.00035791	0.0150322	0.00393701	0.201503	0.0569077	0.00286328	0.00250537
133	FALSE	no AUD	64	Male	1987	152	3	2	26	54	369	491	2	37	0	10	21	12	717	81	1	9	0.0764972	0.00150981	0.00100654	0.0130851	0.0271766	0.185707	0.247106	0.00100654	0.018621	0	0.00503271	0.0105687	0.00603926	0.360845	0.040765	0.000503271	0.00452944
134	FALSE	no AUD	49	Female	1001	75	0	0	8	38	451	291	2	18	0	1	4	1	81	31	0	0	0.0749251	0	0	0.00799201	0.037962	0.450549	0.290709	0.001998	0.017982	0	0.000999001	0.003996	0.000999001	0.0809191	0.030969	0	0
135	FALSE	no AUD	73	Male	758	53	4	0	42	63	94	137	30	38	0	6	86	0	171	18	0	16	0.0699208	0.00527704	0	0.055409	0.0831135	0.124011	0.180739	0.0395778	0.0501319	0	0.00791557	0.113456	0	0.225594	0.0237467	0	0.0211082
136	FALSE	AUD	59	Male	657	58	1	0	13	37	182	142	17	16	0	2	18	1	125	45	0	0	0.0882801	0.00152207	0	0.0197869	0.0563166	0.277017	0.216134	0.0258752	0.0243531	0	0.00304414	0.0273973	0.00152207	0.190259	0.0684932	0	0
137	FALSE	AUD	57	Male	3682	401	3	8	40	81	515	666	0	36	0	13	90	18	1654	126	1	30	0.108908	0.000814775	0.00217273	0.0108637	0.0219989	0.13987	0.18088	0	0.00977729	0	0.00353069	0.0244432	0.00488865	0.449212	0.0342205	0.000271592	0.00814775
138	FALSE	no AUD	53	Male	1013	68	2	0	11	64	382	201	0	28	0	8	15	0	185	43	0	6	0.0671273	0.00197433	0	0.0108588	0.0631787	0.377098	0.198421	0	0.0276407	0	0.00789733	0.0148075	0	0.182626	0.0424482	0	0.005923
139	FALSE	no AUD	69	Male	532	193	0	0	17	0	23	52	0	0	0	0	8	0	198	30	0	11	0.362782	0	0	0.0319549	0	0.0432331	0.0977444	0	0	0	0	0.0150376	0	0.37218	0.056391	0	0.0206767
140	FALSE	AUD	41	Male	1645	106	7	0	22	51	362	278	49	21	0	8	55	11	616	47	3	9	0.0644377	0.00425532	0	0.0133739	0.031003	0.220061	0.168997	0.0297872	0.012766	0	0.00486322	0.0334347	0.00668693	0.374468	0.0285714	0.00182371	0.00547112
141	FALSE	AUD	60	Male	2576	143	8	2	22	68	522	413	11	32	0	10	58	13	1155	98	1	20	0.0555124	0.00310559	0.000776398	0.00854037	0.0263975	0.20264	0.160326	0.00427019	0.0124224	0	0.00388199	0.0225155	0.00504658	0.44837	0.0380435	0.000388199	0.00776398
142	TRUE	AUD	52	Male	126	5	0	0	1	4	54	54	0	1	0	0	0	0	1	6	0	0	0.0396825	0	0	0.00793651	0.031746	0.428571	0.428571	0	0.00793651	0	0	0	0	0.00793651	0.047619	0	0
143	TRUE	AUD	63	Male	455	47	1	0	47	6	36	55	0	24	0	2	19	6	131	73	1	7	0.103297	0.0021978	0	0.103297	0.0131868	0.0791209	0.120879	0	0.0527473	0	0.0043956	0.0417582	0.0131868	0.287912	0.16044	0.0021978	0.0153846
144	TRUE	AUD	40	Male	375	24	11	0	7	33	73	116	0	6	0	0	6	0	55	44	0	0	0.064	0.0293333	0	0.0186667	0.088	0.194667	0.309333	0	0.016	0	0	0.016	0	0.146667	0.117333	0	0
145	TRUE	AUD	81	Male	148	54	0	0	4	2	32	36	3	1	0	0	5	0	7	4	0	0	0.364865	0	0	0.027027	0.0135135	0.216216	0.243243	0.0202703	0.00675676	0	0	0.0337838	0	0.0472973	0.027027	0	0
146	TRUE	AUD	61	Male	266	27	0	0	7	20	31	13	0	27	0	2	1	0	134	3	0	1	0.101504	0	0	0.0263158	0.075188	0.116541	0.0488722	0	0.101504	0	0.0075188	0.0037594	0	0.503759	0.0112782	0	0.0037594
147	TRUE	no AUD	62	Female	328	119	0	0	17	1	11	6	0	0	0	0	0	0	42	54	46	32	0.362805	0	0	0.0518293	0.00304878	0.0335366	0.0182927	0	0	0	0	0	0	0.128049	0.164634	0.140244	0.097561
148	TRUE	AUD	62	Male	453	20	3	0	4	21	127	90	31	18	1	0	44	0	87	7	0	0	0.0441501	0.00662252	0	0.00883002	0.0463576	0.280353	0.198675	0.0684327	0.0397351	0.00220751	0	0.0971302	0	0.192053	0.0154525	0	0
149	TRUE	AUD	50	Male	486	91	0	0	11	0	145	137	1	5	0	2	7	3	52	29	1	2	0.187243	0	0	0.0226337	0	0.298354	0.281893	0.00205761	0.0102881	0	0.00411523	0.0144033	0.00617284	0.106996	0.0596708	0.00205761	0.00411523
150	TRUE	AUD	32	Female	147	34	0	0	0	0	0	46	13	11	0	0	1	0	13	29	0	0	0.231293	0	0	0	0	0	0.312925	0.0884354	0.0748299	0	0	0.00680272	0	0.0884354	0.197279	0	0
151	TRUE	no AUD	64	Male	270	37	1	0	5	16	49	77	0	10	2	2	42	0	20	6	0	3	0.137037	0.0037037	0	0.0185185	0.0592593	0.181481	0.285185	0	0.037037	0.00740741	0.00740741	0.155556	0	0.0740741	0.0222222	0	0.0111111
152	TRUE	AUD	47	Male	166	18	1	0	4	0	6	13	0	3	0	3	0	0	86	18	1	13	0.108434	0.0060241	0	0.0240964	0	0.0361446	0.0783133	0	0.0180723	0	0.0180723	0	0	0.518072	0.108434	0.0060241	0.0783133
153	TRUE	AUD	70	Male	217	22	0	0	3	18	49	53	0	4	0	0	13	0	44	11	0	0	0.101382	0	0	0.0138249	0.0829493	0.225806	0.24424	0	0.0184332	0	0	0.0599078	0	0.202765	0.0506912	0	0
154	TRUE	no AUD	48	Male	360	23	0	0	3	4	61	32	0	0	0	1	7	0	222	7	0	0	0.0638889	0	0	0.00833333	0.0111111	0.169444	0.0888889	0	0	0	0.00277778	0.0194444	0	0.616667	0.0194444	0	0
155	TRUE	AUD	62	Female	209	14	0	0	5	11	73	47	0	2	0	1	7	0	36	13	0	0	0.0669856	0	0	0.0239234	0.0526316	0.349282	0.22488	0	0.00956938	0	0.00478469	0.0334928	0	0.172249	0.062201	0	0
156	TRUE	no AUD	69	Male	132	28	0	0	5	11	30	38	0	4	0	0	1	1	10	4	0	0	0.212121	0	0	0.0378788	0.0833333	0.227273	0.287879	0	0.030303	0	0	0.00757576	0.00757576	0.0757576	0.030303	0	0
157	TRUE	AUD	75	Female	230	120	0	0	3	0	2	46	0	1	0	0	0	0	36	22	0	0	0.521739	0	0	0.0130435	0	0.00869565	0.2	0	0.00434783	0	0	0	0	0.156522	0.0956522	0	0
158	TRUE	no AUD	52	Female	113	0	0	0	0	0	3	1	1	0	0	0	4	0	103	1	0	0	0	0	0	0	0	0.0265487	0.00884956	0.00884956	0	0	0	0.0353982	0	0.911504	0.00884956	0	0
159	TRUE	no AUD	24	Male	376	22	1	0	18	14	32	84	0	9	0	0	0	1	132	52	3	8	0.0585106	0.00265957	0	0.0478723	0.037234	0.0851064	0.223404	0	0.0239362	0	0	0	0.00265957	0.351064	0.138298	0.00797872	0.0212766

## Sheet: Supp Data 3
Supplementary Data 3: Microglia subcluster-specific gene markers, using ROC test. Subclusters were identified as described in Online Methods. Subcluster-specific genes were determined by using the "roc" test within the FindMarkers function in Seurat. From FindMarkers documentation: "Identifies 'markers' of gene expression using ROC analysis. For each gene, evaluates (using AUC) a classifier built…
Microglia Subcluster 1 (Resting Microglia)
	myAUC	avg_diff	power	avg_log2FC	pct.1	pct.2
AC008691.1	0.792	1.19536	0.584	2.00875	0.811	0.336
P2RY12	0.779	0.921972	0.558	1.53519	0.874	0.55
CX3CR1	0.742	0.874396	0.484	1.52037	0.79	0.448
RASGEF1C	0.736	0.942799	0.472	1.66911	0.743	0.388
SYNDIG1	0.731	0.748688	0.462	1.16302	0.883	0.621
CYFIP1	0.712	0.621716	0.424	1.01225	0.879	0.737
HS3ST4	0.707	0.656185	0.414	1.10124	0.817	0.528
SORL1	0.703	0.449739	0.406	0.690285	0.966	0.833
APBB1IP	0.703	0.469896	0.406	0.7227	0.961	0.856
LINC02712	0.698	0.812222	0.396	1.55026	0.652	0.314
DLEU1	0.696	0.526799	0.392	0.810248	0.929	0.833
ARHGAP22	0.694	0.568437	0.388	0.93337	0.856	0.692
NAV3	0.682	0.459125	0.364	0.710499	0.935	0.75
MAP4K4	0.678	0.497602	0.356	0.811935	0.866	0.753
SFMBT2	0.676	0.407928	0.352	0.615596	0.971	0.912
ANKRD44	0.669	0.403099	0.338	0.638274	0.915	0.834
DSCAM	0.663	0.546296	0.326	0.894246	0.783	0.576
LINC01141	0.663	0.625405	0.326	1.29419	0.598	0.331
MAF	0.659	0.504563	0.318	0.886725	0.755	0.569
NAV2	0.658	0.704226	0.316	1.25031	0.63	0.388
BLNK	0.656	0.489034	0.312	0.8611	0.754	0.578
KCNQ3	0.656	0.376766	0.312	0.572913	0.943	0.832
ST6GAL1	0.653	0.291047	0.306	0.441892	0.964	0.887
ABR	0.652	0.426064	0.304	0.69104	0.864	0.786
INPP5D	0.651	0.378769	0.302	0.611146	0.887	0.803
CACNB4	0.65	0.573258	0.3	1.04976	0.673	0.488
ST6GALNAC3	0.65	0.367801	0.3	0.563782	0.913	0.75
IL6ST	0.649	0.415802	0.298	0.699554	0.821	0.706
MCF2L	0.648	0.523436	0.296	0.991927	0.672	0.487
MICOS10	0.646	0.721173	0.292	1.42949	0.572	0.368
CPED1	0.64	0.436621	0.28	0.760591	0.749	0.582
P2RY13	0.638	0.622705	0.276	1.37262	0.522	0.302
CSF1R	0.637	0.371788	0.274	0.628157	0.822	0.741
LINC01374	0.636	0.461739	0.272	0.764437	0.766	0.602
TIAM1	0.631	0.440841	0.262	0.799094	0.69	0.533
HTRA1	0.631	0.515199	0.262	1.03064	0.591	0.408
APPL2	0.629	0.460311	0.258	0.855639	0.68	0.552
AOAH	0.629	0.348568	0.258	0.570786	0.841	0.73
KBTBD12	0.627	0.598793	0.254	1.3768	0.472	0.256
AC087564.1	0.626	0.619474	0.252	1.30648	0.487	0.271
LRRK1	0.623	0.406363	0.246	0.704611	0.745	0.634
SOCS6	0.622	0.431429	0.244	0.782259	0.651	0.489
KHDRBS3	0.622	0.385509	0.244	0.658759	0.673	0.499
LPAR6	0.62	0.315145	0.24	0.512698	0.865	0.788
ZNF710	0.617	0.393687	0.234	0.701642	0.714	0.613
ABCC4	0.617	0.27339	0.234	0.445512	0.838	0.716
FMNL3	0.617	0.358185	0.234	0.635153	0.736	0.625
LINC00996	0.617	0.700613	0.234	2.35745	0.31	0.082
A2M	0.616	0.317231	0.232	0.534771	0.782	0.669
PRDM11	0.616	0.64118	0.232	1.7067	0.381	0.171
PALD1	0.616	0.337448	0.232	0.572026	0.786	0.69
RGS10	0.614	0.423678	0.228	0.838129	0.612	0.473
LINC02642	0.614	0.588413	0.228	1.30329	0.412	0.199
ZFHX3	0.613	0.287249	0.226	0.463805	0.872	0.819
ZFPM2-AS1	0.612	0.678191	0.224	1.46137	0.373	0.159
AC025569.1	0.609	0.50936	0.218	1.17744	0.454	0.272
ATM	0.608	0.291965	0.216	0.484596	0.833	0.773
C3	0.605	0.282697	0.21	0.471346	0.814	0.694
IPCEF1	0.605	0.202205	0.21	0.321583	0.841	0.693
MAP3K5	0.604	0.297813	0.208	0.502492	0.795	0.727
LY86	0.604	0.346422	0.208	0.629132	0.686	0.575
RYR1	0.602	0.407905	0.204	0.815626	0.583	0.464
AC009432.2	0.602	0.67138	0.204	2.52319	0.262	0.061
AC008050.1	0.602	0.76549	0.204	1.81691	0.329	0.14
RTTN	0.601	0.47439	0.202	0.82921	0.591	0.467
EVL	0.601	0.361621	0.202	0.701666	0.629	0.53
GRID2	0.601	0.432665	0.202	0.665703	0.678	0.558
ZFP36L2	0.601	0.330771	0.202	0.586589	0.659	0.511
SRGAP2B	0.601	0.25012	0.202	0.411258	0.836	0.776
BIN2	0.6	0.468702	0.2	1.09495	0.467	0.319
LINC02057	0.6	0.5957	0.2	1.89818	0.303	0.114
P3H2	0.6	0.464098	0.2	1.03816	0.451	0.284
TANC1	0.598	0.464019	0.196	1.01044	0.462	0.305
XACT	0.597	0.664633	0.194	1.38738	0.34	0.154
KIF26B	0.597	0.473074	0.194	1.14355	0.402	0.227
LINC02798	0.596	0.343617	0.192	0.589515	0.699	0.599
SPECC1	0.594	0.334828	0.188	0.634509	0.631	0.528
RAPGEF6	0.594	0.292371	0.188	0.511042	0.733	0.671
PCNX2	0.594	0.2943	0.188	0.518086	0.722	0.632
TLN2	0.593	0.283329	0.186	0.506102	0.689	0.566
CECR2	0.591	0.504586	0.182	1.48889	0.331	0.17
TBC1D4	0.59	0.320452	0.18	0.603335	0.603	0.488
IFNGR1	0.59	0.27677	0.18	0.474079	0.751	0.689
LINC01268	0.589	0.438173	0.178	1.09044	0.401	0.254
USP6NL	0.588	0.312504	0.176	0.578207	0.636	0.539
FOXP2	0.588	0.241119	0.176	0.407431	0.725	0.583
MED12L	0.588	0.435604	0.176	1.06868	0.417	0.278
DOCK10	0.588	0.219114	0.176	0.354819	0.857	0.803
C12orf75	0.587	0.45142	0.174	1.2626	0.346	0.191
LINC02232	0.587	0.30051	0.174	0.534298	0.62	0.476
USP53	0.586	0.30218	0.172	0.53058	0.658	0.561
MKNK1	0.586	0.297441	0.172	0.544169	0.67	0.596
DIP2A	0.585	0.328285	0.17	0.660855	0.57	0.477
AZIN2	0.583	0.42127	0.166	1.15292	0.351	0.205
TNRC18	0.582	0.320203	0.164	0.617295	0.615	0.548
LPAR1	0.58	0.338201	0.16	0.686875	0.522	0.412
AL392172.2	0.58	0.293107	0.16	0.569871	0.552	0.431
MRC2	0.579	0.39242	0.158	1.05323	0.36	0.225
EML1	0.579	0.41461	0.158	1.08818	0.37	0.239
SDK1	0.579	0.24454	0.158	0.421925	0.619	0.494
ATP2C1	0.579	0.144723	0.158	0.251813	0.725	0.654
NRIP1	0.578	0.23895	0.156	0.412859	0.735	0.672
LHFPL2	0.578	0.203555	0.156	0.329404	0.813	0.735
AC006230.1	0.578	0.412553	0.156	1.05365	0.376	0.249
PIP5K1B	0.577	0.373189	0.154	0.904369	0.398	0.271
CSF2RA	0.576	0.183914	0.152	0.323946	0.709	0.619
SEMA4D	0.575	0.347474	0.15	0.797626	0.455	0.354
NLRP1	0.574	0.352832	0.148	0.852172	0.402	0.281
AL357522.1	0.574	0.292689	0.148	0.580035	0.511	0.394
MIR31HG	0.573	0.433909	0.146	1.47497	0.259	0.121
BIN1	0.573	0.290818	0.146	0.57604	0.548	0.458
LYST	0.573	0.23975	0.146	0.432595	0.673	0.616
PPP6R2	0.572	0.296992	0.144	0.569847	0.61	0.559
PMEPA1	0.572	0.388145	0.144	1.10025	0.333	0.208
ITGAX	0.572	0.226113	0.144	0.432549	0.594	0.5
DENND11	0.572	0.339416	0.144	0.787844	0.451	0.356
SMIM35	0.571	0.465356	0.142	1.60991	0.237	0.102
MARC3	0.571	0.263208	0.142	0.497885	0.55	0.449
AC079015.1	0.57	0.309585	0.14	0.740716	0.408	0.293
MIR646HG	0.569	0.309244	0.138	0.549323	0.586	0.506
MIS18BP1	0.569	0.262182	0.138	0.503026	0.585	0.505
GNG7	0.568	0.220931	0.136	0.414744	0.62	0.562
LNCAROD	0.568	0.192908	0.136	0.314476	0.722	0.622
PLD1	0.568	0.301175	0.136	0.634036	0.479	0.387
RASAL2	0.568	0.211487	0.136	0.366215	0.7	0.641
NXN	0.567	0.384311	0.134	1.1452	0.294	0.174
PGM5	0.567	0.319127	0.134	0.748836	0.424	0.324
DEPTOR	0.567	0.345436	0.134	0.843213	0.381	0.274
AC010378.2	0.567	0.380727	0.134	1.45753	0.248	0.124
SSBP2	0.567	0.230564	0.134	0.399099	0.69	0.633
GAK	0.567	0.33608	0.134	0.791545	0.435	0.351
HCG22	0.566	0.425062	0.132	1.97299	0.186	0.057
SYT6	0.566	0.335403	0.132	0.915243	0.33	0.216
ARHGAP35	0.565	0.290943	0.13	0.615146	0.501	0.432
SPNS2	0.565	0.337816	0.13	0.986769	0.325	0.214
LRMP	0.565	0.274958	0.13	0.574427	0.512	0.436
CARD11	0.565	0.324429	0.13	0.795808	0.385	0.28
OTULINL	0.565	0.275872	0.13	0.573384	0.518	0.447
FAM149A	0.565	0.170784	0.13	0.312302	0.623	0.536
LRRC8C	0.565	0.279735	0.13	0.555802	0.543	0.475
ADAP2	0.564	0.238897	0.128	0.479581	0.549	0.477
BCO2	0.564	0.332859	0.128	0.913666	0.332	0.222
TENM4	0.564	0.27166	0.128	0.537236	0.523	0.435
KCNIP1	0.564	0.285115	0.128	0.533635	0.509	0.41
OSBPL11	0.564	0.298356	0.128	0.684984	0.448	0.364
CCDC18-AS1	0.564	0.264745	0.128	0.51225	0.568	0.506
PSMA1	0.562	0.242142	0.124	0.457933	0.58	0.516
ARHGAP17	0.561	0.284777	0.122	0.632088	0.463	0.389
SUSD3	0.561	0.338917	0.122	1.27262	0.247	0.136
BICRAL	0.561	0.300387	0.122	0.69977	0.429	0.349
OSBPL6	0.561	0.329347	0.122	0.829279	0.363	0.267
PRKCA	0.56	0.151539	0.12	0.25307	0.734	0.671
AZIN1-AS1	0.56	0.267642	0.12	0.671222	0.365	0.268
C4orf19	0.56	0.359438	0.12	1.15575	0.263	0.154
PTPN14	0.56	0.364872	0.12	1.13766	0.265	0.155
RCSD1	0.56	0.241152	0.12	0.469714	0.569	0.513
S100Z	0.559	0.335032	0.118	0.774844	0.382	0.293
MERTK	0.559	0.150512	0.118	0.248468	0.731	0.67
IGSF21	0.559	0.208719	0.118	0.386051	0.589	0.509
ZNF652	0.558	0.278425	0.116	0.605066	0.472	0.407
ZNF846	0.557	0.311314	0.114	0.738323	0.409	0.334
KCNQ1	0.557	0.286975	0.114	0.638984	0.448	0.38
GCNT2	0.557	0.287998	0.114	0.640166	0.428	0.351
SELPLG	0.556	0.319779	0.112	1.04943	0.271	0.171
LTC4S	0.556	0.331723	0.112	1.06184	0.268	0.167
TMEM156	0.556	0.202302	0.112	0.386129	0.563	0.489
AL139351.3	0.555	0.396528	0.11	1.47674	0.2	0.096
ADAMTSL2	0.555	0.330746	0.11	1.34211	0.219	0.117
VSIR	0.554	0.235378	0.108	0.501345	0.496	0.437
SLC29A3	0.554	0.307932	0.108	1.07561	0.259	0.164
NCK1-DT	0.554	0.291496	0.108	0.850855	0.309	0.22
DHRS9	0.554	0.26849	0.108	0.868552	0.252	0.15
IGF1	0.553	0.318596	0.106	1.10698	0.233	0.133
PLCXD3	0.553	0.408639	0.106	1.5193	0.189	0.087
TRANK1	0.553	0.293286	0.106	0.77717	0.347	0.266
NUAK1	0.552	0.241348	0.104	0.575984	0.388	0.31
ITGB5	0.552	0.239483	0.104	0.5303	0.426	0.356
DNMT3A	0.552	0.274876	0.104	0.62352	0.44	0.385
NLGN4Y	0.551	0.295365	0.102	0.711854	0.347	0.266
LPAR5	0.551	0.290686	0.102	0.855897	0.309	0.228
FYB1	0.551	0.0664233	0.102	0.106595	0.851	0.791
HPGDS	0.551	0.293108	0.102	0.835128	0.302	0.216
AL008633.1	0.549	0.308246	0.098	0.603926	0.441	0.379
DLEU7	0.549	0.215259	0.098	0.405978	0.54	0.487
ANXA4	0.549	0.273732	0.098	0.651911	0.391	0.329
LIPC	0.548	0.30605	0.096	1.22865	0.199	0.109
AC044781.1	0.548	0.229417	0.096	0.552351	0.387	0.318
SLC15A2	0.548	0.262372	0.096	0.68233	0.352	0.284
LINC01357	0.548	0.308491	0.096	1.27118	0.203	0.115
AF127936.1	0.547	0.288401	0.094	1.3168	0.189	0.102
VASH1	0.547	0.213308	0.094	0.484357	0.433	0.372
HDAC9	0.547	0.120578	0.094	0.19118	0.803	0.75
PDE4D	0.547	0.276082	0.094	0.56748	0.422	0.363
LINC02245	0.547	0.279536	0.094	0.699502	0.346	0.277
GPR34	0.545	0.169124	0.09	0.335786	0.519	0.468
SALL1	0.545	0.276637	0.09	1.22269	0.194	0.11
PACS2	0.545	0.264217	0.09	0.723482	0.337	0.278
RASSF8	0.545	0.16125	0.09	0.286842	0.562	0.498
CSGALNACT1	0.545	0.113157	0.09	0.186024	0.731	0.678
CACNA1D	0.545	0.242346	0.09	0.481917	0.47	0.417
PTAFR	0.545	0.26414	0.09	0.778085	0.301	0.232
MTURN	0.544	0.257683	0.088	0.818038	0.277	0.205
GUCY1A1	0.544	0.27866	0.088	0.909033	0.242	0.165
TNFRSF13C	0.543	0.258837	0.086	1.47753	0.153	0.07
PDE9A	0.543	0.254596	0.086	0.806999	0.262	0.188
TLR4	0.543	0.229898	0.086	0.596904	0.344	0.28
MEF2C-AS1	0.543	0.206683	0.086	0.406642	0.488	0.435
KCNMB2-AS1	0.543	0.336057	0.086	0.851899	0.26	0.185
SETBP1	0.542	0.195792	0.084	0.397429	0.458	0.402
IRF8	0.542	0.181853	0.084	0.427764	0.379	0.318
RBM19	0.542	0.269739	0.084	0.902344	0.258	0.189
C12orf76	0.542	0.256701	0.084	0.94179	0.231	0.159
LINC01909	0.541	0.270522	0.082	1.37454	0.158	0.079
MGLL	0.541	0.237034	0.082	0.651222	0.304	0.239
WNT2B	0.541	0.277785	0.082	0.851039	0.257	0.188
CYSLTR1	0.54	0.26015	0.08	1.02182	0.196	0.122
JAM2	0.54	0.257337	0.08	1.02741	0.199	0.125
MAP2K6	0.54	0.267072	0.08	1.02616	0.194	0.12
MACORIS	0.54	0.247767	0.08	1.05025	0.199	0.126
GAL3ST4	0.54	0.251886	0.08	1.03338	0.205	0.132
NOL4L	0.539	0.236354	0.078	0.665164	0.305	0.247
ULK2	0.539	0.237886	0.078	0.616562	0.342	0.291
PCED1B	0.539	0.205135	0.078	0.498891	0.369	0.315
PLPP1	0.539	0.173098	0.078	0.428204	0.332	0.272
NR3C2	0.539	0.228644	0.078	0.560046	0.334	0.273
ZMAT3	0.539	0.251295	0.078	0.610008	0.344	0.291
ELK3	0.538	0.226346	0.076	0.637043	0.31	0.256
LINC01176	0.538	0.242808	0.076	0.748572	0.276	0.217
SLC22A23	0.538	0.191821	0.076	0.503134	0.315	0.253
AC097376.3	0.538	0.261677	0.076	0.733782	0.285	0.226
TAPT1-AS1	0.538	0.246288	0.076	0.684474	0.302	0.245
RNF125	0.537	0.240751	0.074	0.891763	0.214	0.148
GLCE	0.537	0.213679	0.074	0.564375	0.324	0.272
APBA2	0.537	0.260053	0.074	1.12121	0.178	0.111
AL592429.2	0.537	0.271168	0.074	0.959228	0.166	0.094
KLHL18	0.537	0.23484	0.074	0.706432	0.285	0.232
WLS	0.537	0.189659	0.074	0.541548	0.284	0.222
SOGA1	0.536	0.236687	0.072	0.747207	0.27	0.216
ALOX12-AS1	0.536	0.257578	0.072	0.795786	0.255	0.199
SOX5	0.536	0.274336	0.072	0.695122	0.278	0.222
AL445623.2	0.536	0.262209	0.072	1.49573	0.131	0.061
FGL1	0.536	0.314562	0.072	1.36825	0.146	0.077
GIMAP8	0.536	0.227736	0.072	0.822802	0.225	0.163
NOS1AP	0.536	0.263415	0.072	0.993891	0.181	0.115
EPHB2	0.536	0.237353	0.072	0.744106	0.259	0.201
CFAP74	0.536	0.244064	0.072	1.56276	0.131	0.061
NCOA5	0.535	0.230443	0.07	0.766336	0.25	0.195
AL163541.1	0.535	0.0958468	0.07	0.152479	0.554	0.492
GLIPR1	0.535	0.217031	0.07	0.687671	0.265	0.211
P2RY6	0.535	0.239967	0.07	1.1059	0.172	0.107
MORC1	0.535	0.252936	0.07	1.21209	0.151	0.083
AC009950.1	0.535	0.236906	0.07	0.807375	0.238	0.181
TRAF3IP3	0.535	0.206378	0.07	0.646842	0.268	0.214
MIR503HG	0.534	0.230335	0.068	0.976397	0.179	0.116
MYO18A	0.534	0.218623	0.068	0.793324	0.232	0.177
LINC02742	0.534	0.23345	0.068	0.756584	0.206	0.142
CDH23	0.534	0.235925	0.068	0.756295	0.249	0.194
TLR10	0.534	0.213388	0.068	0.738408	0.236	0.178
LRIG1	0.534	0.220202	0.068	0.716535	0.24	0.182
HVCN1	0.533	0.228638	0.066	0.938612	0.191	0.132
PLAT	0.533	0.193044	0.066	0.766617	0.189	0.126
LINC01091	0.533	0.151035	0.066	0.339552	0.304	0.244
AC126177.3	0.532	0.221942	0.064	0.916991	0.177	0.118
AC008014.1	0.532	0.250919	0.064	0.673527	0.233	0.178
KCTD7	0.532	0.211801	0.064	0.823411	0.206	0.152
TAL1	0.532	0.174643	0.064	0.544455	0.263	0.21
PLXDC1	0.531	0.202529	0.062	1.18971	0.132	0.073
ESRRG	0.531	0.2629	0.062	0.836305	0.201	0.147
ACY3	0.53	0.194657	0.06	1.55093	0.102	0.042
AC044893.1	0.53	0.219629	0.06	1.42772	0.107	0.047
ADRB2	0.53	0.196135	0.06	1.01234	0.152	0.097
AL121999.1	0.53	0.223675	0.06	1.53887	0.108	0.049
AF127936.2	0.529	0.189705	0.058	0.911667	0.157	0.104
FGF20	0.529	0.184918	0.058	0.874196	0.156	0.102
AL353138.1	0.529	0.234672	0.058	1.14073	0.129	0.072
KIF3C	0.529	0.202708	0.058	0.932449	0.168	0.115
LINC01736	0.529	0.192465	0.058	0.922568	0.159	0.105
IGSF10	0.526	0.184077	0.052	1.29609	0.107	0.056
POLK	0.492	0.050947	0.016	0.115159	0.392	0.443
ZFR	0.491	0.0463309	0.018	0.102566	0.41	0.464
APP	0.482	-0.0547364	0.036	-0.114381	0.44	0.5
DNM2	0.481	-0.0595712	0.038	-0.130682	0.406	0.468
CHST15	0.48	-0.0417894	0.04	-0.102259	0.308	0.362
FOXK2	0.479	-0.051028	0.042	-0.146286	0.242	0.297
UBAC2	0.479	-0.124909	0.042	-0.229883	0.574	0.633
TENT4A	0.479	-0.0341887	0.042	-0.117522	0.183	0.233
CREG1	0.479	-0.0454426	0.042	-0.119369	0.283	0.339
ANOS1	0.478	-0.0452431	0.044	-0.101466	0.342	0.396
LARGE1	0.478	-0.0625807	0.044	-0.148195	0.315	0.372
CSNK1D	0.478	-0.0324047	0.044	-0.103997	0.21	0.267
CD300A	0.478	-0.0434284	0.044	-0.171831	0.154	0.205
FMNL1	0.478	-0.0328481	0.044	-0.102721	0.215	0.27
ZNF267	0.478	-0.0517057	0.044	-0.18343	0.17	0.222
TRAF3	0.478	-0.0590964	0.044	-0.146123	0.281	0.337
RSU1	0.478	-0.0299029	0.044	-0.104323	0.157	0.208
MINDY3	0.478	-0.0397647	0.044	-0.144303	0.165	0.217
AC120193.1	0.478	-0.0794203	0.044	-0.143267	0.546	0.603
PNRC1	0.478	-0.0450539	0.044	-0.133126	0.234	0.288
RCHY1	0.478	-0.0474461	0.044	-0.214066	0.12	0.17
ITPR1	0.478	-0.050495	0.044	-0.1058	0.411	0.473
FANCL	0.478	-0.0453318	0.044	-0.167043	0.156	0.207
HNRNPLL	0.478	-0.0386222	0.044	-0.154054	0.146	0.197
TTC27	0.478	-0.0300732	0.044	-0.102391	0.177	0.23
CHCHD10	0.477	-0.0439815	0.046	-0.159872	0.159	0.213
CRLS1	0.477	-0.043045	0.046	-0.183397	0.131	0.182
USP14	0.477	-0.0377252	0.046	-0.125612	0.194	0.249
RTN1	0.477	-0.0948408	0.046	-0.281408	0.215	0.267
DDHD1	0.477	-0.0451755	0.046	-0.167656	0.158	0.211
LAMP1	0.477	-0.0394467	0.046	-0.128858	0.203	0.258
ALOX5AP	0.477	-0.0634884	0.046	-0.208122	0.189	0.242
CRYL1	0.477	-0.0544563	0.046	-0.241949	0.119	0.169
KRAS	0.477	-0.0545104	0.046	-0.215077	0.146	0.197
CALU	0.477	-0.0535463	0.046	-0.238682	0.121	0.172
CCT6A	0.477	-0.0448451	0.046	-0.187828	0.139	0.191
UBE2J1	0.477	-0.0614708	0.046	-0.261921	0.124	0.175
TAPBP	0.477	-0.0270099	0.046	-0.100896	0.166	0.221
AP3S1	0.477	-0.0499937	0.046	-0.223937	0.117	0.167
ST8SIA4	0.477	-0.0508696	0.046	-0.102021	0.433	0.497
TMEM167A	0.477	-0.0550004	0.046	-0.272669	0.107	0.158
EIF4E	0.477	-0.0506556	0.046	-0.153007	0.222	0.279
SEPTIN11	0.477	-0.0592032	0.046	-0.223276	0.15	0.202
TMEM33	0.477	-0.0494871	0.046	-0.234936	0.114	0.165
KLF3	0.477	-0.0379665	0.046	-0.103552	0.269	0.33
CCDC14	0.477	-0.0393	0.046	-0.141031	0.168	0.222
RPL31	0.477	-0.0459961	0.046	-0.104289	0.343	0.409
GUK1	0.477	-0.0597942	0.046	-0.231744	0.147	0.201
AIDA	0.477	-0.0499881	0.046	-0.143057	0.231	0.286
CACYBP	0.477	-0.0867288	0.046	-0.374918	0.12	0.171
LRRC8B	0.477	-0.0517358	0.046	-0.211878	0.133	0.185
RPL22	0.477	-0.0463964	0.046	-0.11233	0.29	0.349
ARHGAP6	0.476	-0.10231	0.048	-0.195219	0.462	0.523
MX2	0.476	-0.0842588	0.048	-0.298116	0.141	0.194
SIGLEC10	0.476	-0.102734	0.048	-0.353801	0.174	0.227
NOP53	0.476	-0.0776388	0.048	-0.417699	0.087	0.137
ILF3	0.476	-0.0475737	0.048	-0.174755	0.169	0.224
CDC37	0.476	-0.0587248	0.048	-0.222279	0.16	0.215
EBI3	0.476	-0.08487	0.048	-0.430397	0.095	0.147
CNDP2	0.476	-0.0346771	0.048	-0.128088	0.171	0.227
TXNDC11	0.476	-0.046647	0.048	-0.173014	0.158	0.214
SELENOS	0.476	-0.0804633	0.048	-0.430082	0.088	0.139
POMP	0.476	-0.0401756	0.048	-0.1424	0.17	0.226
PXN	0.476	-0.0744952	0.048	-0.454561	0.076	0.126
IRAK3	0.476	-0.0941343	0.048	-0.178707	0.522	0.583
PDZD8	0.476	-0.0496794	0.048	-0.176257	0.167	0.223
PDCD4	0.476	-0.0580015	0.048	-0.166919	0.239	0.295
MAPK8	0.476	-0.0425274	0.048	-0.108383	0.256	0.314
TAF2	0.476	-0.0364816	0.048	-0.119909	0.192	0.25
ELOC	0.476	-0.0670838	0.048	-0.317553	0.107	0.158
UBE2H	0.476	-0.0544366	0.048	-0.12531	0.357	0.424
SNX8	0.476	-0.0884562	0.048	-0.514302	0.076	0.126
FIG4	0.476	-0.0330105	0.048	-0.103052	0.21	0.27
HMGXB3	0.476	-0.0521918	0.048	-0.249105	0.114	0.166
C5orf15	0.476	-0.0584295	0.048	-0.272996	0.116	0.168
RFC1	0.476	-0.0351023	0.048	-0.10952	0.208	0.267
DNAJB11	0.476	-0.0734579	0.048	-0.428025	0.083	0.133
RPL32	0.476	-0.0756704	0.048	-0.149306	0.428	0.493
RPE	0.476	-0.0339722	0.048	-0.134063	0.155	0.211
ZC3H15	0.476	-0.0365206	0.048	-0.12369	0.187	0.246
PAX8-AS1	0.476	-0.0638044	0.048	-0.264736	0.12	0.174
TMEM87B	0.476	-0.045083	0.048	-0.159246	0.164	0.221
KDM3A	0.476	-0.0590064	0.048	-0.218392	0.155	0.208
CCT4	0.476	-0.0380699	0.048	-0.13777	0.169	0.225
NOL10	0.476	-0.0394897	0.048	-0.129599	0.186	0.242
EIPR1	0.476	-0.045012	0.048	-0.181956	0.138	0.192
MPC2	0.476	-0.0739699	0.048	-0.409435	0.087	0.139
MEF2D	0.476	-0.0685301	0.048	-0.286453	0.136	0.189
HIPK1	0.476	-0.0339912	0.048	-0.131849	0.153	0.208
SERBP1	0.476	-0.0313955	0.048	-0.104096	0.195	0.254
DMD	0.475	-0.0857459	0.05	-0.341854	0.137	0.19
ACOT9	0.475	-0.0889014	0.05	-0.426424	0.108	0.161
ZRSR2	0.475	-0.0584472	0.05	-0.27481	0.112	0.166
DOP1B	0.475	-0.0431817	0.05	-0.133085	0.209	0.271
BTG3	0.475	-0.102436	0.05	-0.570921	0.078	0.13
CHMP4B	0.475	-0.051642	0.05	-0.210441	0.137	0.192
HM13	0.475	-0.0328325	0.05	-0.10019	0.224	0.287
UBA2	0.475	-0.0349419	0.05	-0.108251	0.212	0.274
SBNO2	0.475	-0.087314	0.05	-0.596946	0.065	0.117
ZCCHC2	0.475	-0.0684148	0.05	-0.211768	0.2	0.258
RPL27	0.475	-0.0542024	0.05	-0.141017	0.269	0.332
MT2A	0.475	-0.221721	0.05	-0.651848	0.165	0.219
SLCO3A1	0.475	-0.154885	0.05	-0.885764	0.067	0.117
AC015871.1	0.475	-0.0837414	0.05	-0.55834	0.065	0.117
MTHFS	0.475	-0.081131	0.05	-0.383312	0.099	0.151
MAPK6	0.475	-0.0669044	0.05	-0.32372	0.103	0.158
AHSA1	0.475	-0.078244	0.05	-0.501363	0.07	0.121
FUT8	0.475	-0.0560987	0.05	-0.137265	0.295	0.359
ERO1A	0.475	-0.0890955	0.05	-0.371647	0.128	0.182
MTMR6	0.475	-0.0559387	0.05	-0.251389	0.121	0.176
LTA4H	0.475	-0.0983695	0.05	-0.605831	0.072	0.124
ATP5MC2	0.475	-0.0417046	0.05	-0.137529	0.19	0.25
ARHGEF12	0.475	-0.0435603	0.05	-0.119519	0.249	0.313
TMEM123	0.475	-0.0469387	0.05	-0.181129	0.148	0.204
AP002336.2	0.475	-0.0762597	0.05	-0.301962	0.134	0.189
PATL1	0.475	-0.0598324	0.05	-0.29568	0.107	0.162
SELENOH	0.475	-0.05956	0.05	-0.229411	0.15	0.206
PTEN	0.475	-0.0666258	0.05	-0.128714	0.522	0.589
MCU	0.475	-0.0821225	0.05	-0.291007	0.14	0.195
RAB18	0.475	-0.0448849	0.05	-0.170264	0.154	0.213
MOB3B	0.475	-0.0885617	0.05	-0.273084	0.184	0.239
AGO2	0.475	-0.046864	0.05	-0.186255	0.146	0.202
TCP1	0.475	-0.0736618	0.05	-0.342883	0.111	0.165
WTAP	0.475	-0.0347521	0.05	-0.100145	0.246	0.311
MTCH1	0.475	-0.055774	0.05	-0.146145	0.292	0.359
KCTD20	0.475	-0.0623492	0.05	-0.247456	0.143	0.198
NUP153	0.475	-0.0392261	0.05	-0.122264	0.211	0.272
G3BP1	0.475	-0.0392064	0.05	-0.133905	0.182	0.239
WDR36	0.475	-0.0738227	0.05	-0.377555	0.097	0.15
AC008771.1	0.475	-0.0712639	0.05	-0.280206	0.137	0.193
AC079921.1	0.475	-0.0857728	0.05	-0.305329	0.16	0.214
NCEH1	0.475	-0.0521107	0.05	-0.201448	0.14	0.197
ATP6V1A	0.475	-0.0455111	0.05	-0.135311	0.219	0.279
TFG	0.475	-0.037761	0.05	-0.131766	0.181	0.24
GBE1	0.475	-0.0859863	0.05	-0.214691	0.272	0.333
GNL3	0.475	-0.069318	0.05	-0.341421	0.107	0.161
RAB5A	0.475	-0.0379971	0.05	-0.123824	0.199	0.26
IDH1	0.475	-0.0683481	0.05	-0.280399	0.134	0.19
KLF7	0.475	-0.0662283	0.05	-0.183198	0.236	0.296
NAB1	0.475	-0.0629101	0.05	-0.29543	0.11	0.163
ORMDL1	0.475	-0.0336888	0.05	-0.103169	0.226	0.29
ITPRID2	0.475	-0.048539	0.05	-0.20328	0.138	0.194
LBR	0.475	-0.058636	0.05	-0.24035	0.14	0.197
EDEM3	0.475	-0.0365494	0.05	-0.114738	0.211	0.273
SARS	0.475	-0.0530639	0.05	-0.216615	0.137	0.193
SH3BGRL3	0.475	-0.0824383	0.05	-0.480665	0.076	0.127
ARHGEF10L	0.475	-0.0633913	0.05	-0.207919	0.194	0.252
RLIM	0.474	-0.0653484	0.052	-0.300272	0.117	0.173
RPS4X	0.474	-0.0744158	0.052	-0.175263	0.301	0.367
GGA1	0.474	-0.0640848	0.052	-0.2811	0.128	0.185
ZNFX1	0.474	-0.0762199	0.052	-0.391293	0.098	0.153
LINC01480	0.474	-0.142766	0.052	-0.829554	0.069	0.122
HCST	0.474	-0.108127	0.052	-0.70667	0.058	0.11
RPL38	0.474	-0.065951	0.052	-0.14358	0.358	0.427
PTRH2	0.474	-0.0640793	0.052	-0.307805	0.107	0.163
PMM2	0.474	-0.0565543	0.052	-0.22855	0.137	0.194
SEC11A	0.474	-0.0337425	0.052	-0.105616	0.207	0.27
PPIB	0.474	-0.0680602	0.052	-0.275401	0.134	0.192
TMEM87A	0.474	-0.0366288	0.052	-0.106843	0.23	0.295
TNFAIP2	0.474	-0.104296	0.052	-0.399031	0.138	0.193
RPS29	0.474	-0.060802	0.052	-0.130123	0.381	0.455
SRP54	0.474	-0.0455589	0.052	-0.162006	0.171	0.232
MBNL2	0.474	-0.0740853	0.052	-0.148845	0.476	0.547
GTF2F2	0.474	-0.0400475	0.052	-0.115266	0.235	0.301
IKBIP	0.474	-0.0643458	0.052	-0.275915	0.117	0.173
TBK1	0.474	-0.042696	0.052	-0.122765	0.24	0.306
STAT6	0.474	-0.0513015	0.052	-0.192054	0.165	0.224
STRAP	0.474	-0.0700267	0.052	-0.333055	0.109	0.164
UBASH3B	0.474	-0.116978	0.052	-0.275257	0.294	0.355
ATL3	0.474	-0.0562793	0.052	-0.268925	0.111	0.167
MCMBP	0.474	-0.0571894	0.052	-0.229087	0.142	0.2
GLUD1	0.474	-0.0415087	0.052	-0.1374	0.19	0.252
ZMIZ1	0.474	-0.0537989	0.052	-0.151651	0.254	0.319
HK1	0.474	-0.0376615	0.052	-0.107762	0.244	0.311
RAB14	0.474	-0.0338562	0.052	-0.10745	0.21	0.276
BNIP3L	0.474	-0.0602846	0.052	-0.17325	0.239	0.303
AKR1B1	0.474	-0.0816696	0.052	-0.387591	0.109	0.165
HIP1	0.474	-0.096551	0.052	-0.41832	0.104	0.159
UST	0.474	-0.183436	0.052	-0.404464	0.313	0.369
AKIRIN2	0.474	-0.060315	0.052	-0.280874	0.115	0.172
ILRUN	0.474	-0.0438642	0.052	-0.145065	0.185	0.248
FLOT1	0.474	-0.0406057	0.052	-0.122644	0.226	0.291
GMDS	0.474	-0.0478118	0.052	-0.107226	0.331	0.4
PRELID1	0.474	-0.107281	0.052	-0.85004	0.048	0.101
FBXO38	0.474	-0.0436072	0.052	-0.148169	0.184	0.244
HSD17B4	0.474	-0.0481915	0.052	-0.145651	0.218	0.282
HEXB	0.474	-0.0636121	0.052	-0.254751	0.139	0.197
SLC10A7	0.474	-0.0519249	0.052	-0.147584	0.223	0.285
TEC	0.474	-0.0919057	0.052	-0.551075	0.065	0.118
PPM1L	0.474	-0.0846164	0.052	-0.239293	0.195	0.253
CNBP	0.474	-0.0389045	0.052	-0.129545	0.199	0.262
CBLB	0.474	-0.0730223	0.052	-0.213084	0.212	0.272
ARF4	0.474	-0.065477	0.052	-0.273326	0.128	0.186
RPL14	0.474	-0.0614737	0.052	-0.134384	0.37	0.44
CCDC93	0.474	-0.0518086	0.052	-0.168503	0.202	0.265
VAMP8	0.474	-0.0976517	0.052	-0.652045	0.061	0.115
PCBP1	0.474	-0.0536601	0.052	-0.217984	0.141	0.199
AL390728.6	0.474	-0.0708582	0.052	-0.510676	0.063	0.117
ARF1	0.474	-0.0464678	0.052	-0.154981	0.193	0.257
IER5	0.474	-0.216512	0.052	-1.31898	0.054	0.106
OSBPL9	0.474	-0.0430692	0.052	-0.10461	0.323	0.396
PLK3	0.474	-0.106829	0.052	-0.729015	0.059	0.112
PDPN	0.474	-0.114458	0.052	-0.659612	0.071	0.126
MTM1	0.473	-0.0685997	0.054	-0.273578	0.136	0.196
RPL39	0.473	-0.0860982	0.054	-0.196328	0.32	0.388
CA5B	0.473	-0.0595793	0.054	-0.218713	0.157	0.219
GRIK1	0.473	-0.109346	0.054	-0.484809	0.113	0.168
RNF24	0.473	-0.0861777	0.054	-0.324474	0.134	0.192
OSCAR	0.473	-0.09433	0.054	-0.622658	0.064	0.119
GATAD2A	0.473	-0.0402434	0.054	-0.121201	0.218	0.284
RNMT	0.473	-0.0596791	0.054	-0.152262	0.278	0.349
FAM210A	0.473	-0.116928	0.054	-0.708084	0.067	0.121
SEPTIN9	0.473	-0.112843	0.054	-0.766999	0.059	0.115
CCDC47	0.473	-0.0541494	0.054	-0.193576	0.168	0.23
RPL23A	0.473	-0.103079	0.054	-0.217042	0.371	0.44
SPPL2A	0.473	-0.0377231	0.054	-0.116908	0.211	0.278
SUSD6	0.473	-0.095017	0.054	-0.170039	0.629	0.692
SCYL2	0.473	-0.0386202	0.054	-0.122967	0.201	0.266
TMPO	0.473	-0.0686206	0.054	-0.244729	0.167	0.227
XPOT	0.473	-0.0729185	0.054	-0.333045	0.115	0.173
ACVR1B	0.473	-0.0944872	0.054	-0.592639	0.068	0.125
STK38L	0.473	-0.0858076	0.054	-0.221612	0.271	0.34
FGFR1OP2	0.473	-0.0345946	0.054	-0.105395	0.228	0.295
LTBR	0.473	-0.0675876	0.054	-0.343966	0.1	0.159
FKBP4	0.473	-0.150523	0.054	-1.09951	0.048	0.102
RDX	0.473	-0.0544036	0.054	-0.131942	0.321	0.393
EIF4G2	0.473	-0.0331963	0.054	-0.105844	0.212	0.279
WBP1L	0.473	-0.0519317	0.054	-0.155408	0.218	0.284
ZNF438	0.473	-0.0728628	0.054	-0.191716	0.246	0.311
FAM107B	0.473	-0.177496	0.054	-0.689635	0.115	0.171
PTBP3	0.473	-0.0580382	0.054	-0.123768	0.424	0.503
MFSD14B	0.473	-0.0626873	0.054	-0.239805	0.152	0.213
CBWD5	0.473	-0.0530168	0.054	-0.189622	0.172	0.233
PHF20L1	0.473	-0.0386324	0.054	-0.100934	0.291	0.363
TRAM1	0.473	-0.0566107	0.054	-0.201864	0.169	0.231
ASPH	0.473	-0.0585371	0.054	-0.15176	0.276	0.343
KIF13B	0.473	-0.0435149	0.054	-0.106185	0.319	0.394
EZH2	0.473	-0.189535	0.054	-1.11451	0.049	0.104
BRI3	0.473	-0.0516326	0.054	-0.152598	0.229	0.295
CYCS	0.473	-0.198415	0.054	-0.801736	0.111	0.168
TMEM181	0.473	-0.0527231	0.054	-0.183359	0.176	0.239
ASCC3	0.473	-0.0540943	0.054	-0.112156	0.428	0.505
KHDRBS2	0.473	-0.126069	0.054	-0.503144	0.123	0.18
RPS10	0.473	-0.0700626	0.054	-0.261328	0.144	0.203
AIF1	0.473	-0.111795	0.054	-0.300356	0.219	0.279
KIF13A	0.473	-0.0550217	0.054	-0.163509	0.201	0.263
TMED9	0.473	-0.0761657	0.054	-0.423227	0.084	0.142
DIAPH1	0.473	-0.0994763	0.054	-0.445267	0.107	0.164
PRMT9	0.473	-0.147063	0.054	-0.613493	0.109	0.164
OTUD4	0.473	-0.0444445	0.054	-0.1567	0.175	0.237
AC010210.1	0.473	-0.0793275	0.054	-0.35081	0.12	0.177
CMTM7	0.473	-0.0674774	0.054	-0.15316	0.365	0.438
DBI	0.473	-0.0982649	0.054	-0.475487	0.095	0.152
EIF5B	0.473	-0.0418135	0.054	-0.127511	0.205	0.271
PLEK	0.473	-0.225212	0.054	-0.565713	0.278	0.337
MYSM1	0.473	-0.0330577	0.054	-0.101158	0.225	0.293
SRSF10	0.473	-0.0480273	0.054	-0.140055	0.241	0.309
ATP6AP1	0.472	-0.0686577	0.056	-0.298245	0.123	0.183
LAMP2	0.472	-0.0437679	0.056	-0.115278	0.283	0.357
ATP6AP2	0.472	-0.0689251	0.056	-0.250311	0.161	0.225
POLA1	0.472	-0.0839834	0.056	-0.24821	0.205	0.268
PDGFB	0.472	-0.157825	0.056	-0.377284	0.28	0.339
IL10RB	0.472	-0.0638752	0.056	-0.261088	0.139	0.201
ASXL1	0.472	-0.0435901	0.056	-0.111275	0.283	0.358
C20orf194	0.472	-0.101526	0.056	-0.199325	0.487	0.556
NME2	0.472	-0.0684613	0.056	-0.230513	0.171	0.234
NLK	0.472	-0.0503423	0.056	-0.111494	0.369	0.445
FAM157C	0.472	-0.10175	0.056	-0.639905	0.07	0.129
NETO2	0.472	-0.117364	0.056	-0.555008	0.096	0.154
XPO6	0.472	-0.046723	0.056	-0.123088	0.287	0.361
ANKDD1A	0.472	-0.129319	0.056	-0.641211	0.092	0.15
GLDN	0.472	-0.254733	0.056	-0.554555	0.259	0.317
UBR1	0.472	-0.0400251	0.056	-0.100721	0.306	0.382
RASSF3	0.472	-0.12526	0.056	-0.312676	0.269	0.332
CCDC91	0.472	-0.0600937	0.056	-0.115801	0.495	0.571
HSPA8	0.472	-0.0968246	0.056	-0.253891	0.27	0.338
CADM1	0.472	-0.141631	0.056	-0.474858	0.166	0.224
ZFP91	0.472	-0.0537642	0.056	-0.197854	0.161	0.224
PI4K2A	0.472	-0.114179	0.056	-0.590646	0.092	0.15
RASSF4	0.472	-0.0819037	0.056	-0.193989	0.342	0.411
RAPGEF1	0.472	-0.211997	0.056	-0.358418	0.705	0.755
PTAR1	0.472	-0.0432749	0.056	-0.137603	0.207	0.275
PUM3	0.472	-0.0529971	0.056	-0.147102	0.246	0.316
ST3GAL1	0.472	-0.088572	0.056	-0.212439	0.314	0.38
SLC20A2	0.472	-0.0434661	0.056	-0.132808	0.209	0.277
TNPO3	0.472	-0.0453987	0.056	-0.135335	0.226	0.295
YWHAG	0.472	-0.0446786	0.056	-0.123792	0.258	0.33
CREB5	0.472	-0.157574	0.056	-0.740298	0.084	0.142
MAP3K7	0.472	-0.049575	0.056	-0.161267	0.197	0.265
SYNCRIP	0.472	-0.0460291	0.056	-0.148255	0.207	0.275
BTBD9	0.472	-0.0786699	0.056	-0.151533	0.455	0.526
SSR1	0.472	-0.0449517	0.056	-0.14109	0.213	0.28
CYSTM1	0.472	-0.0833441	0.056	-0.351131	0.116	0.176
NLN	0.472	-0.086357	0.056	-0.440409	0.088	0.147
MAP3K1	0.472	-0.0659202	0.056	-0.155263	0.334	0.407
AC008957.1	0.472	-0.0853232	0.056	-0.325808	0.148	0.21
RNF175	0.472	-0.138979	0.056	-1.01198	0.05	0.107
RPS3A	0.472	-0.0626731	0.056	-0.132733	0.399	0.477
CDV3	0.472	-0.0645591	0.056	-0.248599	0.155	0.218
SLC49A4	0.472	-0.0845218	0.056	-0.238636	0.226	0.29
RYBP	0.472	-0.0741634	0.056	-0.220804	0.205	0.271
FARSB	0.472	-0.0691074	0.056	-0.286857	0.13	0.191
USP37	0.472	-0.0761039	0.056	-0.234872	0.204	0.27
STAT1	0.472	-0.0890274	0.056	-0.316188	0.158	0.22
AC009505.1	0.472	-0.129399	0.056	-0.892824	0.055	0.112
HPCAL1	0.472	-0.0858227	0.056	-0.32463	0.141	0.202
LYPLAL1	0.472	-0.06059	0.056	-0.17179	0.24	0.309
SNX27	0.472	-0.0423847	0.056	-0.114414	0.271	0.341
RABGGTB	0.472	-0.0727384	0.056	-0.323341	0.123	0.185
EIF1AX	0.471	-0.0746767	0.058	-0.291747	0.14	0.205
SLC5A3	0.471	-0.131359	0.058	-0.76368	0.074	0.133
COLGALT1	0.471	-0.0574899	0.058	-0.191758	0.191	0.26
LMAN1	0.471	-0.0814595	0.058	-0.352559	0.125	0.188
MBD2	0.471	-0.050496	0.058	-0.143944	0.238	0.31
PIAS2	0.471	-0.0629232	0.058	-0.16475	0.28	0.353
SNHG25	0.471	-0.0714649	0.058	-0.233068	0.194	0.262
GRN	0.471	-0.075294	0.058	-0.261208	0.173	0.239
WSB1	0.471	-0.0932514	0.058	-0.164059	0.673	0.747
CTSH	0.471	-0.0668097	0.058	-0.231349	0.176	0.242
INAFM2	0.471	-0.132299	0.058	-1.11463	0.043	0.102
GALC	0.471	-0.0922128	0.058	-0.509024	0.084	0.145
GAS6	0.471	-0.0542417	0.058	-0.154971	0.247	0.32
TPT1	0.471	-0.0831611	0.058	-0.145993	0.619	0.703
ZMYM2	0.471	-0.0565326	0.058	-0.108346	0.539	0.624
CEP83	0.471	-0.0764607	0.058	-0.310191	0.124	0.186
BTG1	0.471	-0.136191	0.058	-0.42487	0.188	0.25
CASP1	0.471	-0.0893381	0.058	-0.486003	0.091	0.152
SLC36A4	0.471	-0.0690965	0.058	-0.240413	0.167	0.231
CAPRIN1	0.471	-0.047192	0.058	-0.141251	0.23	0.302
PIP4K2A	0.471	-0.0738589	0.058	-0.133216	0.609	0.68
SUSD1	0.471	-0.121563	0.058	-0.494476	0.117	0.178
NANS	0.471	-0.104504	0.058	-0.65021	0.068	0.127
ANP32B	0.471	-0.0725222	0.058	-0.338607	0.111	0.173
ZCCHC7	0.471	-0.0569002	0.058	-0.113402	0.434	0.509
EEF1D	0.471	-0.0579497	0.058	-0.211793	0.159	0.225
CPQ	0.471	-0.0620393	0.058	-0.123313	0.443	0.52
MFHAS1	0.471	-0.138438	0.058	-0.804424	0.063	0.122
TPK1	0.471	-0.0680044	0.058	-0.138792	0.406	0.48
FAM20C	0.471	-0.10632	0.058	-0.608755	0.078	0.138
TMEM170B	0.471	-0.092467	0.058	-0.378729	0.129	0.192
HRH2	0.471	-0.103942	0.058	-0.328467	0.195	0.259
CTNNA1	0.471	-0.0498394	0.058	-0.109911	0.392	0.475
WDR41	0.471	-0.050094	0.058	-0.158652	0.198	0.266
SREK1	0.471	-0.0465248	0.058	-0.143701	0.217	0.287
DDX60L	0.471	-0.0781989	0.058	-0.200827	0.272	0.342
ABCE1	0.471	-0.0693571	0.058	-0.295771	0.127	0.189
YTHDC1	0.471	-0.0568442	0.058	-0.150911	0.284	0.358
STX18	0.471	-0.0665808	0.058	-0.191439	0.232	0.302
GOLIM4	0.471	-0.0883675	0.058	-0.363493	0.123	0.185
NMD3	0.471	-0.0906762	0.058	-0.361856	0.132	0.194
CMSS1	0.471	-0.0889606	0.058	-0.197263	0.321	0.391
PROS1	0.471	-0.120418	0.058	-0.516485	0.101	0.161
RHOA	0.471	-0.0482859	0.058	-0.124733	0.297	0.376
MAP4	0.471	-0.0507158	0.058	-0.124255	0.309	0.385
IRAK2	0.471	-0.256053	0.058	-0.915262	0.127	0.184
TMBIM1	0.471	-0.0999857	0.058	-0.615014	0.073	0.133
TGOLN2	0.471	-0.0407247	0.058	-0.114412	0.259	0.334
PPP1R21	0.471	-0.0538468	0.058	-0.142757	0.272	0.345
RASGRP3	0.471	-0.139748	0.058	-0.631908	0.099	0.159
IKBKE	0.471	-0.109451	0.058	-0.6311	0.075	0.134
CCDC18	0.471	-0.0925576	0.058	-0.326089	0.148	0.21
SELENOF	0.471	-0.0516603	0.058	-0.172235	0.184	0.252
NASP	0.471	-0.0580457	0.058	-0.192876	0.192	0.258
BRWD3	0.47	-0.0611427	0.06	-0.164923	0.255	0.328
SMS	0.47	-0.103854	0.06	-0.335843	0.184	0.25
JOSD1	0.47	-0.103853	0.06	-0.622951	0.074	0.135
IL17RA	0.47	-0.0732435	0.06	-0.158286	0.396	0.472
PHF20	0.47	-0.0721401	0.06	-0.151976	0.423	0.507
SLC1A5	0.47	-0.111528	0.06	-0.758964	0.062	0.123
P4HB	0.47	-0.0841698	0.06	-0.441084	0.093	0.156
SLFN11	0.47	-0.122221	0.06	-0.589117	0.098	0.161
CYBA	0.47	-0.0802433	0.06	-0.175738	0.382	0.459
GSPT1	0.47	-0.061498	0.06	-0.204138	0.187	0.257
CRTC3	0.47	-0.128573	0.06	-1.00192	0.047	0.107
ADPGK	0.47	-0.0505771	0.06	-0.129412	0.313	0.393
LACTB	0.47	-0.090265	0.06	-0.39624	0.115	0.18
SQOR	0.47	-0.0829914	0.06	-0.350606	0.123	0.188
ZNF106	0.47	-0.048975	0.06	-0.116346	0.339	0.42
GPATCH2L	0.47	-0.0503519	0.06	-0.111785	0.39	0.475
ANKRD10	0.47	-0.0503187	0.06	-0.110033	0.417	0.506
CPB2-AS1	0.47	-0.126531	0.06	-0.603404	0.095	0.158
PPP1R12A	0.47	-0.0551286	0.06	-0.109735	0.496	0.583
TNFRSF1A	0.47	-0.0544997	0.06	-0.180448	0.199	0.27
WDR11	0.47	-0.053857	0.06	-0.155302	0.242	0.318
OTUD1	0.47	-0.175748	0.06	-1.07573	0.059	0.118
TASOR2	0.47	-0.0555135	0.06	-0.134006	0.319	0.398
FKBP15	0.47	-0.053233	0.06	-0.136119	0.298	0.376
CENPP	0.47	-0.13421	0.06	-0.323903	0.221	0.286
AC131568.1	0.47	-0.0832713	0.06	-0.260575	0.204	0.274
CHCHD7	0.47	-0.0959542	0.06	-0.400346	0.128	0.193
HMBOX1	0.47	-0.0472802	0.06	-0.104338	0.391	0.476
HIPK2	0.47	-0.0852918	0.06	-0.208547	0.304	0.378
RNF217	0.47	-0.0851377	0.06	-0.270064	0.181	0.248
SESN1	0.47	-0.0806645	0.06	-0.186996	0.326	0.403
INSYN2B	0.47	-0.0828913	0.06	-0.29508	0.167	0.234
SNX24	0.47	-0.0693997	0.06	-0.171404	0.283	0.357
DMXL1	0.47	-0.0551415	0.06	-0.122733	0.381	0.463
RPS23	0.47	-0.0835516	0.06	-0.163504	0.455	0.536
RAPGEF2	0.47	-0.11118	0.06	-0.21199	0.508	0.583
ZNF330	0.47	-0.074783	0.06	-0.320847	0.128	0.193
CGGBP1	0.47	-0.0619304	0.06	-0.182108	0.226	0.297
PRPF40A	0.47	-0.0401594	0.06	-0.103016	0.294	0.376
PDIA6	0.47	-0.0707939	0.06	-0.242866	0.176	0.244
AL392172.1	0.47	-0.082128	0.06	-0.221851	0.25	0.319
AL390957.1	0.47	-0.135219	0.06	-0.888464	0.055	0.117
SMG7	0.47	-0.0526243	0.06	-0.14611	0.246	0.319
UBAP2L	0.47	-0.0835891	0.06	-0.310983	0.16	0.228
KHDRBS1	0.47	-0.0529554	0.06	-0.14697	0.257	0.331
DDX3Y	0.469	-0.154199	0.062	-0.66041	0.113	0.177
SEPTIN6	0.469	-0.0826916	0.062	-0.247204	0.219	0.289
SCML1	0.469	-0.125162	0.062	-0.703907	0.077	0.141
APOL6	0.469	-0.127393	0.062	-0.906741	0.054	0.118
EIF2S2	0.469	-0.0721558	0.062	-0.246812	0.171	0.241
ELL	0.469	-0.082083	0.062	-0.353237	0.126	0.194
NDEL1	0.469	-0.102762	0.062	-0.391817	0.144	0.212
GABARAP	0.469	-0.0909256	0.062	-0.2743	0.205	0.276
PHKB	0.469	-0.054861	0.062	-0.118658	0.406	0.492
RPL4	0.469	-0.0790979	0.062	-0.249575	0.194	0.264
USP3-AS1	0.469	-0.114833	0.062	-0.589864	0.089	0.154
EHD4	0.469	-0.101786	0.062	-0.444558	0.118	0.184
SNAPC1	0.469	-0.227578	0.062	-1.42018	0.051	0.113
FBXO34	0.469	-0.0710924	0.062	-0.182358	0.268	0.343
UGGT2	0.469	-0.0584802	0.062	-0.133694	0.341	0.422
DNAJC15	0.469	-0.0699086	0.062	-0.249638	0.16	0.229
ETNK1	0.469	-0.0780464	0.062	-0.16152	0.446	0.534
PPP6R3	0.469	-0.0588242	0.062	-0.110923	0.573	0.663
FERMT3	0.469	-0.101511	0.062	-0.59788	0.079	0.143
PIK3C2A	0.469	-0.04904	0.062	-0.127874	0.286	0.367
PCGF5	0.469	-0.0848855	0.062	-0.295315	0.162	0.23
LIPA	0.469	-0.110142	0.062	-0.302339	0.238	0.307
ZHX2	0.469	-0.118783	0.062	-0.368082	0.179	0.245
LONRF1	0.469	-0.152054	0.062	-1.1209	0.046	0.108
SNX10	0.469	-0.0918718	0.062	-0.341062	0.143	0.211
STK38	0.469	-0.0843129	0.062	-0.321703	0.146	0.214
HTT	0.469	-0.0525826	0.062	-0.128471	0.325	0.408
ATG3	0.469	-0.0920382	0.062	-0.45614	0.096	0.162
PPP4R2	0.469	-0.0493029	0.062	-0.136859	0.254	0.332
IQSEC1	0.469	-0.120446	0.062	-0.601551	0.095	0.16
CAB39	0.469	-0.0726816	0.062	-0.140546	0.52	0.601
ARPC2	0.469	-0.0501384	0.062	-0.105887	0.444	0.534
CYTIP	0.469	-0.192481	0.062	-0.775703	0.115	0.177
AFF3	0.469	-0.47307	0.062	-1.59907	0.102	0.161
ATL2	0.469	-0.0503049	0.062	-0.143362	0.243	0.319
HIST2H2AA4	0.469	-0.192755	0.062	-1.28705	0.042	0.104
MFSD14A	0.469	-0.080085	0.062	-0.298571	0.152	0.221
HUWE1	0.468	-0.0557511	0.064	-0.129541	0.357	0.444
PDK3	0.468	-0.10911	0.064	-0.320482	0.217	0.288
DYRK1A	0.468	-0.0795807	0.064	-0.147743	0.568	0.65
DNAJC5	0.468	-0.0544541	0.064	-0.131094	0.335	0.422
RPS21	0.468	-0.0800124	0.064	-0.178808	0.352	0.433
SNX5	0.468	-0.0697966	0.064	-0.257849	0.163	0.235
WDR7	0.468	-0.0632717	0.064	-0.133799	0.42	0.507
PRKAR1A	0.468	-0.0732594	0.064	-0.264163	0.167	0.239
AC015923.1	0.468	-0.141173	0.064	-0.80549	0.069	0.134
SCFD1	0.468	-0.0640386	0.064	-0.148395	0.352	0.437
SLC25A3	0.468	-0.0828581	0.064	-0.253998	0.209	0.283
MYL6	0.468	-0.0920845	0.064	-0.314375	0.17	0.242
HNRNPA1	0.468	-0.0577312	0.064	-0.175941	0.225	0.302
EIF4B	0.468	-0.0683754	0.064	-0.210066	0.219	0.296
RPS25	0.468	-0.102193	0.064	-0.204729	0.423	0.506
SLC3A2	0.468	-0.113398	0.064	-0.608376	0.083	0.15
CACUL1	0.468	-0.064183	0.064	-0.156471	0.316	0.4
CCSER2	0.468	-0.0676885	0.064	-0.158205	0.336	0.417
ERP44	0.468	-0.0569864	0.064	-0.137699	0.323	0.407
YWHAZ	0.468	-0.0591772	0.064	-0.131135	0.395	0.484
VPS37A	0.468	-0.0830382	0.064	-0.350114	0.124	0.194
AMD1	0.468	-0.058977	0.064	-0.164959	0.252	0.331
SEC63	0.468	-0.0514074	0.064	-0.132722	0.282	0.365
CANX	0.468	-0.0607906	0.064	-0.151079	0.315	0.398
NPM1	0.468	-0.0658672	0.064	-0.210596	0.198	0.273
SAP30	0.468	-0.140653	0.064	-1.16706	0.041	0.105
ALPK1	0.468	-0.0894727	0.064	-0.180732	0.447	0.524
SSR3	0.468	-0.0855045	0.064	-0.348097	0.136	0.206
CD47	0.468	-0.0658643	0.064	-0.20013	0.218	0.293
NGLY1	0.468	-0.105359	0.064	-0.327272	0.199	0.27
TRIP12	0.468	-0.0653267	0.064	-0.126962	0.531	0.622
MFF	0.468	-0.0899578	0.064	-0.262284	0.229	0.303
NRP2	0.468	-0.171762	0.064	-0.469049	0.228	0.297
CLK1	0.468	-0.117448	0.064	-0.270861	0.356	0.438
SP3	0.468	-0.0630575	0.064	-0.150431	0.328	0.41
RPS7	0.468	-0.069546	0.064	-0.165748	0.314	0.395
CEP170	0.468	-0.087994	0.064	-0.155751	0.654	0.733
MAPKAPK2	0.468	-0.125233	0.064	-0.558131	0.109	0.176
ATP2B4	0.468	-0.101111	0.064	-0.473259	0.1	0.167
ACBD6	0.468	-0.0610133	0.064	-0.145558	0.316	0.396
ATP11C	0.467	-0.0710696	0.066	-0.163422	0.33	0.411
ENOX2	0.467	-0.0984214	0.066	-0.307521	0.173	0.245
THOC2	0.467	-0.048636	0.066	-0.11476	0.354	0.446
DOCK11	0.467	-0.0766542	0.066	-0.145828	0.53	0.616
TSC22D3	0.467	-0.179117	0.066	-1.27978	0.045	0.111
SH3BGRL	0.467	-0.0835297	0.066	-0.160285	0.503	0.585
SLC25A6	0.467	-0.100181	0.066	-0.390376	0.139	0.211
TSPO	0.467	-0.136135	0.066	-0.896681	0.06	0.128
PIK3IP1	0.467	-0.125149	0.066	-0.64279	0.089	0.158
ITGB2	0.467	-0.0691992	0.066	-0.19378	0.251	0.331
IFNAR1	0.467	-0.0735488	0.066	-0.233936	0.203	0.28
SYNJ1	0.467	-0.0721693	0.066	-0.218757	0.215	0.292
ATP5F1E	0.467	-0.118043	0.066	-0.258888	0.342	0.423
DHX34	0.467	-0.118928	0.066	-0.549828	0.104	0.175
PGS1	0.467	-0.0905385	0.066	-0.370896	0.136	0.209
TRIM25	0.467	-0.106648	0.066	-0.527556	0.1	0.17
CNEP1R1	0.467	-0.135136	0.066	-1.03105	0.048	0.115
DNAJA4	0.467	-0.525332	0.066	-2.21773	0.063	0.129
ARHGAP5	0.467	-0.10695	0.066	-0.266616	0.283	0.359
DRAM1	0.467	-0.171081	0.066	-1.30045	0.042	0.108
TBC1D15	0.467	-0.0724958	0.066	-0.220216	0.217	0.296
ANO6	0.467	-0.072788	0.066	-0.195268	0.249	0.326
M6PR	0.467	-0.0842092	0.066	-0.291752	0.178	0.253
TAF1D	0.467	-0.0667685	0.066	-0.148017	0.394	0.484
IFITM3	0.467	-0.160214	0.066	-1.32778	0.036	0.103
RPS24	0.467	-0.104886	0.066	-0.193581	0.501	0.588
YME1L1	0.467	-0.0706388	0.066	-0.218722	0.209	0.286
SLC31A1	0.467	-0.12858	0.066	-0.744358	0.071	0.14
CDK14	0.467	-0.20222	0.066	-0.96363	0.087	0.153
DYNLT1	0.467	-0.113147	0.066	-0.536207	0.102	0.17
RPS12	0.467	-0.0906804	0.066	-0.177755	0.462	0.55
PLA2G7	0.467	-0.174617	0.066	-1.00332	0.061	0.128
CLINT1	0.467	-0.0650387	0.066	-0.198457	0.21	0.288
PPP2CA	0.467	-0.0537857	0.066	-0.158102	0.231	0.311
XRCC4	0.467	-0.100654	0.066	-0.303174	0.182	0.254
NDUFAF2	0.467	-0.106753	0.066	-0.340512	0.167	0.239
RNF150	0.467	-0.112994	0.066	-0.236391	0.346	0.419
YEATS2	0.467	-0.07466	0.066	-0.224513	0.219	0.296
SELENOT	0.467	-0.0766391	0.066	-0.289881	0.15	0.224
EIF2A	0.467	-0.0849566	0.066	-0.314032	0.153	0.225
NAA50	0.467	-0.0852305	0.066	-0.303632	0.161	0.234
RPL29	0.467	-0.0886273	0.066	-0.226119	0.264	0.343
ACSL3	0.467	-0.0811196	0.066	-0.197774	0.314	0.398
EEF1B2	0.467	-0.0893759	0.066	-0.249682	0.221	0.298
EIF2AK3	0.467	-0.133413	0.066	-0.624399	0.096	0.164
PPP3R1	0.467	-0.0905506	0.066	-0.183452	0.463	0.548
PSME4	0.467	-0.0710955	0.066	-0.155198	0.4	0.489
HIST2H2BE	0.467	-0.177792	0.066	-1.10255	0.055	0.122
INKA2	0.467	-0.116194	0.066	-0.486538	0.121	0.191
UBR4	0.467	-0.0637575	0.066	-0.197835	0.214	0.292
MT-CYB	0.466	-0.219426	0.068	-0.358641	0.661	0.737
ST13	0.466	-0.0971986	0.068	-0.332554	0.17	0.246
IFNGR2	0.466	-0.0696975	0.068	-0.147668	0.422	0.514
UBA52	0.466	-0.107357	0.068	-0.273129	0.253	0.332
RPL36	0.466	-0.0767518	0.068	-0.172004	0.346	0.431
EEF2	0.466	-0.105978	0.068	-0.396081	0.149	0.224
ACTG1	0.466	-0.0796158	0.068	-0.191361	0.327	0.412
BLOC1S6	0.466	-0.104001	0.068	-0.40494	0.142	0.215
SGPP1	0.466	-0.0714625	0.068	-0.213268	0.208	0.286
ARHGEF7	0.466	-0.116109	0.068	-0.252134	0.393	0.482
SPATA13	0.466	-0.118697	0.068	-0.229517	0.501	0.569
AC020611.2	0.466	-0.160249	0.068	-0.912043	0.067	0.136
STAT2	0.466	-0.101306	0.068	-0.412956	0.136	0.21
DDX10	0.466	-0.0778855	0.068	-0.194497	0.274	0.356
STIP1	0.466	-0.135342	0.068	-0.678131	0.09	0.16
LYVE1	0.466	-0.385548	0.068	-1.54762	0.075	0.141
DENND5A	0.466	-0.0756987	0.068	-0.165067	0.392	0.483
BAG3	0.466	-0.525783	0.068	-2.61066	0.037	0.104
PIK3AP1	0.466	-0.134642	0.068	-0.260498	0.499	0.572
PPA1	0.466	-0.119359	0.068	-0.458533	0.134	0.207
UBAP1	0.466	-0.0737707	0.068	-0.212625	0.226	0.306
RPS20	0.466	-0.113418	0.068	-0.245817	0.351	0.433
SPIDR	0.466	-0.0810975	0.068	-0.144081	0.599	0.681
PNPLA8	0.466	-0.106059	0.068	-0.363978	0.164	0.24
SLC36A1	0.466	-0.139398	0.068	-1.02652	0.049	0.119
H2AFY	0.466	-0.0740027	0.068	-0.154899	0.448	0.537
LPCAT1	0.466	-0.148123	0.068	-0.714755	0.098	0.169
SPCS3	0.466	-0.0818599	0.068	-0.253031	0.211	0.29
PDLIM5	0.466	-0.11766	0.068	-0.395493	0.157	0.229
VPS8	0.466	-0.0678236	0.068	-0.144297	0.414	0.504
SKIL	0.466	-0.0857481	0.068	-0.183613	0.397	0.485
PXK	0.466	-0.102673	0.068	-0.336312	0.184	0.259
FOXN2	0.466	-0.0790054	0.068	-0.231981	0.216	0.294
WDR26	0.466	-0.0745875	0.068	-0.182554	0.324	0.41
HS2ST1	0.466	-0.0948829	0.068	-0.256385	0.221	0.299
FUBP1	0.466	-0.0550969	0.068	-0.13856	0.314	0.404
DOCK7	0.466	-0.0822441	0.068	-0.222174	0.253	0.334
TM9SF4	0.465	-0.0835001	0.07	-0.300636	0.161	0.24
ZNF516	0.465	-0.0880308	0.07	-0.250987	0.232	0.315
PTPRM	0.465	-0.0960212	0.07	-0.216045	0.311	0.396
CXCL16	0.465	-0.117245	0.07	-0.540794	0.105	0.177
LINC01578	0.465	-0.0857867	0.07	-0.219873	0.292	0.38
TMED10	0.465	-0.0777977	0.07	-0.250318	0.195	0.276
MAPK1IP1L	0.465	-0.0874142	0.07	-0.358762	0.134	0.21
SAMD4A	0.465	-0.189067	0.07	-0.418488	0.291	0.363
HSP90B1	0.465	-0.120867	0.07	-0.256375	0.409	0.493
PHF21A	0.465	-0.108597	0.07	-0.219487	0.437	0.515
HNRNPF	0.465	-0.0857319	0.07	-0.323656	0.154	0.232
DNAJC1	0.465	-0.105064	0.07	-0.300994	0.204	0.283
SARAF	0.465	-0.0668051	0.07	-0.155925	0.354	0.446
GNA12	0.465	-0.148566	0.07	-0.482574	0.171	0.247
RPS18	0.465	-0.137394	0.07	-0.258334	0.503	0.587
ATP6V0E1	0.465	-0.0861475	0.07	-0.238843	0.246	0.33
RNF145	0.465	-0.0814808	0.07	-0.173767	0.415	0.504
CDC42SE2	0.465	-0.0807673	0.07	-0.161147	0.485	0.578
TENT2	0.465	-0.0829967	0.07	-0.151959	0.607	0.693
NAIP	0.465	-0.0862068	0.07	-0.185405	0.424	0.51
AC023424.3	0.465	-0.136669	0.07	-0.538578	0.119	0.193
DHX36	0.465	-0.0622873	0.07	-0.153392	0.313	0.404
FILIP1L	0.465	-0.125502	0.07	-0.412641	0.165	0.24
SH3BP5	0.465	-0.216921	0.07	-1.58781	0.041	0.111
AC026202.2	0.465	-0.147052	0.07	-0.860882	0.069	0.14
RPL37A	0.465	-0.141503	0.07	-0.251827	0.591	0.674
PIKFYVE	0.465	-0.0566183	0.07	-0.138725	0.324	0.415
NOP58	0.465	-0.101962	0.07	-0.354444	0.166	0.245
PLEKHB2	0.465	-0.100981	0.07	-0.389746	0.142	0.219
ACTR3	0.465	-0.0757064	0.07	-0.156348	0.457	0.55
STX12	0.465	-0.0776807	0.07	-0.22314	0.233	0.317
MPP1	0.464	-0.147662	0.072	-0.828817	0.075	0.149
TOM1	0.464	-0.141351	0.072	-0.823796	0.071	0.144
GRK3	0.464	-0.111168	0.072	-0.215519	0.497	0.578
MBOAT7	0.464	-0.174337	0.072	-1.03768	0.064	0.138
DYM	0.464	-0.0790035	0.072	-0.157725	0.477	0.567
ANKRD12	0.464	-0.0842088	0.072	-0.158936	0.538	0.627
CALCOCO2	0.464	-0.111043	0.072	-0.519151	0.105	0.182
MORF4L1	0.464	-0.0653298	0.072	-0.158793	0.333	0.427
SERPINA1	0.464	-0.177149	0.072	-1.50204	0.035	0.108
NFKBIA	0.464	-0.19852	0.072	-0.749862	0.128	0.202
ATP2A2	0.464	-0.113843	0.072	-0.249984	0.388	0.479
OSBPL8	0.464	-0.0853765	0.072	-0.173933	0.451	0.545
TMBIM6	0.464	-0.0675472	0.072	-0.167555	0.312	0.404
CFL1	0.464	-0.0957966	0.072	-0.29789	0.2	0.282
AP2A2	0.464	-0.11588	0.072	-0.325997	0.242	0.324
EIF3A	0.464	-0.0749039	0.072	-0.204029	0.263	0.352
RIC1	0.464	-0.087365	0.072	-0.192555	0.376	0.465
CCDC26	0.464	-0.157204	0.072	-0.291164	0.261	0.336
CLN8	0.464	-0.107201	0.072	-0.413976	0.139	0.217
MAPK14	0.464	-0.0882279	0.072	-0.234909	0.267	0.352
CLIC1	0.464	-0.15352	0.072	-1.18841	0.045	0.119
HIST1H2BG	0.464	-0.233762	0.072	-1.35427	0.05	0.121
SERPINB1	0.464	-0.123809	0.072	-0.545252	0.113	0.189
ARHGAP26-AS1	0.464	-0.225447	0.072	-1.47892	0.046	0.118
HSPA4	0.464	-0.102079	0.072	-0.3376	0.18	0.261
TNPO1	0.464	-0.0832205	0.072	-0.199413	0.33	0.421
MYO10	0.464	-0.193879	0.072	-1.15116	0.058	0.131
SCARB2	0.464	-0.0855274	0.072	-0.241266	0.245	0.331
FXR1	0.464	-0.0811225	0.072	-0.197638	0.323	0.416
DNAJC13	0.464	-0.0927902	0.072	-0.200879	0.398	0.485
SLC8A1-AS1	0.464	-0.119884	0.072	-0.305044	0.263	0.342
AL136171.2	0.464	-0.110922	0.072	-0.379638	0.17	0.249
RAB3GAP2	0.464	-0.0736533	0.072	-0.19341	0.275	0.363
IFI44L	0.464	-0.183233	0.072	-0.390653	0.28	0.354
MIER1	0.464	-0.075446	0.072	-0.205133	0.256	0.343
ACSL4	0.463	-0.113696	0.074	-0.263754	0.33	0.418
GRAMD4	0.463	-0.15447	0.074	-1.01656	0.058	0.133
CD68	0.463	-0.14224	0.074	-0.684304	0.093	0.17
CHD2	0.463	-0.0974081	0.074	-0.181007	0.558	0.654
RPS17	0.463	-0.11336	0.074	-0.313889	0.219	0.304
RAB11A	0.463	-0.105965	0.074	-0.231555	0.375	0.467
RPL6	0.463	-0.10674	0.074	-0.228903	0.377	0.469
TMEM117	0.463	-0.111347	0.074	-0.228581	0.376	0.46
GABARAPL1	0.463	-0.180722	0.074	-0.779687	0.107	0.183
TPP1	0.463	-0.118049	0.074	-0.559726	0.103	0.181
DOCK1	0.463	-0.193596	0.074	-1.19381	0.056	0.132
TM9SF3	0.463	-0.0719106	0.074	-0.177078	0.314	0.408
CSGALNACT2	0.463	-0.147507	0.074	-0.681681	0.098	0.175
RPL12	0.463	-0.104245	0.074	-0.246625	0.279	0.365
MEGF9	0.463	-0.163474	0.074	-0.631775	0.123	0.2
PCSK5	0.463	-0.172345	0.074	-0.722991	0.103	0.18
ZFAND5	0.463	-0.1	0.074	-0.32245	0.192	0.275
LYN	0.463	-0.151554	0.074	-0.257182	0.712	0.778
COG5	0.463	-0.0732616	0.074	-0.141356	0.512	0.607
SLC25A13	0.463	-0.0783647	0.074	-0.170823	0.388	0.482
SNX3	0.463	-0.0932382	0.074	-0.286557	0.203	0.289
VEGFA	0.463	-0.255755	0.074	-2.12655	0.028	0.103
FBXW11	0.463	-0.0733817	0.074	-0.16189	0.377	0.474
CHSY3	0.463	-0.111508	0.074	-0.231611	0.362	0.449
ARAP2	0.463	-0.111789	0.074	-0.25195	0.36	0.449
ZNF654	0.463	-0.0997642	0.074	-0.298388	0.205	0.29
PSMD14	0.463	-0.0998098	0.074	-0.313097	0.188	0.271
IL1B	0.463	-0.568525	0.074	-2.8952	0.032	0.104
LRPPRC	0.463	-0.0713708	0.074	-0.186107	0.278	0.37
ATAD2B	0.463	-0.0717443	0.074	-0.157412	0.391	0.487
RALGPS2	0.463	-0.122827	0.074	-0.340849	0.225	0.306
GAS5	0.463	-0.100217	0.074	-0.366671	0.153	0.235
RAP1A	0.463	-0.0913675	0.074	-0.160146	0.648	0.732
ENO1	0.463	-0.0957717	0.074	-0.290968	0.211	0.295
MT-ATP6	0.462	-0.267934	0.076	-0.415314	0.816	0.868
TRPM2	0.462	-0.0841165	0.076	-0.177413	0.426	0.522
RPS15A	0.462	-0.111342	0.076	-0.271433	0.282	0.372
BNIP2	0.462	-0.102904	0.076	-0.384342	0.152	0.237
RAB27A	0.462	-0.179111	0.076	-0.871562	0.084	0.161
TMED8	0.462	-0.130308	0.076	-0.585216	0.102	0.181
SNX6	0.462	-0.132758	0.076	-0.348842	0.269	0.356
VWA8	0.462	-0.105323	0.076	-0.307277	0.207	0.291
RAB21	0.462	-0.100469	0.076	-0.362636	0.158	0.241
WNK1	0.462	-0.0831207	0.076	-0.161704	0.515	0.614
LDHA	0.462	-0.125338	0.076	-0.521551	0.12	0.2
ARNTL	0.462	-0.108069	0.076	-0.437298	0.128	0.21
ECPAS	0.462	-0.0815049	0.076	-0.186596	0.36	0.457
EIF3E	0.462	-0.0833987	0.076	-0.237764	0.235	0.324
ESYT2	0.462	-0.170234	0.076	-0.523755	0.185	0.268
PRKAG2	0.462	-0.130137	0.076	-0.250248	0.492	0.577
RHEB	0.462	-0.112916	0.076	-0.320394	0.231	0.318
CUL1	0.462	-0.0967694	0.076	-0.216442	0.372	0.464
GSAP	0.462	-0.109144	0.076	-0.251297	0.339	0.43
TNFAIP3	0.462	-0.313061	0.076	-1.78212	0.05	0.124
SRSF3	0.462	-0.102087	0.076	-0.313885	0.209	0.296
RHOBTB3	0.462	-0.153892	0.076	-0.742595	0.092	0.171
ATP11B	0.462	-0.0841286	0.076	-0.217414	0.279	0.369
LRRFIP2	0.462	-0.0867239	0.076	-0.241147	0.238	0.326
GPR155	0.462	-0.12315	0.076	-0.336943	0.239	0.325
ARHGAP15	0.462	-0.102432	0.076	-0.164118	0.799	0.855
WDR43	0.462	-0.103795	0.076	-0.337493	0.186	0.271
LAPTM4A	0.462	-0.105748	0.076	-0.405723	0.142	0.225
XPR1	0.462	-0.0953484	0.076	-0.215159	0.35	0.445
CEP350	0.462	-0.0815317	0.076	-0.161685	0.49	0.589
SLC30A7	0.462	-0.103142	0.076	-0.335045	0.182	0.266
TMED5	0.462	-0.12022	0.076	-0.505787	0.122	0.204
AP1S2	0.461	-0.147557	0.078	-0.661455	0.103	0.185
MRTFA	0.461	-0.0857232	0.078	-0.177489	0.432	0.533
RRBP1	0.461	-0.097248	0.078	-0.328552	0.178	0.265
WARS	0.461	-0.182787	0.078	-0.76374	0.107	0.188
SLC7A1	0.461	-0.193704	0.078	-1.44184	0.039	0.117
NUP98	0.461	-0.0829438	0.078	-0.212617	0.293	0.388
CCNY	0.461	-0.0962486	0.078	-0.17395	0.6	0.69
ABI1	0.461	-0.12551	0.078	-0.237152	0.541	0.636
LARP4B	0.461	-0.0747511	0.078	-0.151912	0.472	0.578
TUT7	0.461	-0.128856	0.078	-0.309919	0.321	0.412
KDM4C	0.461	-0.0754332	0.078	-0.149387	0.488	0.59
ERICH1	0.461	-0.0956095	0.078	-0.233796	0.311	0.407
SKAP2	0.461	-0.0933555	0.078	-0.161197	0.652	0.732
OSBPL3	0.461	-0.1063	0.078	-0.219656	0.408	0.501
ADGRG6	0.461	-0.235921	0.078	-1.44911	0.047	0.125
RPL10A	0.461	-0.123816	0.078	-0.333817	0.234	0.321
DEK	0.461	-0.0899165	0.078	-0.25125	0.244	0.336
GPBP1	0.461	-0.158476	0.078	-0.321769	0.462	0.556
SCFD2	0.461	-0.115811	0.078	-0.244575	0.362	0.449
DHX15	0.461	-0.0796568	0.078	-0.223375	0.25	0.342
OXSR1	0.461	-0.108252	0.078	-0.362456	0.174	0.259
PDCD6IP	0.461	-0.0664199	0.078	-0.155046	0.351	0.452
IKZF2	0.461	-0.170081	0.078	-0.601466	0.131	0.212
LIMS1	0.461	-0.228291	0.078	-0.404935	0.59	0.661
VRK2	0.461	-0.094515	0.078	-0.228795	0.299	0.392
ABL2	0.461	-0.100833	0.078	-0.249481	0.283	0.375
CTSS	0.461	-0.121605	0.078	-0.286846	0.331	0.424
MT-ATP8	0.46	-0.150109	0.08	-0.456607	0.172	0.257
LINC00278	0.46	-0.272904	0.08	-0.569812	0.314	0.382
CD93	0.46	-0.184749	0.08	-1.66241	0.031	0.112
SPIRE1	0.46	-0.134514	0.08	-0.367862	0.229	0.316
RPL19	0.46	-0.175528	0.08	-0.347234	0.399	0.49
RPL23	0.46	-0.166636	0.08	-0.365843	0.321	0.411
PFN1	0.46	-0.169375	0.08	-0.710251	0.112	0.196
ZFAND6	0.46	-0.106499	0.08	-0.222226	0.416	0.517
PCNX1	0.46	-0.147057	0.08	-0.305882	0.421	0.511
SIK3	0.46	-0.132915	0.08	-0.24372	0.564	0.655
FAU	0.46	-0.109	0.08	-0.227008	0.39	0.488
UBR5	0.46	-0.0757947	0.08	-0.149263	0.495	0.601
EZR	0.46	-0.256084	0.08	-1.03544	0.106	0.186
HLA-DMA	0.46	-0.124806	0.08	-0.411001	0.179	0.265
DTNBP1	0.46	-0.108162	0.08	-0.271464	0.275	0.368
2024-03-06	0.46	-0.0808774	0.08	-0.183735	0.371	0.474
PAQR3	0.46	-0.12931	0.08	-0.436704	0.165	0.251
LPP	0.46	-0.0990359	0.08	-0.162006	0.771	0.831
RSRC1	0.46	-0.0907615	0.08	-0.182929	0.445	0.543
PARP9	0.46	-0.108355	0.08	-0.333092	0.197	0.286
EAF2	0.46	-0.152289	0.08	-0.599858	0.122	0.206
STT3B	0.46	-0.085507	0.08	-0.221491	0.272	0.367
GLS	0.46	-0.154931	0.08	-0.286738	0.573	0.665
AC017101.1	0.46	-0.217609	0.08	-1.21734	0.061	0.141
SESTD1	0.46	-0.225657	0.08	-1.3701	0.056	0.136
AGPS	0.46	-0.0863722	0.08	-0.23533	0.254	0.349
INPP4A	0.46	-0.111374	0.08	-0.236354	0.412	0.508
RPS6KC1	0.46	-0.0902177	0.08	-0.202396	0.357	0.455
ARPC5	0.46	-0.106004	0.08	-0.334734	0.194	0.284
RPL5	0.46	-0.116357	0.08	-0.250804	0.387	0.485
IFI44	0.46	-0.156629	0.08	-0.504453	0.168	0.254
CLIC4	0.46	-0.181508	0.08	-0.911469	0.076	0.159
DTNA	0.459	-0.129049	0.082	-0.241898	0.487	0.576
PPP4R1	0.459	-0.116782	0.082	-0.396268	0.165	0.255
AP001011.1	0.459	-0.169372	0.082	-0.741214	0.103	0.189
ABHD2	0.459	-0.119858	0.082	-0.373565	0.199	0.289
PDIA3	0.459	-0.123506	0.082	-0.346949	0.233	0.326
INTS6	0.459	-0.122977	0.082	-0.299059	0.285	0.379
USPL1	0.459	-0.216213	0.082	-0.667026	0.18	0.267
RILPL2	0.459	-0.200256	0.082	-0.878623	0.095	0.18
HPS5	0.459	-0.143999	0.082	-0.649535	0.105	0.191
IPO7	0.459	-0.103451	0.082	-0.318312	0.204	0.297
RPL27A	0.459	-0.137971	0.082	-0.312824	0.328	0.423
R3HCC1L	0.459	-0.107747	0.082	-0.276606	0.272	0.368
TSPAN14	0.459	-0.138084	0.082	-0.300566	0.389	0.484
HIST1H2BD	0.459	-0.28202	0.082	-1.29853	0.069	0.151
CARMIL1	0.459	-0.102754	0.082	-0.234262	0.318	0.417
IL1RAP	0.459	-0.20758	0.082	-0.490073	0.293	0.378
SRBD1	0.459	-0.123135	0.082	-0.321534	0.237	0.328
RPS27	0.459	-0.166284	0.082	-0.298103	0.518	0.611
GNAI3	0.459	-0.115615	0.082	-0.324173	0.241	0.334
MT-ND4L	0.458	-0.13969	0.084	-0.37997	0.215	0.307
JUND	0.458	-0.172438	0.084	-0.573409	0.169	0.258
CALR	0.458	-0.149039	0.084	-0.500616	0.166	0.256
OAZ1	0.458	-0.110628	0.084	-0.27999	0.291	0.39
ZNF407	0.458	-0.115437	0.084	-0.239506	0.38	0.476
AC104365.1	0.458	-0.328723	0.084	-1.78108	0.057	0.14
ABHD3	0.458	-0.149067	0.084	-0.364952	0.278	0.371
C3AR1	0.458	-0.156101	0.084	-0.483003	0.191	0.28
GNG10	0.458	-0.130344	0.084	-0.551804	0.121	0.211
IARS	0.458	-0.147536	0.084	-0.462031	0.185	0.276
PAG1	0.458	-0.220889	0.084	-0.372735	0.696	0.756
PTK2B	0.458	-0.17086	0.084	-0.492231	0.217	0.307
CHCHD3	0.458	-0.0887042	0.084	-0.193405	0.376	0.48
RPS14	0.458	-0.124961	0.084	-0.25295	0.425	0.528
AC106865.2	0.458	-0.196767	0.084	-1.37149	0.044	0.13
CAMK2D	0.458	-0.168939	0.084	-0.309984	0.529	0.615
RUFY3	0.458	-0.103208	0.084	-0.232513	0.361	0.464
WNT5A	0.458	-0.186864	0.084	-0.787699	0.105	0.189
LIMD1	0.458	-0.146215	0.084	-0.558855	0.132	0.222
TMSB10	0.458	-0.17313	0.084	-0.342199	0.433	0.529
BABAM2	0.458	-0.102259	0.084	-0.197653	0.49	0.591
NCOA1	0.458	-0.112447	0.084	-0.20424	0.585	0.677
RASSF5	0.458	-0.204048	0.084	-0.979115	0.087	0.172
FAM102B	0.458	-0.158397	0.084	-0.35754	0.345	0.437
PHC2	0.458	-0.130875	0.084	-0.272055	0.425	0.516
MT-ND3	0.457	-0.257874	0.086	-0.40619	0.757	0.822
MORF4L2	0.457	-0.159924	0.086	-0.546828	0.162	0.254
PITPNB	0.457	-0.115433	0.086	-0.323789	0.232	0.329
NUP58	0.457	-0.147345	0.086	-0.507973	0.164	0.256
SH3PXD2A	0.457	-0.205634	0.086	-1.06474	0.072	0.158
TRIM14	0.457	-0.150253	0.086	-0.603686	0.126	0.217
YTHDF3	0.457	-0.123932	0.086	-0.332795	0.254	0.354
HNRNPA2B1	0.457	-0.0987594	0.086	-0.177254	0.652	0.747
REV3L	0.457	-0.122715	0.086	-0.27877	0.332	0.433
EEF1A1	0.457	-0.147987	0.086	-0.252446	0.694	0.782
IER3	0.457	-0.2546	0.086	-0.773411	0.155	0.243
SQSTM1	0.457	-0.224769	0.086	-0.680822	0.187	0.278
CSNK1A1	0.457	-0.099166	0.086	-0.189819	0.543	0.651
SEC24D	0.457	-0.151105	0.086	-0.464131	0.189	0.282
RAB7A	0.457	-0.12294	0.086	-0.256228	0.431	0.538
THRB	0.457	-0.274819	0.086	-1.12084	0.097	0.182
SRGAP3	0.457	-0.129434	0.086	-0.298733	0.31	0.408
EDEM1	0.457	-0.165121	0.086	-0.811285	0.093	0.181
DIRC3	0.457	-0.484426	0.086	-2.85108	0.029	0.113
MAP3K2	0.457	-0.121781	0.086	-0.242314	0.476	0.585
DENND1B	0.457	-0.157516	0.086	-0.501041	0.171	0.263
SUCO	0.457	-0.143768	0.086	-0.434425	0.198	0.294
PRRC2C	0.457	-0.118301	0.086	-0.228777	0.527	0.634
CEPT1	0.457	-0.111328	0.086	-0.312357	0.242	0.34
JUN	0.457	-0.251213	0.086	-0.927571	0.1	0.187
XBP1	0.456	-0.217039	0.088	-1.00459	0.088	0.177
LINC01684	0.456	-0.12685	0.088	-0.328134	0.221	0.318
IER2	0.456	-0.228742	0.088	-0.99678	0.081	0.171
AC018362.1	0.456	-0.249169	0.088	-0.897509	0.131	0.222
PRKCH	0.456	-0.230378	0.088	-0.487487	0.365	0.451
GNS	0.456	-0.169709	0.088	-0.67375	0.124	0.216
APLP2	0.456	-0.110753	0.088	-0.24821	0.374	0.48
AFF4	0.456	-0.111444	0.088	-0.251333	0.368	0.476
CAST	0.456	-0.111729	0.088	-0.260199	0.333	0.439
CERT1	0.456	-0.115746	0.088	-0.261302	0.355	0.459
ANXA5	0.456	-0.147792	0.088	-0.499382	0.166	0.262
SNHG8	0.456	-0.166759	0.088	-0.589908	0.144	0.237
UBA6	0.456	-0.103264	0.088	-0.293848	0.229	0.331
SH3TC1	0.456	-0.139101	0.088	-0.331659	0.323	0.421
PLXND1	0.456	-0.172616	0.088	-0.735953	0.111	0.202
ADAM17	0.456	-0.113756	0.088	-0.273763	0.321	0.425
PLA2G4A	0.456	-0.177664	0.088	-0.349389	0.465	0.556
HSPA6	0.456	-0.415055	0.088	-2.65144	0.027	0.116
AL513327.1	0.456	-0.202876	0.088	-1.04341	0.081	0.17
CYLD	0.455	-0.120521	0.09	-0.319938	0.264	0.369
TNFSF13B	0.455	-0.189773	0.09	-0.669346	0.139	0.233
CORO1C	0.455	-0.130916	0.09	-0.376687	0.219	0.321
APAF1	0.455	-0.164667	0.09	-0.387871	0.321	0.42
BCAT1	0.455	-0.217899	0.09	-0.526691	0.278	0.371
CTSC	0.455	-0.153646	0.09	-0.341083	0.362	0.458
FAM91A1	0.455	-0.137741	0.09	-0.509042	0.147	0.244
EIF3H	0.455	-0.110852	0.09	-0.281705	0.274	0.377
OGFRL1	0.455	-0.16665	0.09	-0.32713	0.472	0.571
FCHO2	0.455	-0.226028	0.09	-0.564284	0.269	0.361
PARP8	0.455	-0.122569	0.09	-0.247336	0.426	0.528
ALCAM	0.455	-0.181017	0.09	-0.375844	0.366	0.462
DGKD	0.455	-0.192458	0.09	-0.689125	0.139	0.233
SP100	0.455	-0.136797	0.09	-0.244474	0.614	0.704
STK17B	0.455	-0.237935	0.09	-0.998797	0.101	0.193
HNRNPA3	0.455	-0.107136	0.09	-0.218435	0.48	0.592
CDC73	0.455	-0.104358	0.09	-0.252439	0.306	0.413
GBP2	0.455	-0.293422	0.09	-2.47432	0.022	0.112
MT-CO2	0.454	-0.265231	0.092	-0.420835	0.743	0.814
MAGT1	0.454	-0.18191	0.092	-0.761708	0.109	0.205
RPS5	0.454	-0.155034	0.092	-0.482955	0.177	0.278
PPP1R15A	0.454	-0.386262	0.092	-2.19795	0.03	0.122
PIAS1	0.454	-0.0998157	0.092	-0.172924	0.691	0.78
SLC38A6	0.454	-0.316426	0.092	-1.44605	0.078	0.17
IRS2	0.454	-0.234202	0.092	-0.547867	0.283	0.376
FARP1	0.454	-0.184884	0.092	-0.569084	0.165	0.26
EPSTI1	0.454	-0.168916	0.092	-0.359623	0.332	0.431
CASP4	0.454	-0.17318	0.092	-0.818894	0.09	0.185
EEF1G	0.454	-0.160992	0.092	-0.506707	0.178	0.278
RPS6	0.454	-0.183091	0.092	-0.388507	0.347	0.451
PPP2R2A	0.454	-0.116887	0.092	-0.25486	0.391	0.501
SYTL3	0.454	-0.293313	0.092	-0.701614	0.258	0.349
AC006160.1	0.454	-0.210069	0.092	-1.29128	0.056	0.15
TBL1XR1	0.454	-0.122951	0.092	-0.215391	0.651	0.737
SERP1	0.454	-0.133409	0.092	-0.429337	0.183	0.284
NFKBIZ	0.454	-0.240475	0.092	-0.868971	0.126	0.221
NABP1	0.454	-0.158747	0.092	-0.44908	0.228	0.328
SLC20A1	0.454	-0.188777	0.092	-0.849579	0.096	0.192
DUSP10	0.454	-0.253831	0.092	-1.61784	0.044	0.137
IVNS1ABP	0.454	-0.181598	0.092	-0.494283	0.248	0.348
FCGR1A	0.454	-0.189809	0.092	-0.631731	0.159	0.255
MT-ND1	0.453	-0.271654	0.094	-0.475768	0.544	0.636
B4GALT5	0.453	-0.202134	0.094	-0.765727	0.119	0.217
SIGLEC9	0.453	-0.187352	0.094	-0.989525	0.077	0.175
DNAJC3	0.453	-0.142988	0.094	-0.360549	0.278	0.383
CD81	0.453	-0.143431	0.094	-0.327224	0.337	0.443
RPL35	0.453	-0.159138	0.094	-0.327141	0.397	0.503
DNAJA1	0.453	-0.211568	0.094	-0.638313	0.189	0.29
LY96	0.453	-0.169988	0.094	-0.565268	0.159	0.26
PLEKHA2	0.453	-0.130372	0.094	-0.294899	0.359	0.468
TTYH3	0.453	-0.211769	0.094	-1.04826	0.082	0.179
CD164	0.453	-0.13854	0.094	-0.461032	0.182	0.285
HIVEP1	0.453	-0.281522	0.094	-1.55214	0.051	0.144
DCTN4	0.453	-0.125855	0.094	-0.303512	0.309	0.419
OLA1	0.453	-0.117516	0.094	-0.2923	0.278	0.384
DARS	0.453	-0.135273	0.094	-0.374482	0.239	0.344
RPS27A	0.453	-0.157571	0.094	-0.298643	0.471	0.575
MAP4K3	0.453	-0.156555	0.094	-0.333811	0.395	0.502
SH3GLB1	0.453	-0.150085	0.094	-0.469202	0.189	0.291
RPL11	0.453	-0.154287	0.094	-0.301501	0.428	0.536
MT-CO3	0.452	-0.328462	0.096	-0.510297	0.795	0.858
USP9X	0.452	-0.122699	0.096	-0.265922	0.4	0.513
TMSB4X	0.452	-0.209272	0.096	-0.338046	0.789	0.849
ARFGAP3	0.452	-0.181241	0.096	-0.712207	0.123	0.222
TYROBP	0.452	-0.14598	0.096	-0.352987	0.29	0.4
BST2	0.452	-0.188533	0.096	-0.881985	0.093	0.193
SLC16A3	0.452	-0.201571	0.096	-0.90489	0.098	0.196
TBC1D2B	0.452	-0.142261	0.096	-0.330635	0.337	0.447
GPR65	0.452	-0.188775	0.096	-0.868496	0.095	0.195
IL10RA	0.452	-0.130809	0.096	-0.36423	0.242	0.35
AP003086.1	0.452	-0.160372	0.096	-0.318379	0.424	0.53
WAC	0.452	-0.1131	0.096	-0.21237	0.554	0.666
PBX3	0.452	-0.162601	0.096	-0.342537	0.346	0.449
HSPA5	0.452	-0.248353	0.096	-0.663001	0.225	0.326
ATP6V1C1	0.452	-0.154695	0.096	-0.434912	0.235	0.34
WWP1	0.452	-0.301847	0.096	-0.76494	0.25	0.35
HOOK3	0.452	-0.110674	0.096	-0.261238	0.328	0.443
DNAJB6	0.452	-0.273305	0.096	-0.602752	0.355	0.459
TMEM176B	0.452	-0.17172	0.096	-0.705034	0.113	0.214
CPVL	0.452	-0.180668	0.096	-0.375476	0.375	0.479
STX11	0.452	-0.289455	0.096	-2.19715	0.028	0.124
RACK1	0.452	-0.154832	0.096	-0.444118	0.215	0.319
ETF1	0.452	-0.180485	0.096	-0.728522	0.12	0.22
RASA1	0.452	-0.127978	0.096	-0.244422	0.523	0.63
ZNF804A	0.452	-0.382265	0.096	-1.59286	0.071	0.165
RPS8	0.452	-0.159405	0.096	-0.314725	0.425	0.534
RPL36A	0.451	-0.176443	0.098	-0.382644	0.327	0.438
FLVCR2	0.451	-0.254564	0.098	-1.81817	0.032	0.131
PTPN12	0.451	-0.144782	0.098	-0.350732	0.298	0.407
RNGTT	0.451	-0.125978	0.098	-0.296743	0.31	0.421
ATXN1	0.451	-0.120618	0.098	-0.206442	0.656	0.756
FNIP1	0.451	-0.118839	0.098	-0.242178	0.445	0.564
SLC2A9	0.451	-0.168535	0.098	-0.492281	0.194	0.299
RPL15	0.451	-0.154813	0.098	-0.348556	0.339	0.452
BCAS2	0.451	-0.561101	0.098	-1.99056	0.072	0.169
PLTP	0.45	-0.34795	0.1	-2.09297	0.039	0.14
STK4	0.45	-0.129671	0.1	-0.257277	0.484	0.603
RPS16	0.45	-0.154197	0.1	-0.35304	0.322	0.435
TPM4	0.45	-0.21268	0.1	-0.991358	0.092	0.195
GADD45B	0.45	-0.356164	0.1	-2.65671	0.022	0.122
TENT4B	0.45	-0.217672	0.1	-0.65412	0.181	0.285
KCTD12	0.45	-0.161716	0.1	-0.377066	0.33	0.44
CPNE8	0.45	-0.309545	0.1	-2.01142	0.037	0.136
OLR1	0.45	-0.535082	0.1	-0.977146	0.446	0.501
VPS26A	0.45	-0.183708	0.1	-0.595802	0.167	0.273
HSPA9	0.45	-0.167387	0.1	-0.488508	0.215	0.325
FBXW7	0.45	-0.13006	0.1	-0.262186	0.42	0.537
TMEM39A	0.45	-0.19829	0.1	-0.903218	0.097	0.2
NCK2	0.45	-0.245809	0.1	-0.435313	0.561	0.63
STX6	0.45	-0.150083	0.1	-0.47515	0.182	0.291
MSN	0.449	-0.223449	0.102	-0.509465	0.325	0.434
SYAP1	0.449	-0.309508	0.102	-1.36971	0.082	0.184
DICER1	0.449	-0.155247	0.102	-0.359968	0.334	0.449
PTGES3	0.449	-0.258824	0.102	-0.588473	0.333	0.443
NR4A1	0.449	-0.473341	0.102	-3.28152	0.022	0.122
CHORDC1	0.449	-0.237757	0.102	-0.797539	0.162	0.266
HIPK3	0.449	-0.14176	0.102	-0.330686	0.332	0.449
RPLP2	0.449	-0.182283	0.102	-0.368429	0.374	0.486
TG	0.449	-0.232827	0.102	-1.23351	0.072	0.174
PIM1	0.449	-0.257451	0.102	-1.95629	0.033	0.135
ERGIC1	0.449	-0.189488	0.102	-0.605369	0.18	0.288
SH3PXD2B	0.449	-0.294214	0.102	-2.4885	0.023	0.125
GOLPH3	0.449	-0.144095	0.102	-0.397831	0.236	0.349
FAM13A	0.449	-0.210134	0.102	-0.415843	0.443	0.54
AC068282.1	0.449	-0.215405	0.102	-0.681989	0.17	0.276
YBX1	0.449	-0.21117	0.102	-0.66826	0.17	0.279
MT-ND2	0.448	-0.239617	0.104	-0.422268	0.508	0.611
TOP1	0.448	-0.16577	0.104	-0.363102	0.37	0.49
KIF16B	0.448	-0.168381	0.104	-0.372027	0.36	0.474
NLRC5	0.448	-0.193552	0.104	-0.841086	0.104	0.212
AC087286.2	0.448	-0.244465	0.104	-1.08079	0.092	0.196
BCL2A1	0.448	-0.374701	0.104	-4.18018	0.007	0.11
RPLP1	0.448	-0.224197	0.104	-0.392664	0.594	0.696
RCOR1	0.448	-0.160366	0.104	-0.389715	0.289	0.407
LGMN	0.448	-0.48574	0.104	-1.27004	0.194	0.292
STOM	0.448	-0.194239	0.104	-0.661391	0.159	0.268
CTSL	0.448	-0.373578	0.104	-1.26799	0.131	0.236
DAPK1	0.448	-0.366984	0.104	-1.50128	0.09	0.192
SERINC5	0.448	-0.282136	0.104	-0.878165	0.162	0.267
PTMA	0.448	-0.15873	0.104	-0.320083	0.443	0.56
RGS2	0.448	-0.424388	0.104	-1.81417	0.057	0.159
COP1	0.448	-0.128464	0.104	-0.233739	0.599	0.707
PTP4A2	0.448	-0.15201	0.104	-0.456355	0.205	0.32
RPS6KA3	0.447	-0.173999	0.106	-0.337091	0.488	0.596
CTSZ	0.447	-0.197457	0.106	-0.558667	0.222	0.336
RPS11	0.447	-0.230538	0.106	-0.490605	0.325	0.439
MBP	0.447	-0.165215	0.106	-0.315522	0.509	0.626
NUFIP2	0.447	-0.134898	0.106	-0.302436	0.37	0.493
USP3	0.447	-0.157129	0.106	-0.35054	0.362	0.481
NUMB	0.447	-0.145695	0.106	-0.263755	0.606	0.713
ANKRD22	0.447	-0.305707	0.106	-1.98531	0.035	0.142
ACTB	0.447	-0.185381	0.106	-0.325001	0.655	0.751
HSP90AB1	0.447	-0.181405	0.106	-0.353076	0.491	0.61
E2F3	0.447	-0.159329	0.106	-0.399735	0.269	0.386
SELENOP	0.447	-0.744074	0.106	-2.40474	0.094	0.196
TPRG1	0.447	-0.489471	0.106	-2.47339	0.033	0.138
MTHFD2	0.447	-0.227779	0.106	-1.01918	0.095	0.204
RLF	0.447	-0.151843	0.106	-0.36984	0.303	0.422
DDX3X	0.446	-0.20649	0.108	-0.51902	0.283	0.401
PARVB	0.446	-0.23363	0.108	-1.1534	0.074	0.184
RPL3	0.446	-0.18141	0.108	-0.364213	0.429	0.55
HMOX1	0.446	-0.380044	0.108	-1.48769	0.083	0.191
ZFAS1	0.446	-0.179725	0.108	-0.616913	0.157	0.271
RPL18A	0.446	-0.213921	0.108	-0.518683	0.259	0.376
SEC14L1	0.446	-0.207971	0.108	-0.442124	0.378	0.495
ATP6V0A1	0.446	-0.191004	0.108	-0.430998	0.354	0.472
SNAP23	0.446	-0.274943	0.108	-0.739213	0.231	0.345
TAOK3	0.446	-0.164985	0.108	-0.291411	0.622	0.724
SWAP70	0.446	-0.25233	0.108	-0.506121	0.436	0.544
ITGB1	0.446	-0.165408	0.108	-0.45828	0.235	0.352
SHOC1	0.446	-0.228825	0.108	-0.658255	0.186	0.297
NR4A3	0.446	-0.907702	0.108	-5.49321	0.01	0.116
AZIN1	0.446	-0.231571	0.108	-0.815751	0.142	0.254
IFRD1	0.446	-0.392945	0.108	-1.10931	0.175	0.283
AL035446.2	0.446	-0.397516	0.108	-1.68967	0.055	0.163
ATG5	0.446	-0.17131	0.108	-0.459063	0.245	0.365
TNFAIP8	0.446	-0.233399	0.108	-0.763476	0.135	0.246
FBXL5	0.446	-0.172716	0.108	-0.451157	0.261	0.381
UBE2F	0.446	-0.250531	0.108	-0.67129	0.233	0.344
BACH1	0.445	-0.238492	0.11	-0.407304	0.625	0.706
LAIR1	0.445	-0.182527	0.11	-0.553086	0.204	0.323
DMXL2	0.445	-0.232831	0.11	-0.572643	0.28	0.395
SERF2	0.445	-0.200022	0.11	-0.506034	0.263	0.382
LCP1	0.445	-0.218577	0.11	-0.579484	0.241	0.356
FNBP1	0.445	-0.193041	0.11	-0.418121	0.376	0.494
TFEC	0.445	-0.190501	0.11	-0.388989	0.427	0.54
ANKS1A	0.445	-0.181262	0.11	-0.320819	0.618	0.713
HLA-DQA1	0.445	-0.310282	0.11	-1.44059	0.073	0.184
GPRIN3	0.445	-0.191848	0.11	-0.403061	0.39	0.505
TMEM165	0.445	-0.139697	0.11	-0.299489	0.4	0.527
PPARG	0.445	-0.314191	0.11	-0.939549	0.144	0.254
MGAT5	0.445	-0.225833	0.11	-0.391717	0.636	0.72
TPM3	0.445	-0.154807	0.11	-0.404144	0.271	0.395
DPYD-AS1	0.445	-0.362147	0.11	-3.22295	0.014	0.123
MT-ND5	0.444	-0.247007	0.112	-0.535236	0.317	0.435
RPS15	0.444	-0.183929	0.112	-0.374045	0.385	0.509
RAB8B	0.444	-0.204365	0.112	-0.566062	0.212	0.332
ZFP36L1	0.444	-0.218817	0.112	-0.373422	0.63	0.715
RPL41	0.444	-0.224971	0.112	-0.401393	0.568	0.682
RIPK2	0.444	-0.335252	0.112	-1.33936	0.095	0.206
PDK4	0.444	-0.812564	0.112	-2.08242	0.097	0.204
WDFY3	0.444	-0.192581	0.112	-0.324697	0.727	0.799
RASGEF1B	0.444	-0.352608	0.112	-1.30834	0.108	0.22
RHOB	0.444	-0.308068	0.112	-1.18646	0.102	0.214
IFI30	0.443	-0.322548	0.114	-1.98214	0.04	0.156
FAM20A	0.443	-0.372913	0.114	-3.43084	0.012	0.127
HEATR3	0.443	-0.221486	0.114	-0.991548	0.093	0.21
CD63	0.443	-0.223316	0.114	-0.589677	0.232	0.357
EPS8	0.443	-0.210076	0.114	-0.395798	0.471	0.579
YBX3	0.443	-0.24765	0.114	-1.08131	0.093	0.21
SBF2	0.443	-0.152636	0.114	-0.260615	0.689	0.783
CTSD	0.443	-0.245925	0.114	-0.797344	0.161	0.28
RPL8	0.443	-0.212387	0.114	-0.528917	0.251	0.373
MAN2A1	0.443	-0.209809	0.114	-0.402731	0.488	0.603
MCTP1	0.443	-0.327214	0.114	-0.823665	0.25	0.36
HIST2H2BF	0.443	-0.289121	0.114	-1.18127	0.093	0.208
DNAJB1	0.442	-0.514128	0.116	-2.21293	0.054	0.169
RPS28	0.442	-0.193516	0.116	-0.355451	0.537	0.657
EIF1	0.442	-0.1727	0.116	-0.381049	0.364	0.493
PLXNC1	0.442	-0.34161	0.116	-2.01938	0.042	0.157
CD69	0.442	-0.549745	0.116	-1.90233	0.061	0.176
FAR1	0.442	-0.154022	0.116	-0.366204	0.321	0.452
PRDM1	0.442	-0.349134	0.116	-1.15138	0.128	0.242
DAB2	0.442	-0.34456	0.116	-1.40537	0.097	0.211
BASP1	0.442	-0.357996	0.116	-0.851003	0.262	0.379
RNF13	0.442	-0.171235	0.116	-0.321415	0.532	0.648
SMCHD1	0.441	-0.1915	0.118	-0.397327	0.416	0.545
SLC11A2	0.441	-0.176291	0.118	-0.431286	0.302	0.431
ESR1	0.441	-0.359397	0.118	-1.83345	0.047	0.165
IL15	0.441	-0.357075	0.118	-2.5633	0.022	0.141
PRKD3	0.441	-0.206422	0.118	-0.495044	0.29	0.415
CD58	0.441	-0.237165	0.118	-0.663654	0.214	0.335
MT-ND4	0.44	-0.302444	0.12	-0.501462	0.621	0.722
PGK1	0.44	-0.209803	0.12	-0.623544	0.201	0.327
ZNF331	0.44	-0.845963	0.12	-2.21904	0.151	0.265
JAK3	0.44	-0.247304	0.12	-1.16976	0.081	0.203
PEAK1	0.44	-0.305913	0.12	-0.571294	0.49	0.596
ARIH1	0.44	-0.16818	0.12	-0.347567	0.425	0.558
UBC	0.44	-0.312865	0.12	-0.606216	0.452	0.57
RPS3	0.44	-0.202568	0.12	-0.44145	0.347	0.478
NT5C2	0.44	-0.171317	0.12	-0.360256	0.406	0.537
STK3	0.44	-0.172076	0.12	-0.32981	0.49	0.615
FGL2	0.44	-0.26879	0.12	-0.777594	0.194	0.316
JARID2	0.44	-0.268041	0.12	-0.553485	0.388	0.51
TGFBI	0.44	-0.413078	0.12	-4.95314	0.005	0.124
TSC22D2	0.44	-0.324014	0.12	-0.686014	0.355	0.48
AC079793.1	0.44	-0.212241	0.12	-0.494746	0.283	0.408
CD55	0.44	-0.330509	0.12	-1.40164	0.083	0.204
S100A11	0.44	-0.304815	0.12	-1.18897	0.102	0.222
MALT1	0.439	-0.387335	0.122	-1.01489	0.214	0.336
USP36	0.439	-0.431906	0.122	-1.455	0.123	0.245
CLTC	0.439	-0.158218	0.122	-0.318982	0.466	0.603
SPAG9	0.439	-0.199844	0.122	-0.443263	0.365	0.498
NPC2	0.439	-0.218507	0.122	-0.733079	0.153	0.282
RAP1B	0.439	-0.167863	0.122	-0.35895	0.397	0.534
TUBA1B	0.439	-0.239645	0.122	-0.545286	0.325	0.453
ZNF277	0.439	-0.228712	0.122	-0.650103	0.19	0.318
SNX9	0.439	-0.249376	0.122	-0.557062	0.338	0.464
ARL8B	0.439	-0.1898	0.122	-0.482316	0.27	0.403
IFNAR2	0.438	-0.209069	0.124	-0.607862	0.203	0.335
XRN2	0.438	-0.171198	0.124	-0.40224	0.317	0.456
RPL13A	0.438	-0.229705	0.124	-0.441882	0.46	0.591
RPL17	0.438	-0.206656	0.124	-0.436619	0.376	0.512
MYO5A	0.438	-0.237624	0.124	-0.471642	0.449	0.572
ATP11A	0.438	-0.183168	0.124	-0.405337	0.361	0.498
LRRK2	0.438	-0.275423	0.124	-0.648559	0.284	0.41
RPL7A	0.438	-0.198045	0.124	-0.432875	0.352	0.489
ATP6V1B2	0.438	-0.257585	0.124	-0.642001	0.279	0.41
HLA-E	0.438	-0.177943	0.124	-0.438542	0.292	0.429
LCP2	0.438	-0.235835	0.124	-0.561097	0.298	0.425
ANK2	0.438	-0.245638	0.124	-0.486903	0.435	0.553
HDAC4	0.438	-0.193145	0.124	-0.450524	0.313	0.447
GTDC1	0.438	-0.23417	0.124	-0.509537	0.324	0.453
HNRNPU	0.438	-0.203306	0.124	-0.408548	0.471	0.604
DCAF6	0.438	-0.221405	0.124	-0.468717	0.385	0.508
TXNIP	0.438	-0.383873	0.124	-0.888486	0.262	0.381
MT-CO1	0.437	-0.396056	0.126	-0.637909	0.684	0.776
AP000331.1	0.437	-0.266826	0.126	-1.01507	0.117	0.245
RPL18	0.437	-0.199317	0.126	-0.42341	0.371	0.513
FNDC3A	0.437	-0.20988	0.126	-0.411855	0.463	0.598
C9orf72	0.437	-0.243731	0.126	-0.619279	0.267	0.398
NSMAF	0.437	-0.202771	0.126	-0.542699	0.234	0.368
CMTM6	0.437	-0.224103	0.126	-0.639162	0.214	0.346
BTG2	0.437	-0.338313	0.126	-0.869064	0.225	0.35
C1orf162	0.437	-0.267433	0.126	-1.24648	0.082	0.209
AC011933.4	0.436	-0.264918	0.128	-0.785185	0.189	0.321
HLA-C	0.436	-0.223799	0.128	-0.712505	0.166	0.3
RANBP9	0.436	-0.216468	0.128	-0.461139	0.377	0.51
MARC1	0.436	-0.242663	0.128	-0.410652	0.689	0.75
STAB1	0.436	-0.318771	0.128	-0.928842	0.184	0.313
RPSA	0.436	-0.224266	0.128	-0.601316	0.237	0.372
SPATS2L	0.436	-0.362674	0.128	-1.15835	0.13	0.258
C22orf34	0.435	-0.24151	0.13	-0.737481	0.125	0.262
PLAUR	0.435	-0.426193	0.13	-1.9825	0.059	0.189
SPTLC2	0.435	-0.253164	0.13	-0.467833	0.521	0.632
RPLP0	0.435	-0.262302	0.13	-0.830037	0.161	0.295
CLEC2B	0.435	-0.403643	0.13	-2.1296	0.045	0.174
PABPC1	0.435	-0.185643	0.13	-0.358811	0.501	0.639
CDKN1A	0.435	-0.384255	0.13	-1.78085	0.06	0.191
NFE2L2	0.435	-0.227331	0.13	-0.48646	0.383	0.519
GCA	0.435	-0.251698	0.13	-0.823122	0.159	0.292
RUNX1	0.434	-0.253067	0.132	-0.402579	0.773	0.841
ITSN1	0.434	-0.479383	0.132	-1.22493	0.205	0.33
APOC1	0.434	-0.312443	0.132	-0.883675	0.174	0.31
BAZ1A	0.434	-0.233088	0.132	-0.603969	0.243	0.383
DENND3	0.434	-0.275419	0.132	-0.483701	0.605	0.692
HLA-DQB1	0.434	-0.368408	0.132	-1.47508	0.089	0.221
HLA-DRB5	0.434	-0.301565	0.132	-1.08998	0.119	0.254
NEDD9	0.434	-0.327721	0.132	-1.05755	0.135	0.268
CHD1	0.434	-0.256679	0.132	-0.522399	0.427	0.563
TFRC	0.434	-0.77165	0.132	-2.71813	0.074	0.204
CTNNB1	0.434	-0.262841	0.132	-0.586453	0.344	0.481
TANK	0.434	-0.21581	0.132	-0.472952	0.353	0.494
NOTCH2	0.434	-0.243864	0.132	-0.711709	0.2	0.337
CAPZA1	0.434	-0.180423	0.132	-0.39349	0.385	0.531
FPR1	0.433	-0.3259	0.134	-1.82287	0.052	0.186
BCL2	0.433	-0.264978	0.134	-0.503841	0.412	0.545
ARID5B	0.433	-0.379605	0.134	-0.992354	0.192	0.324
SOD2	0.433	-0.357	0.134	-0.993953	0.199	0.334
KLHL6	0.433	-0.397093	0.134	-1.12075	0.183	0.316
RBMS1	0.433	-0.282248	0.134	-0.618484	0.343	0.477
CXCR4	0.433	-0.523801	0.134	-3.8085	0.015	0.149
CEBPB	0.432	-0.294706	0.136	-0.725127	0.257	0.395
ROCK1	0.432	-0.189925	0.136	-0.369949	0.494	0.635
PER1	0.432	-0.387021	0.136	-1.96933	0.056	0.193
PDE8A	0.432	-0.267225	0.136	-0.577068	0.348	0.489
HSP90AA1	0.432	-0.498606	0.136	-0.793558	0.8	0.87
PSAP	0.432	-0.267407	0.136	-0.451118	0.721	0.817
AGTPBP1	0.432	-0.23002	0.136	-0.540353	0.292	0.438
PVT1	0.432	-0.376362	0.136	-2.24748	0.034	0.171
ZC3HAV1	0.432	-0.425943	0.136	-0.995666	0.271	0.405
ELOVL5	0.432	-0.388547	0.136	-1.08492	0.179	0.319
HLA-A	0.432	-0.235517	0.136	-0.682601	0.196	0.341
AC084871.1	0.432	-0.538381	0.136	-5.07317	0.006	0.142
RAB1A	0.432	-0.208103	0.136	-0.398574	0.518	0.655
FAM49A	0.432	-0.356162	0.136	-0.767169	0.342	0.466
COPA	0.432	-0.210536	0.136	-0.512364	0.3	0.446
EIF4A1	0.431	-0.217044	0.138	-0.567712	0.257	0.408
PYGL	0.431	-0.311817	0.138	-1.00793	0.151	0.289
DDX21	0.431	-0.303007	0.138	-1.00826	0.14	0.281
PFKFB3	0.431	-0.325093	0.138	-0.615067	0.479	0.596
NHSL1	0.431	-0.413964	0.138	-0.822955	0.325	0.452
SGK1	0.431	-0.471663	0.138	-0.903572	0.424	0.53
MGAT1	0.431	-0.315811	0.138	-1.01436	0.159	0.299
HSPE1	0.431	-0.519054	0.138	-1.54754	0.136	0.273
CERS6	0.431	-0.255993	0.138	-0.662396	0.225	0.37
KYNU	0.431	-0.329107	0.138	-0.787126	0.257	0.4
SOAT1	0.431	-0.233455	0.138	-0.540824	0.316	0.465
FCER1G	0.431	-0.30149	0.138	-1.10201	0.114	0.255
RPL10	0.43	-0.255816	0.14	-0.502027	0.43	0.578
RPS19	0.43	-0.247211	0.14	-0.448441	0.554	0.685
RPL13	0.43	-0.245149	0.14	-0.432609	0.583	0.711
KCNMA1	0.43	-0.3217	0.14	-0.530745	0.678	0.752
B4GALT1	0.43	-0.325255	0.14	-0.723839	0.332	0.469
PIK3R1	0.43	-0.256432	0.14	-0.456776	0.596	0.717
NFKBID	0.429	-0.477428	0.142	-2.34495	0.05	0.191
NRP1	0.429	-0.548224	0.142	-1.4443	0.156	0.294
GNAQ	0.429	-0.171523	0.142	-0.271312	0.858	0.913
HIVEP2	0.429	-0.377561	0.142	-1.11577	0.161	0.303
ANKUB1	0.429	-0.266411	0.142	-0.632255	0.273	0.419
PAPOLG	0.429	-0.403524	0.142	-1.29436	0.142	0.284
RB1	0.428	-0.205293	0.144	-0.35942	0.632	0.746
DDIT4	0.428	-0.564572	0.144	-3.08031	0.03	0.173
ABCA1	0.428	-0.390994	0.144	-0.825799	0.339	0.468
CEMIP2	0.428	-0.515062	0.144	-2.35632	0.052	0.195
HSPA1B	0.428	-0.363327	0.144	-0.877332	0.223	0.368
CCNH	0.428	-0.24348	0.144	-0.453527	0.507	0.646
TRA2B	0.428	-0.29221	0.144	-0.638796	0.356	0.503
NR4A2	0.428	-0.632723	0.144	-3.10365	0.036	0.177
MAFB	0.427	-0.423301	0.146	-1.63334	0.07	0.217
RPL28	0.427	-0.259396	0.146	-0.512079	0.397	0.548
CPM	0.427	-0.437702	0.146	-1.30768	0.134	0.28
PPP1CB	0.427	-0.284009	0.146	-0.67163	0.302	0.454
PDE4B	0.427	-0.287807	0.146	-0.496314	0.558	0.682
TANC2	0.426	-0.259312	0.148	-0.485013	0.502	0.64
USP15	0.426	-0.211417	0.148	-0.373256	0.632	0.751
ASAH1	0.426	-0.245025	0.148	-0.523309	0.369	0.52
PELI1	0.426	-0.316416	0.148	-0.570678	0.528	0.658
PRKCE	0.426	-0.31593	0.148	-0.75668	0.245	0.397
ID2	0.426	-0.52178	0.148	-1.50209	0.122	0.268
RASSF2	0.425	-0.315246	0.15	-0.853786	0.214	0.367
PSTPIP2	0.425	-0.398723	0.15	-1.62247	0.079	0.229
VAPA	0.425	-0.249	0.15	-0.584875	0.307	0.466
HLA-DPA1	0.425	-0.357127	0.15	-0.877362	0.24	0.391
CD74	0.425	-0.303876	0.15	-0.506467	0.673	0.784
ATG7	0.425	-0.28374	0.15	-0.505575	0.551	0.675
GRB2	0.424	-0.258151	0.152	-0.464825	0.594	0.714
MYO1E	0.424	-0.6097	0.152	-1.52273	0.168	0.317
ELF1	0.424	-0.226078	0.152	-0.427801	0.515	0.665
EFR3A	0.424	-0.263025	0.152	-0.732381	0.209	0.367
UBE2D3	0.424	-0.233017	0.152	-0.464775	0.459	0.611
ATP1B3	0.424	-0.561761	0.152	-1.6104	0.153	0.306
HSPB1	0.423	-0.706004	0.154	-2.05248	0.1	0.25
HSPA1A	0.423	-0.465382	0.154	-0.798066	0.443	0.572
ATP13A3	0.423	-0.393378	0.154	-0.885167	0.307	0.457
CCNL1	0.423	-0.253978	0.154	-0.616004	0.299	0.463
ERC2	0.423	-0.487849	0.154	-1.52623	0.116	0.265
RGL1	0.423	-0.605819	0.154	-1.37077	0.256	0.395
MS4A7	0.422	-0.330766	0.156	-0.870659	0.225	0.38
MS4A4E	0.422	-0.548175	0.156	-4.00276	0.013	0.17
DENND1A	0.422	-0.251808	0.156	-0.452308	0.571	0.699
SLA	0.422	-0.29689	0.156	-0.689546	0.309	0.463
ZFAND3	0.422	-0.195814	0.156	-0.318489	0.799	0.883
NFKB1	0.422	-0.480064	0.156	-1.14959	0.235	0.39
ATF6	0.422	-0.288039	0.156	-0.542801	0.513	0.656
ETS2	0.421	-0.35783	0.158	-0.89617	0.246	0.401
GAS7	0.421	-0.336071	0.158	-0.873111	0.207	0.368
KLF6	0.421	-0.352342	0.158	-1.06432	0.166	0.326
RPS9	0.42	-0.27106	0.16	-0.593018	0.34	0.508
CHSY1	0.42	-0.382267	0.16	-0.844194	0.306	0.459
SCIN	0.42	-0.436653	0.16	-0.980175	0.248	0.399
UTRN	0.42	-0.308861	0.16	-0.590071	0.456	0.603
KLHL2	0.42	-0.33749	0.16	-0.864927	0.233	0.395
HCLS1	0.42	-0.253855	0.16	-0.537717	0.395	0.553
RAB20	0.419	-0.42762	0.162	-1.38932	0.127	0.287
CLEC7A	0.419	-0.28302	0.162	-0.58974	0.378	0.54
LRRFIP1	0.419	-0.260452	0.162	-0.548565	0.385	0.552
RANBP2	0.419	-0.643587	0.162	-1.34037	0.337	0.492
MAT2A	0.419	-0.385217	0.162	-1.06036	0.208	0.372
NIBAN1	0.419	-0.456658	0.162	-1.18232	0.165	0.325
PTPN1	0.418	-0.392758	0.164	-1.17878	0.159	0.322
C5AR1	0.418	-0.468292	0.164	-2.33215	0.05	0.214
EPB41L3	0.418	-0.350605	0.164	-0.656327	0.508	0.649
FAM110B	0.418	-0.611117	0.164	-1.98654	0.096	0.256
H3F3A	0.418	-0.289233	0.164	-0.694116	0.286	0.454
LITAF	0.417	-0.42902	0.166	-1.56485	0.102	0.268
MB21D2	0.417	-0.625722	0.166	-2.09059	0.082	0.245
MFSD1	0.417	-0.292321	0.166	-0.736643	0.26	0.431
HSPD1	0.417	-0.826481	0.166	-1.93844	0.205	0.365
FCGR3A	0.417	-0.387182	0.166	-1.02659	0.212	0.371
THEMIS2	0.417	-0.354363	0.166	-1.3393	0.109	0.276
GK	0.416	-0.533759	0.168	-1.97295	0.088	0.254
STAT3	0.416	-0.281264	0.168	-0.632977	0.323	0.498
HLA-B	0.416	-0.304717	0.168	-0.78018	0.233	0.407
F13A1	0.416	-1.38484	0.168	-6.61869	0.007	0.174
AC008957.2	0.416	-0.392978	0.168	-1.16401	0.161	0.329
GPD2	0.416	-0.305471	0.168	-0.702905	0.284	0.455
EPS15	0.416	-0.301535	0.168	-0.602773	0.431	0.587
JUNB	0.415	-0.442958	0.17	-1.38594	0.121	0.291
IL4R	0.415	-0.322658	0.17	-0.90628	0.203	0.373
HSPH1	0.415	-0.957528	0.17	-1.8132	0.353	0.503
SND1	0.415	-0.280415	0.17	-0.555162	0.444	0.605
IQGAP2	0.415	-0.794312	0.17	-3.25304	0.04	0.208
ITGAV	0.415	-0.346793	0.17	-0.753542	0.325	0.493
H3F3B	0.414	-0.60008	0.172	-1.31532	0.292	0.461
CREM	0.414	-0.568844	0.172	-1.51168	0.167	0.332
HIST1H2AC	0.414	-0.603538	0.172	-1.15731	0.318	0.468
HLA-DPB1	0.413	-0.429744	0.174	-1.07758	0.222	0.395
LAP3	0.413	-0.358704	0.174	-1.05108	0.174	0.349
MITF	0.413	-0.419166	0.174	-1.00707	0.21	0.382
ADGRE2	0.412	-0.485956	0.176	-3.01619	0.026	0.202
RAB31	0.411	-0.46936	0.178	-0.812897	0.602	0.73
SLC7A5	0.411	-0.633558	0.178	-3.11536	0.034	0.212
UBXN2B	0.411	-0.358045	0.178	-1.04612	0.177	0.357
FMNL2	0.411	-0.392887	0.178	-0.626116	0.774	0.856
IGF2R	0.41	-0.360845	0.18	-1.19824	0.133	0.316
MAN1A1	0.41	-0.54285	0.18	-1.09479	0.342	0.507
GOLGA4	0.41	-0.338212	0.18	-0.634523	0.504	0.658
AGFG1	0.41	-0.428016	0.18	-0.966504	0.302	0.479
MCL1	0.409	-0.457604	0.182	-1.69788	0.101	0.281
C1QA	0.409	-0.403561	0.182	-0.970057	0.234	0.415
TYMP	0.408	-0.416838	0.184	-1.51722	0.107	0.292
RASA2	0.408	-0.339747	0.184	-0.81519	0.265	0.45
TCF4	0.407	-0.363552	0.186	-0.641072	0.586	0.722
CD163L1	0.407	-0.761215	0.186	-4.01294	0.019	0.205
TGFBR1	0.407	-0.369289	0.186	-0.653806	0.552	0.696
RBM47	0.407	-0.344531	0.186	-0.597139	0.603	0.737
C1QC	0.407	-0.403565	0.186	-0.948998	0.259	0.442
LIMK2	0.406	-0.517098	0.188	-1.89148	0.088	0.275
HAMP	0.406	-0.738219	0.188	-2.86504	0.051	0.237
JDP2	0.406	-0.474068	0.188	-1.24887	0.198	0.38
UGCG	0.406	-0.448548	0.188	-1.06657	0.24	0.427
PPARD	0.406	-0.368516	0.188	-0.773968	0.361	0.536
SRGAP1	0.405	-0.370432	0.19	-0.634062	0.593	0.727
FNIP2	0.405	-0.468431	0.19	-0.950202	0.377	0.55
PTPRC	0.405	-0.262911	0.19	-0.427532	0.787	0.878
ABHD15-AS1	0.404	-0.461313	0.192	-1.0696	0.263	0.446
STARD13	0.402	-0.701767	0.196	-1.57796	0.202	0.383
ZBTB16	0.402	-0.558406	0.196	-1.5785	0.115	0.31
MAP3K8	0.401	-0.532708	0.198	-1.49421	0.159	0.352
ADAM9	0.401	-0.400857	0.198	-0.900227	0.304	0.501
TNFRSF1B	0.401	-0.422021	0.198	-0.950296	0.306	0.494
FRMD4B	0.4	-0.447715	0.2	-0.820638	0.475	0.632
DOCK5	0.399	-0.443306	0.202	-1.22647	0.165	0.365
RPS2	0.398	-0.452247	0.204	-0.945648	0.336	0.53
C1QB	0.397	-0.498731	0.206	-0.966843	0.393	0.574
VSIG4	0.394	-0.574177	0.212	-1.70543	0.13	0.336
GPR183	0.394	-0.855051	0.212	-1.81075	0.205	0.399
BCL6	0.394	-0.569039	0.212	-2.37269	0.058	0.27
MIR181A1HG	0.394	-0.644231	0.212	-2.09653	0.097	0.305
IQGAP1	0.392	-0.558196	0.216	-2.32266	0.064	0.28
SPATA6	0.392	-0.536883	0.216	-1.17258	0.273	0.469
ASAP1	0.39	-0.459017	0.22	-0.978013	0.313	0.52
SDCBP	0.389	-0.539765	0.222	-1.39991	0.195	0.411
PADI2	0.389	-1.05227	0.222	-2.12607	0.235	0.43
CYTH1	0.388	-0.446123	0.224	-1.0047	0.291	0.509
RBPJ	0.388	-0.449396	0.224	-0.953388	0.342	0.552
TBC1D8	0.388	-0.617837	0.224	-2.2787	0.073	0.295
B2M	0.387	-0.380893	0.226	-0.661519	0.585	0.763
TRPS1	0.387	-0.495167	0.226	-0.953351	0.385	0.584
CPEB4	0.386	-0.476987	0.228	-0.97428	0.357	0.561
APOE	0.385	-0.514379	0.23	-0.880144	0.603	0.762
DSE	0.384	-0.498118	0.232	-1.23026	0.213	0.438
SIPA1L1	0.383	-0.627002	0.234	-1.16068	0.441	0.633
MS4A4A	0.383	-0.689628	0.234	-2.37453	0.084	0.315
MSR1	0.383	-0.504714	0.234	-0.970823	0.337	0.554
TBC1D14	0.383	-0.469963	0.234	-0.978896	0.347	0.553
FNDC3B	0.383	-0.444206	0.234	-0.864906	0.409	0.62
TMEM163	0.383	-1.06021	0.234	-2.22853	0.172	0.384
ARHGAP18	0.382	-0.594732	0.236	-1.56903	0.172	0.401
RNF144B	0.381	-0.697834	0.238	-1.71881	0.191	0.417
CD14	0.381	-0.643497	0.238	-1.57206	0.183	0.414
SSH2	0.38	-0.395419	0.24	-0.62082	0.822	0.892
HLA-DRB1	0.379	-0.549259	0.242	-1.17933	0.295	0.525
P4HA1	0.377	-0.942341	0.246	-1.89073	0.293	0.514
NAMPT	0.377	-1.19181	0.246	-3.44313	0.082	0.321
ELL2	0.377	-0.751266	0.246	-1.34471	0.463	0.647
SAT1	0.376	-0.702802	0.248	-1.09176	0.832	0.904
GLUL	0.376	-0.747777	0.248	-1.54627	0.307	0.525
ZFP36	0.375	-0.649708	0.25	-2.04729	0.101	0.348
FOXP1	0.375	-0.487772	0.25	-0.877839	0.462	0.661
AC131944.1	0.374	-1.33199	0.252	-3.45691	0.069	0.312
ARHGAP26	0.373	-0.38229	0.254	-0.593929	0.868	0.932
HERPUD1	0.372	-0.732777	0.256	-1.62874	0.258	0.49
ETV6	0.37	-0.414154	0.26	-0.668278	0.775	0.881
FTH1	0.37	-0.637411	0.26	-1.04799	0.689	0.828
HLA-DRA	0.37	-0.629684	0.26	-1.20818	0.365	0.598
SLC2A3	0.369	-1.17285	0.262	-3.34382	0.071	0.326
CD83	0.369	-1.41014	0.262	-3.37823	0.084	0.335
PLSCR1	0.366	-0.526622	0.268	-1.19015	0.283	0.533
PTPN2	0.362	-0.603839	0.276	-1.27754	0.311	0.555
HIF1A-AS3	0.362	-1.15379	0.276	-3.34653	0.082	0.352
ACER3	0.362	-0.564545	0.276	-1.18568	0.307	0.56
REL	0.362	-0.631924	0.276	-1.37945	0.295	0.549
FMN1	0.361	-0.673851	0.278	-1.20198	0.473	0.668
RNF149	0.361	-0.55592	0.278	-1.08295	0.414	0.645
FOS	0.36	-0.867392	0.28	-2.13624	0.133	0.403
GNA13	0.357	-0.836478	0.286	-1.77197	0.28	0.533
FTL	0.354	-0.734884	0.292	-1.17346	0.678	0.839
FCGR2A	0.353	-0.699394	0.294	-2.02012	0.136	0.424
CTSB	0.349	-0.607078	0.302	-1.03235	0.632	0.813
CD163	0.344	-1.46629	0.312	-6.90572	0.008	0.319
SLC1A3	0.337	-0.56461	0.326	-0.858298	0.844	0.914
SPP1	0.337	-1.50561	0.326	-2.38022	0.513	0.688
VMP1	0.336	-0.677424	0.328	-1.31613	0.39	0.665
CEBPD	0.335	-0.83576	0.33	-1.8698	0.176	0.494
DUSP1	0.33	-1.00844	0.34	-2.79437	0.092	0.423
MS4A6A	0.323	-0.793599	0.354	-1.81041	0.196	0.532
DPYD	0.315	-1.32899	0.37	-2.7684	0.189	0.516
FKBP5	0.31	-0.883377	0.38	-1.50036	0.438	0.718
SLC11A1	0.301	-1.09838	0.398	-2.78352	0.12	0.501
HIF1A	0.292	-1.34963	0.416	-2.53624	0.311	0.657
RGS1	0.292	-1.41165	0.416	-2.73102	0.155	0.539
TLR2	0.288	-0.872396	0.424	-1.65718	0.357	0.707
ACSL1	0.28	-1.44213	0.44	-3.35935	0.136	0.544
SRGN	0.249	-1.43048	0.502	-2.54446	0.305	0.719
NEAT1	0.248	-0.743819	0.504	-1.1232	0.922	0.984
Microglia Subcluster 2 (Inflammatory Microglia)
	myAUC	avg_diff	power	avg_log2FC	pct.1	pct.2
SLC11A1	0.726	0.991775	0.452	2.12988	0.61	0.183
FKBP5	0.716	0.808944	0.432	1.33298	0.794	0.485
TLR2	0.716	0.777993	0.432	1.40047	0.773	0.428
SLC1A3	0.688	0.554681	0.376	0.83825	0.952	0.849
SPP1	0.683	1.12262	0.366	1.72194	0.758	0.535
ACSL1	0.681	0.729076	0.362	1.38584	0.581	0.232
TMEM163	0.678	1.28302	0.356	2.50442	0.505	0.185
C1QB	0.678	0.74526	0.356	1.39634	0.695	0.397
PTPN2	0.676	0.719619	0.352	1.44284	0.636	0.347
SPATA6	0.673	0.781611	0.346	1.62153	0.584	0.284
ARHGAP26	0.667	0.449808	0.334	0.694464	0.951	0.878
MS4A6A	0.659	0.5184	0.318	1.08052	0.585	0.267
HAMP	0.655	0.999677	0.31	3.26663	0.361	0.055
ACER3	0.652	0.574268	0.304	1.1474	0.623	0.352
TBC1D14	0.651	0.558763	0.302	1.11595	0.629	0.375
FMN1	0.648	0.48216	0.296	0.835161	0.728	0.503
FCGR3A	0.646	0.609628	0.292	1.51243	0.488	0.212
VSIG4	0.645	0.693662	0.29	1.84157	0.431	0.15
DENND3	0.639	0.487362	0.278	0.84217	0.762	0.602
SSH2	0.638	0.341573	0.276	0.532885	0.919	0.831
ERC2	0.637	0.779349	0.274	2.22338	0.377	0.115
C1QC	0.637	0.564917	0.274	1.25968	0.532	0.275
RGS1	0.636	0.617643	0.272	1.07314	0.527	0.263
CD14	0.635	0.656748	0.27	1.47274	0.479	0.221
MARC1	0.634	0.422405	0.268	0.706416	0.819	0.68
ETV6	0.631	0.34695	0.262	0.554918	0.898	0.798
FTL	0.63	0.747478	0.26	1.17568	0.851	0.717
PTPRC	0.63	0.306382	0.26	0.494592	0.906	0.801
RNF149	0.629	0.421756	0.258	0.793039	0.679	0.464
CD163	0.628	0.696806	0.256	1.56064	0.344	0.082
DSE	0.628	0.497405	0.256	1.14698	0.498	0.252
TBC1D8	0.628	0.613107	0.256	1.87568	0.361	0.109
NCK2	0.627	0.471939	0.254	0.822255	0.721	0.546
TGFBR1	0.626	0.450654	0.252	0.783601	0.747	0.572
NIBAN1	0.626	0.626045	0.252	1.50956	0.419	0.174
APOE	0.625	0.524444	0.25	0.880683	0.796	0.633
C1QA	0.625	0.533518	0.25	1.21295	0.494	0.253
CEBPD	0.622	0.57727	0.244	1.1787	0.493	0.262
DPYD	0.622	0.597088	0.244	1.09114	0.504	0.282
BACH1	0.62	0.430436	0.24	0.725884	0.772	0.622
RPS2	0.62	0.524054	0.24	1.05174	0.583	0.369
CPEB4	0.619	0.47124	0.238	0.926224	0.602	0.397
LAP3	0.616	0.459998	0.232	1.24898	0.421	0.194
KCNMA1	0.614	0.392997	0.228	0.641802	0.806	0.678
PLSCR1	0.614	0.383489	0.228	0.821312	0.558	0.341
HIF1A	0.613	0.0865851	0.226	0.150561	0.637	0.412
RB1	0.613	0.317421	0.226	0.549161	0.793	0.645
SCIN	0.612	0.515895	0.224	1.10254	0.473	0.262
IL4R	0.61	0.404918	0.22	1.06639	0.439	0.225
KLHL2	0.61	0.446214	0.22	1.08104	0.463	0.251
VMP1	0.608	0.296624	0.216	0.554528	0.668	0.463
LIMK2	0.606	0.534444	0.212	1.67722	0.328	0.119
B2M	0.606	0.337684	0.212	0.578138	0.783	0.626
SPTLC2	0.604	0.343353	0.208	0.623787	0.692	0.529
AC131944.1	0.604	0.779486	0.208	1.58952	0.332	0.127
HCLS1	0.604	0.32849	0.208	0.677085	0.607	0.417
SLA	0.603	0.356997	0.206	0.797579	0.526	0.327
ABHD15-AS1	0.602	0.400845	0.204	0.882026	0.493	0.295
RPS19	0.601	0.339553	0.202	0.606516	0.733	0.572
FCGR2A	0.601	0.341398	0.202	0.863985	0.423	0.215
SRGAP1	0.6	0.356577	0.2	0.60229	0.754	0.619
GNAQ	0.599	0.22622	0.198	0.356364	0.929	0.867
AC008957.2	0.599	0.429768	0.198	1.173	0.382	0.187
BCL6	0.599	0.47122	0.198	1.58475	0.301	0.103
PRKD3	0.598	0.361205	0.196	0.833991	0.488	0.297
ADGRE2	0.597	0.46855	0.194	2.10728	0.251	0.056
ITGAV	0.597	0.399976	0.194	0.837961	0.533	0.356
SRGN	0.595	0.186525	0.19	0.310196	0.65	0.443
RBPJ	0.595	0.255068	0.19	0.523629	0.578	0.389
DCAF6	0.595	0.351741	0.19	0.724527	0.563	0.398
SP100	0.594	0.278878	0.188	0.492621	0.76	0.617
CEBPB	0.593	0.366145	0.186	0.861243	0.455	0.272
FCGR1A	0.593	0.384506	0.186	1.19412	0.341	0.153
JAK3	0.592	0.370335	0.184	1.55456	0.273	0.088
UGCG	0.592	0.328124	0.184	0.741379	0.464	0.277
GRB2	0.591	0.269472	0.182	0.478965	0.745	0.615
PHC2	0.591	0.291452	0.182	0.592876	0.593	0.421
SLC2A5	0.591	0.375425	0.182	0.720907	0.603	0.437
USP15	0.59	0.229424	0.18	0.401058	0.783	0.653
RNF144B	0.59	0.351794	0.18	0.791876	0.428	0.248
TYMP	0.589	0.35645	0.178	1.1507	0.325	0.144
ETS2	0.589	0.35807	0.178	0.85197	0.446	0.271
SLC2A3	0.589	0.504868	0.178	1.11383	0.321	0.142
HLA-DRA	0.588	0.347862	0.176	0.644277	0.599	0.428
SH3RF3	0.588	0.30617	0.176	0.492972	0.825	0.749
MIR181A1HG	0.588	0.451111	0.176	1.25158	0.321	0.148
TUBA1B	0.587	0.359633	0.174	0.790596	0.505	0.34
FTH1	0.587	0.476002	0.174	0.769983	0.828	0.726
GCA	0.587	0.337	0.174	1.02699	0.349	0.174
RUNX1	0.586	0.265736	0.172	0.420499	0.862	0.784
CTSC	0.586	0.288578	0.172	0.623997	0.529	0.361
MAP3K8	0.586	0.333332	0.172	0.854535	0.376	0.202
GOLGA4	0.586	0.325589	0.172	0.599043	0.678	0.538
PTPN1	0.585	0.355699	0.17	0.985433	0.359	0.189
PSTPIP2	0.585	0.418685	0.17	1.47967	0.272	0.104
ZBTB16	0.585	0.413958	0.17	1.05795	0.33	0.16
SND1	0.585	0.2678	0.17	0.519756	0.634	0.477
ALPK1	0.585	0.279279	0.17	0.553525	0.596	0.441
BMP2K	0.585	0.228015	0.17	0.358759	0.914	0.854
TANC2	0.584	0.269103	0.168	0.4956	0.677	0.526
RPL13	0.584	0.306028	0.168	0.533314	0.74	0.607
ANKRD22	0.584	0.448565	0.168	2.40738	0.207	0.04
ACTB	0.584	0.260833	0.168	0.452609	0.788	0.668
IGF2R	0.584	0.304235	0.168	0.926639	0.344	0.172
RPL10	0.583	0.320314	0.166	0.615616	0.615	0.456
RPL28	0.583	0.324039	0.166	0.626045	0.58	0.426
APOC1	0.583	0.389793	0.166	1.03467	0.359	0.192
KCTD12	0.583	0.278892	0.166	0.631481	0.502	0.337
PIM1	0.583	0.396123	0.166	2.47526	0.202	0.036
FNDC3B	0.582	0.234417	0.164	0.446112	0.628	0.463
ANOS1	0.581	0.256906	0.162	0.562265	0.489	0.322
RPLP1	0.581	0.349115	0.162	0.603639	0.732	0.609
SIPA1L1	0.581	0.284842	0.162	0.512707	0.637	0.492
HIF1A-AS3	0.581	0.102954	0.162	0.23611	0.33	0.163
RPLP0	0.581	0.323073	0.162	0.956226	0.343	0.179
TMSB4X	0.58	0.317225	0.16	0.508984	0.871	0.797
MAFB	0.58	0.432064	0.16	1.45312	0.256	0.095
XRN2	0.58	0.232655	0.16	0.532309	0.503	0.337
SLC11A2	0.58	0.256059	0.16	0.607033	0.48	0.319
TFEC	0.58	0.229273	0.16	0.459867	0.597	0.437
ANK2	0.58	0.311855	0.16	0.605273	0.589	0.453
LAIR1	0.579	0.27493	0.158	0.791756	0.378	0.216
ZFP36	0.579	0.34033	0.158	0.927049	0.333	0.173
HLA-DRB1	0.579	0.298259	0.158	0.612792	0.522	0.358
ANKUB1	0.579	0.285311	0.158	0.65387	0.457	0.298
FMNL2	0.579	0.278732	0.158	0.441234	0.87	0.791
CD74	0.578	0.259893	0.156	0.429549	0.815	0.692
RPSA	0.578	0.283453	0.156	0.72781	0.415	0.257
S100A11	0.578	0.387461	0.156	1.35907	0.272	0.116
IL17RA	0.577	0.234875	0.154	0.497278	0.545	0.389
CD163L1	0.577	0.371346	0.154	1.25665	0.219	0.064
RASSF4	0.577	0.274196	0.154	0.63078	0.485	0.333
HLA-B	0.577	0.262511	0.154	0.644099	0.43	0.271
HDAC4	0.577	0.245551	0.154	0.557115	0.492	0.333
NLRC5	0.576	0.287012	0.152	1.1392	0.268	0.113
PYGL	0.576	0.301628	0.152	0.905408	0.328	0.174
ANKS1A	0.576	0.250034	0.152	0.437943	0.743	0.633
RBM47	0.576	0.200056	0.152	0.343367	0.764	0.629
MTHFD2	0.576	0.308574	0.152	1.2451	0.259	0.104
GK	0.575	0.372477	0.15	1.17311	0.276	0.125
RPS9	0.575	0.261382	0.15	0.556739	0.53	0.377
STAT3	0.575	0.235861	0.15	0.516319	0.518	0.363
RPL7A	0.575	0.254108	0.15	0.542278	0.527	0.375
SHOC1	0.575	0.311091	0.15	0.849078	0.347	0.197
ELL2	0.575	0.148839	0.15	0.259877	0.654	0.51
WNT5A	0.575	0.332718	0.15	1.28144	0.255	0.103
AC011933.4	0.574	0.257373	0.148	0.7231	0.362	0.209
RPL41	0.573	0.309091	0.146	0.544289	0.711	0.588
PVT1	0.573	0.377709	0.146	1.78995	0.205	0.059
UBXN2B	0.573	0.238316	0.146	0.655413	0.373	0.22
MITF	0.573	0.294408	0.146	0.674471	0.399	0.25
GLUL	0.573	0.272064	0.146	0.532936	0.512	0.371
RPL18	0.572	0.236664	0.144	0.492326	0.548	0.397
ADGRG1	0.572	0.244728	0.144	0.546194	0.489	0.342
RPS3	0.572	0.259084	0.144	0.551137	0.514	0.369
STK3	0.572	0.203739	0.144	0.385559	0.649	0.512
CUL1	0.572	0.225001	0.144	0.492375	0.519	0.376
FCER1G	0.572	0.309104	0.144	1.03231	0.285	0.14
FCGBP	0.571	0.608785	0.142	1.48761	0.307	0.17
CHSY1	0.571	0.22569	0.142	0.48331	0.483	0.338
MS4A4A	0.571	0.18915	0.142	0.548966	0.304	0.151
DOCK5	0.571	0.268316	0.142	0.69364	0.362	0.22
CHSY3	0.571	0.221634	0.142	0.452372	0.513	0.362
SCFD2	0.571	0.247895	0.142	0.513099	0.505	0.364
RBMS1	0.571	0.19735	0.142	0.42268	0.512	0.366
GPD2	0.571	0.211072	0.142	0.471954	0.472	0.324
TMSB10	0.571	0.309458	0.142	0.599845	0.577	0.441
RPS15	0.57	0.270918	0.14	0.540154	0.543	0.406
TCF4	0.57	0.210473	0.14	0.366877	0.733	0.618
RPL17	0.57	0.248659	0.14	0.514188	0.543	0.401
CYBA	0.57	0.237543	0.14	0.509178	0.522	0.379
GPR65	0.57	0.273517	0.14	1.14449	0.246	0.103
CTSB	0.57	0.122415	0.14	0.205609	0.806	0.683
PPARD	0.57	0.226283	0.14	0.463255	0.545	0.405
WDFY3	0.57	0.19618	0.14	0.32863	0.824	0.737
TMEM165	0.57	0.193902	0.14	0.408471	0.566	0.42
ATF6	0.57	0.204424	0.14	0.37996	0.676	0.544
RPL13A	0.569	0.275433	0.138	0.520879	0.618	0.485
RPS28	0.569	0.228406	0.138	0.414607	0.688	0.558
ATP11A	0.569	0.201278	0.138	0.43634	0.53	0.386
LINC01094	0.569	0.25557	0.138	0.620223	0.407	0.263
RPL11	0.569	0.260019	0.138	0.49987	0.577	0.441
RPL36A	0.568	0.290452	0.136	0.61425	0.479	0.341
FPR1	0.568	0.323261	0.136	1.50723	0.214	0.077
SIGLEC9	0.568	0.276963	0.136	1.30757	0.223	0.086
EPB41L3	0.568	0.206318	0.136	0.380462	0.665	0.54
CD63	0.568	0.286029	0.136	0.72414	0.393	0.253
ASAP1	0.568	0.185189	0.136	0.383138	0.517	0.37
C1orf162	0.568	0.279211	0.136	1.15791	0.242	0.105
LINC01684	0.567	0.237499	0.134	0.594724	0.368	0.229
RPL18A	0.567	0.278117	0.134	0.651903	0.413	0.277
SERF2	0.567	0.270056	0.134	0.659032	0.419	0.282
CD81	0.567	0.23251	0.134	0.517823	0.488	0.349
MSR1	0.567	0.181546	0.134	0.341624	0.545	0.399
LCP2	0.567	0.232336	0.134	0.536643	0.457	0.321
FRMD4B	0.567	0.146914	0.134	0.265561	0.649	0.512
AC079793.1	0.567	0.233226	0.134	0.529027	0.442	0.304
ID2	0.567	0.470198	0.134	1.22515	0.288	0.154
RPS8	0.567	0.258402	0.134	0.5016	0.571	0.441
JDP2	0.566	0.220068	0.132	0.545966	0.383	0.246
RPL8	0.566	0.275584	0.132	0.662207	0.406	0.272
TRPS1	0.566	0.165642	0.132	0.312369	0.578	0.441
CHCHD7	0.566	0.25597	0.132	0.994207	0.257	0.121
RANBP9	0.566	0.200333	0.132	0.418702	0.539	0.402
SAT1	0.565	0.195244	0.13	0.30108	0.908	0.85
LRRK2	0.565	0.2447	0.13	0.558244	0.438	0.308
RPL35	0.565	0.263428	0.13	0.530944	0.539	0.412
TMEM176B	0.565	0.249574	0.13	0.949703	0.259	0.124
E2F3	0.565	0.205537	0.13	0.50141	0.423	0.287
HRH2	0.565	0.260139	0.13	0.782549	0.322	0.189
TBL1XR1	0.565	0.174549	0.13	0.303618	0.766	0.664
IKZF2	0.565	0.298006	0.13	0.985672	0.265	0.133
OLA1	0.565	0.188531	0.13	0.45742	0.428	0.291
MGAT4A	0.565	0.169563	0.13	0.273218	0.863	0.8
RPL3	0.564	0.227469	0.128	0.449153	0.58	0.45
AP000331.1	0.564	0.251988	0.128	0.882681	0.273	0.142
CPM	0.564	0.320107	0.128	0.879219	0.296	0.168
STOM	0.564	0.217615	0.128	0.701304	0.306	0.174
ARHGAP18	0.564	0.157815	0.128	0.387424	0.382	0.241
AC006160.1	0.564	0.280738	0.128	1.49683	0.194	0.065
DISP1	0.564	0.262932	0.128	0.487413	0.575	0.459
CYBB	0.563	0.189928	0.126	0.334695	0.715	0.601
SIGLEC10	0.563	0.287217	0.126	0.932102	0.291	0.165
RPS11	0.563	0.311504	0.126	0.645806	0.467	0.346
SPATA13	0.563	0.177388	0.126	0.339133	0.628	0.497
RPLP2	0.563	0.260386	0.126	0.516477	0.517	0.393
AGTPBP1	0.563	0.182958	0.126	0.419574	0.458	0.324
PABPC1	0.563	0.164015	0.126	0.313491	0.659	0.531
LYN	0.563	0.189736	0.126	0.319929	0.811	0.717
HLA-DPA1	0.563	0.250228	0.126	0.589773	0.406	0.275
FNIP2	0.563	0.222802	0.126	0.43971	0.552	0.423
APOC2	0.562	0.31553	0.124	0.737913	0.38	0.258
POU2F2	0.562	0.175968	0.124	0.388575	0.485	0.35
EIF1	0.562	0.202898	0.124	0.438675	0.518	0.389
EIF4A1	0.562	0.178523	0.124	0.45312	0.427	0.291
RPL15	0.562	0.219379	0.124	0.482959	0.486	0.357
PELI1	0.562	0.187583	0.124	0.334584	0.675	0.556
RPS27A	0.562	0.229999	0.124	0.430177	0.609	0.487
EPS15	0.562	0.141901	0.124	0.279729	0.603	0.468
DDX21	0.561	0.246251	0.122	0.763795	0.297	0.172
TG	0.561	0.263936	0.122	1.23411	0.209	0.086
PDK4	0.561	0.807889	0.122	1.83516	0.233	0.115
ZFAND3	0.561	0.141937	0.122	0.230001	0.886	0.821
HLA-C	0.561	0.208442	0.122	0.631065	0.321	0.194
DTNBP1	0.561	0.192706	0.122	0.471378	0.413	0.283
NAIP	0.561	0.174466	0.122	0.369318	0.557	0.43
RASA2	0.561	0.174085	0.122	0.404989	0.45	0.315
RPL37A	0.561	0.252726	0.122	0.445023	0.708	0.601
PRKCE	0.561	0.217032	0.122	0.502859	0.408	0.282
STX6	0.561	0.19308	0.122	0.586107	0.328	0.198
IFI16	0.561	0.156928	0.122	0.284024	0.718	0.609
AL513327.1	0.561	0.258705	0.122	1.19133	0.213	0.089
NPC2	0.56	0.221231	0.12	0.701358	0.304	0.18
PIK3AP1	0.56	0.216729	0.12	0.413675	0.609	0.505
RPS24	0.56	0.22811	0.12	0.416187	0.628	0.51
IARS	0.56	0.234817	0.12	0.701595	0.317	0.194
NSMAF	0.56	0.19054	0.12	0.493721	0.391	0.262
SKAP2	0.56	0.151753	0.12	0.260539	0.759	0.664
NHSL1	0.56	0.331532	0.12	0.641028	0.469	0.353
RNGTT	0.56	0.173052	0.12	0.39937	0.455	0.327
HLA-DPB1	0.56	0.229806	0.12	0.548766	0.395	0.269
AC106865.2	0.56	0.275337	0.12	1.6417	0.172	0.052
MFF	0.56	0.210723	0.12	0.592102	0.356	0.23
XIST	0.559	0.423957	0.118	0.840257	0.31	0.203
FLVCR2	0.559	0.289213	0.118	1.69603	0.165	0.046
DENND1A	0.559	0.148884	0.118	0.265256	0.713	0.601
RPS6	0.559	0.263546	0.118	0.546952	0.483	0.363
VOPP1	0.559	0.178945	0.118	0.359854	0.573	0.449
AIF1	0.559	0.284402	0.118	0.734635	0.333	0.215
CAMK2D	0.559	0.200071	0.118	0.36332	0.652	0.538
PARP9	0.559	0.176041	0.118	0.522156	0.331	0.204
CAPZA1	0.559	0.147754	0.118	0.317334	0.551	0.418
IQGAP1	0.558	0.206505	0.116	0.711261	0.254	0.132
SUSD6	0.558	0.166958	0.116	0.296519	0.733	0.631
FAM168A	0.558	0.148491	0.116	0.282213	0.623	0.502
LMO2	0.558	0.194983	0.116	0.595533	0.323	0.201
R3HCC1L	0.558	0.175597	0.116	0.439634	0.407	0.284
TSPAN14	0.558	0.176479	0.116	0.377684	0.523	0.401
DDIT4	0.558	0.411276	0.116	1.61842	0.181	0.066
HLA-A	0.558	0.192819	0.116	0.536471	0.354	0.231
H2AFY	0.558	0.155468	0.116	0.321146	0.579	0.457
SRGAP3	0.558	0.19405	0.116	0.438392	0.443	0.323
TANK	0.558	0.161941	0.116	0.34868	0.514	0.383
KYNU	0.558	0.147548	0.116	0.34344	0.415	0.29
H3F3A	0.558	0.163471	0.116	0.382043	0.457	0.331
AL392172.1	0.558	0.210585	0.116	0.550985	0.369	0.25
IFNAR2	0.557	0.174655	0.114	0.489551	0.354	0.232
FKBP15	0.557	0.161582	0.114	0.403769	0.425	0.301
GNG10	0.557	0.200788	0.114	0.795941	0.248	0.131
EIF3H	0.557	0.160291	0.114	0.398181	0.414	0.288
SLC25A37	0.557	0.199827	0.114	0.387902	0.611	0.497
RACK1	0.557	0.201514	0.114	0.557375	0.35	0.231
GOLPH3	0.557	0.176018	0.114	0.471552	0.379	0.256
REL	0.557	0.0789662	0.114	0.165907	0.511	0.378
PFN1	0.556	0.23336	0.112	0.907584	0.235	0.121
TBC1D2B	0.556	0.167272	0.112	0.38127	0.475	0.356
DICER1	0.556	0.175669	0.112	0.399102	0.476	0.355
EPSTI1	0.556	0.160279	0.112	0.336137	0.468	0.345
EPS8	0.556	0.156286	0.112	0.291537	0.607	0.49
RPL12	0.556	0.222253	0.112	0.512819	0.403	0.288
HLA-E	0.556	0.167218	0.112	0.402561	0.445	0.323
DUSP1	0.556	0.253712	0.112	0.582988	0.329	0.216
SH3PXD2B	0.556	0.278032	0.112	1.77251	0.153	0.04
GPRIN3	0.556	0.155943	0.112	0.322906	0.532	0.411
RPS27	0.556	0.262277	0.112	0.464837	0.638	0.533
AL034397.3	0.555	0.273275	0.11	0.569028	0.48	0.375
RPS6KA3	0.555	0.156114	0.11	0.299235	0.62	0.508
ITGB2	0.555	0.15891	0.11	0.433019	0.377	0.255
ATP5F1E	0.555	0.240913	0.11	0.516884	0.463	0.349
[truncated: 4,988 more rows]

## Sheet: Supp Data 4
Supplementary Data 4: Enriched GO pathways in microglia subcluster-specific genes. Top 50 genes in each subcluster (based on myAUC statistic) from Supp Data 3 were used as input into g:Profiler for each subcluster to determine enriched biological pathways specific to that subcluster. source: Gene Ontology database GO:MF - Gene Ontology: Molecular Function database, GO:BP - Gene Ontology: Biologic…
Microglia Subcluster 1 (Resting Microglia)
source	Term Name	Term ID	Adjusted P value	Term Size	Intersection Size	intersections
GO:MF	guanyl-nucleotide exchange factor activity	GO:0005085	0.044665	231	5	P2RY12,RASGEF1C,ABR,MCF2L,TIAM1
GO:BP	regulation of response to stimulus	GO:0048583	4.95554e-05	3939	23	P2RY12,CX3CR1,CYFIP1,SORL1,ARHGAP22,MAP4K4,DSCAM,BLNK,ST6GAL1,ABR,INPP5D,IL6ST,MCF2L,CSF1R,TIAM1,HTRA1,APPL2,AOAH,LRRK1,SOCS6,LPAR6,A2M,PRDM11
GO:BP	positive regulation of glial cell migration	GO:1903977	0.00166006	11	3	P2RY12,CX3CR1,TIAM1
GO:BP	positive regulation of response to stimulus	GO:0048584	0.00188448	2274	16	P2RY12,CX3CR1,CYFIP1,SORL1,MAP4K4,DSCAM,BLNK,INPP5D,IL6ST,MCF2L,CSF1R,TIAM1,APPL2,LRRK1,LPAR6,A2M
GO:BP	regulation of nervous system development	GO:0051960	0.00302593	463	8	CX3CR1,SYNDIG1,CYFIP1,SORL1,DSCAM,IL6ST,TIAM1,APPL2
GO:BP	regulation of signal transduction	GO:0009966	0.0031609	3010	18	P2RY12,CX3CR1,CYFIP1,SORL1,ARHGAP22,MAP4K4,ABR,INPP5D,IL6ST,MCF2L,CSF1R,TIAM1,HTRA1,APPL2,LRRK1,SOCS6,LPAR6,PRDM11
GO:BP	regulation of signaling	GO:0023051	0.00455777	3437	19	P2RY12,CX3CR1,CYFIP1,SORL1,ARHGAP22,MAP4K4,KCNQ3,ABR,INPP5D,IL6ST,MCF2L,CSF1R,TIAM1,HTRA1,APPL2,LRRK1,SOCS6,LPAR6,PRDM11
GO:BP	regulation of cell communication	GO:0010646	0.00468195	3443	19	P2RY12,CX3CR1,CYFIP1,SORL1,ARHGAP22,MAP4K4,KCNQ3,ABR,INPP5D,IL6ST,MCF2L,CSF1R,TIAM1,HTRA1,APPL2,LRRK1,SOCS6,LPAR6,PRDM11
GO:BP	regulation of chemotaxis	GO:0050920	0.00572558	224	6	P2RY12,CX3CR1,DSCAM,ST6GAL1,CSF1R,TIAM1
GO:BP	small GTPase-mediated signal transduction	GO:0007264	0.00584628	506	8	RASGEF1C,CYFIP1,ARHGAP22,MAP4K4,ABR,MCF2L,TIAM1,LPAR6
GO:BP	regulation of glial cell migration	GO:1903975	0.00964946	19	3	P2RY12,CX3CR1,TIAM1
GO:BP	regulation of neurogenesis	GO:0050767	0.0109846	388	7	CX3CR1,CYFIP1,SORL1,DSCAM,IL6ST,TIAM1,APPL2
GO:BP	positive regulation of chemotaxis	GO:0050921	0.0115516	144	5	P2RY12,CX3CR1,DSCAM,CSF1R,TIAM1
GO:BP	biological regulation	GO:0065007	0.0135274	12680	36	P2RY12,CX3CR1,RASGEF1C,SYNDIG1,CYFIP1,SORL1,APBB1IP,ARHGAP22,NAV3,MAP4K4,SFMBT2,DSCAM,MAF,NAV2,BLNK,KCNQ3,ST6GAL1,ABR,INPP5D,IL6ST,MCF2L,P2RY13,CSF1R,TIAM1,HTRA1,APPL2,AOAH,LRRK1,SOCS6,KHDRBS3,LPAR6,ZNF710,ABCC4,FMNL3,A2M,PRDM11
GO:BP	neurogenesis	GO:0022008	0.0148735	1742	13	P2RY12,CX3CR1,CYFIP1,SORL1,NAV3,MAP4K4,DSCAM,NAV2,KCNQ3,IL6ST,CSF1R,TIAM1,APPL2
GO:BP	intracellular signal transduction	GO:0035556	0.0156017	2668	16	P2RY12,CX3CR1,RASGEF1C,CYFIP1,ARHGAP22,MAP4K4,BLNK,ABR,INPP5D,MCF2L,CSF1R,TIAM1,LRRK1,SOCS6,LPAR6,PRDM11
GO:BP	regulation of locomotion	GO:0040012	0.0242966	1038	10	P2RY12,CX3CR1,SORL1,NAV3,MAP4K4,DSCAM,ST6GAL1,CSF1R,TIAM1,APPL2
GO:BP	multicellular organism development	GO:0007275	0.0254898	4643	21	P2RY12,CX3CR1,SYNDIG1,CYFIP1,SORL1,ARHGAP22,NAV3,MAP4K4,DSCAM,MAF,NAV2,KCNQ3,INPP5D,IL6ST,CSF1R,TIAM1,APPL2,LRRK1,LPAR6,FMNL3,A2M
GO:BP	positive regulation of macrophage migration	GO:1905523	0.0256596	26	3	P2RY12,CX3CR1,CSF1R
GO:BP	positive regulation of nervous system development	GO:0051962	0.0260388	292	6	CX3CR1,SYNDIG1,CYFIP1,DSCAM,IL6ST,TIAM1
GO:BP	signal transduction	GO:0007165	0.0267657	5959	24	P2RY12,CX3CR1,RASGEF1C,CYFIP1,SORL1,APBB1IP,ARHGAP22,MAP4K4,DSCAM,BLNK,KCNQ3,ABR,INPP5D,IL6ST,MCF2L,P2RY13,CSF1R,TIAM1,HTRA1,APPL2,LRRK1,SOCS6,LPAR6,PRDM11
GO:BP	signaling	GO:0023052	0.0286924	6447	25	P2RY12,CX3CR1,RASGEF1C,CYFIP1,SORL1,APBB1IP,ARHGAP22,MAP4K4,DSCAM,BLNK,KCNQ3,ABR,INPP5D,IL6ST,MCF2L,P2RY13,CSF1R,TIAM1,HTRA1,APPL2,LRRK1,SOCS6,LPAR6,ABCC4,PRDM11
GO:BP	regulation of biological process	GO:0050789	0.0332311	12287	35	P2RY12,CX3CR1,RASGEF1C,SYNDIG1,CYFIP1,SORL1,APBB1IP,ARHGAP22,NAV3,MAP4K4,SFMBT2,DSCAM,MAF,BLNK,KCNQ3,ST6GAL1,ABR,INPP5D,IL6ST,MCF2L,P2RY13,CSF1R,TIAM1,HTRA1,APPL2,AOAH,LRRK1,SOCS6,KHDRBS3,LPAR6,ZNF710,ABCC4,FMNL3,A2M,PRDM11
GO:BP	regulation of response to external stimulus	GO:0032101	0.0334529	1077	10	P2RY12,CX3CR1,DSCAM,ST6GAL1,IL6ST,CSF1R,TIAM1,APPL2,AOAH,A2M
GO:BP	regulation of small GTPase mediated signal transduction	GO:0051056	0.0339212	306	6	ARHGAP22,MAP4K4,ABR,MCF2L,TIAM1,LPAR6
GO:BP	cell communication	GO:0007154	0.0374506	6537	25	P2RY12,CX3CR1,RASGEF1C,CYFIP1,SORL1,APBB1IP,ARHGAP22,MAP4K4,DSCAM,BLNK,KCNQ3,ABR,INPP5D,IL6ST,MCF2L,P2RY13,CSF1R,TIAM1,HTRA1,APPL2,LRRK1,SOCS6,LPAR6,ABCC4,PRDM11
GO:BP	cell differentiation	GO:0030154	0.0402439	4366	20	P2RY12,CX3CR1,CYFIP1,SORL1,ARHGAP22,NAV3,MAP4K4,DSCAM,MAF,NAV2,BLNK,KCNQ3,INPP5D,IL6ST,CSF1R,TIAM1,HTRA1,APPL2,LRRK1,A2M
GO:BP	cellular developmental process	GO:0048869	0.0403863	4367	20	P2RY12,CX3CR1,CYFIP1,SORL1,ARHGAP22,NAV3,MAP4K4,DSCAM,MAF,NAV2,BLNK,KCNQ3,INPP5D,IL6ST,CSF1R,TIAM1,HTRA1,APPL2,LRRK1,A2M
GO:BP	system development	GO:0048731	0.0405682	3973	19	P2RY12,CX3CR1,SYNDIG1,CYFIP1,SORL1,ARHGAP22,NAV3,MAP4K4,DSCAM,MAF,NAV2,KCNQ3,IL6ST,CSF1R,TIAM1,APPL2,LRRK1,FMNL3,A2M
GO:CC	cell body	GO:0044297	0.00152553	565	8	P2RY12,CX3CR1,SYNDIG1,CYFIP1,SORL1,DSCAM,IL6ST,TIAM1
GO:CC	cell periphery	GO:0071944	0.0226034	6228	23	P2RY12,CX3CR1,RASGEF1C,SYNDIG1,SORL1,APBB1IP,DSCAM,NAV2,BLNK,KCNQ3,INPP5D,IL6ST,MCF2L,P2RY13,CSF1R,TIAM1,HTRA1,APPL2,SOCS6,LPAR6,ABCC4,FMNL3,A2M
GO:CC	dendritic tree	GO:0097447	0.0269384	624	7	CX3CR1,SYNDIG1,CYFIP1,DSCAM,ABR,IL6ST,TIAM1
GO:CC	somatodendritic compartment	GO:0036477	0.0275744	848	8	CX3CR1,SYNDIG1,CYFIP1,SORL1,DSCAM,ABR,IL6ST,TIAM1
Microglia Subcluster 2 (Inflammatory Microglia)
source	Term Name	Term ID	Adjusted P value	Term Size	Intersection Size	intersections
GO:MF	lipopolysaccharide immune receptor activity	GO:0001875	0.0397359	6	2	TLR2,CD14
GO:BP	macrophage activation	GO:0042116	2.017e-07	106	8	SLC11A1,TLR2,HAMP,FCGR3A,VSIG4,PTPRC,C1QA,IL4R
GO:BP	inflammatory response	GO:0006954	5.7069e-07	829	15	SLC11A1,TLR2,PTPN2,HAMP,ACER3,FCGR3A,CD14,PTPRC,CD163,APOE,C1QA,PLSCR1,HIF1A,RB1,IL4R
GO:BP	myeloid leukocyte activation	GO:0002274	6.04364e-06	238	9	SLC11A1,TLR2,HAMP,FCGR3A,VSIG4,PTPRC,C1QA,PLSCR1,IL4R
GO:BP	regulation of immune system process	GO:0002682	3.96709e-05	1512	17	SLC11A1,TLR2,PTPN2,HAMP,FCGR3A,VSIG4,C1QC,CD14,PTPRC,NCK2,APOE,C1QA,PLSCR1,HIF1A,RB1,SCIN,IL4R
GO:BP	response to stress	GO:0006950	7.5611e-05	3855	26	SLC11A1,TLR2,SLC1A3,SPP1,PTPN2,HAMP,ACER3,FCGR3A,VSIG4,C1QC,CD14,PTPRC,CD163,NCK2,TGFBR1,NIBAN1,APOE,C1QA,CEBPD,BACH1,CPEB4,KCNMA1,PLSCR1,HIF1A,RB1,IL4R
GO:BP	positive regulation of immune system process	GO:0002684	0.000125555	1054	14	SLC11A1,TLR2,PTPN2,HAMP,FCGR3A,VSIG4,C1QC,CD14,PTPRC,NCK2,C1QA,PLSCR1,RB1,IL4R
GO:BP	response to external stimulus	GO:0009605	0.000357952	2723	21	SLC11A1,FKBP5,TLR2,SLC1A3,SPP1,ACSL1,PTPN2,HAMP,FCGR3A,VSIG4,C1QC,RGS1,CD14,PTPRC,APOE,C1QA,CPEB4,PLSCR1,HIF1A,RB1,IL4R
GO:BP	response to other organism	GO:0051707	0.000372528	1548	16	SLC11A1,FKBP5,TLR2,PTPN2,HAMP,FCGR3A,VSIG4,C1QC,RGS1,CD14,PTPRC,APOE,C1QA,PLSCR1,HIF1A,IL4R
GO:BP	response to external biotic stimulus	GO:0043207	0.000382498	1551	16	SLC11A1,FKBP5,TLR2,PTPN2,HAMP,FCGR3A,VSIG4,C1QC,RGS1,CD14,PTPRC,APOE,C1QA,PLSCR1,HIF1A,IL4R
GO:BP	positive regulation of biological process	GO:0048518	0.000453946	6250	32	SLC11A1,TLR2,SLC1A3,SPP1,ACSL1,PTPN2,HAMP,ACER3,FMN1,FCGR3A,VSIG4,SSH2,ERC2,C1QC,CD14,ETV6,PTPRC,TBC1D8,NCK2,TGFBR1,NIBAN1,APOE,C1QA,CEBPD,BACH1,RPS2,KCNMA1,PLSCR1,HIF1A,RB1,SCIN,IL4R
GO:BP	defense response	GO:0006952	0.000465972	1791	17	SLC11A1,TLR2,PTPN2,HAMP,ACER3,FCGR3A,VSIG4,C1QC,CD14,PTPRC,CD163,APOE,C1QA,PLSCR1,HIF1A,RB1,IL4R
GO:BP	response to biotic stimulus	GO:0009607	0.000518225	1586	16	SLC11A1,FKBP5,TLR2,PTPN2,HAMP,FCGR3A,VSIG4,C1QC,RGS1,CD14,PTPRC,APOE,C1QA,PLSCR1,HIF1A,IL4R
GO:BP	cell junction disassembly	GO:0150146	0.000731127	27	4	C1QB,C1QC,TGFBR1,C1QA
GO:BP	regulation of immune response	GO:0050776	0.000995592	881	12	SLC11A1,TLR2,PTPN2,FCGR3A,VSIG4,C1QC,CD14,PTPRC,APOE,C1QA,PLSCR1,IL4R
GO:BP	cell activation	GO:0001775	0.00141526	1092	13	SLC11A1,TLR2,PTPN2,HAMP,FCGR3A,VSIG4,PTPRC,NCK2,TGFBR1,APOE,C1QA,PLSCR1,IL4R
GO:BP	biological process involved in interspecies interaction between organisms	GO:0044419	0.00159322	1724	16	SLC11A1,FKBP5,TLR2,PTPN2,HAMP,FCGR3A,VSIG4,C1QC,RGS1,CD14,PTPRC,APOE,C1QA,PLSCR1,HIF1A,IL4R
GO:BP	negative regulation of multicellular organismal process	GO:0051241	0.00170104	1110	13	SLC11A1,TLR2,SPP1,PTPN2,HAMP,VSIG4,C1QC,PTPRC,TGFBR1,APOE,HIF1A,RB1,IL4R
GO:BP	defense response to other organism	GO:0098542	0.0048725	1220	13	SLC11A1,TLR2,PTPN2,HAMP,FCGR3A,VSIG4,C1QC,CD14,PTPRC,APOE,C1QA,PLSCR1,IL4R
GO:BP	positive regulation of transport	GO:0051050	0.00489063	844	11	SLC11A1,TLR2,SPP1,ACSL1,ERC2,CD14,PTPRC,APOE,HIF1A,SCIN,IL4R
GO:BP	intracellular monoatomic cation homeostasis	GO:0030003	0.00526446	529	9	SLC11A1,SLC1A3,HAMP,ERC2,FTL,PTPRC,APOE,KCNMA1,HIF1A
GO:BP	positive regulation of supramolecular fiber organization	GO:1902905	0.00527729	175	6	FMN1,NCK2,TGFBR1,APOE,RB1,SCIN
GO:BP	intracellular monoatomic ion homeostasis	GO:0006873	0.00603959	538	9	SLC11A1,SLC1A3,HAMP,ERC2,FTL,PTPRC,APOE,KCNMA1,HIF1A
GO:BP	inorganic ion homeostasis	GO:0098771	0.0061315	539	9	SLC11A1,SLC1A3,HAMP,ERC2,FTL,PTPRC,APOE,KCNMA1,HIF1A
GO:BP	positive regulation of cellular biosynthetic process	GO:0031328	0.00666793	2685	19	SLC11A1,TLR2,SPP1,PTPN2,HAMP,FCGR3A,CD14,ETV6,PTPRC,NCK2,TGFBR1,NIBAN1,APOE,CEBPD,BACH1,PLSCR1,HIF1A,RB1,IL4R
GO:BP	synapse pruning	GO:0098883	0.00708151	14	3	C1QB,C1QC,C1QA
GO:BP	positive regulation of biosynthetic process	GO:0009891	0.00749205	2706	19	SLC11A1,TLR2,SPP1,PTPN2,HAMP,FCGR3A,CD14,ETV6,PTPRC,NCK2,TGFBR1,NIBAN1,APOE,CEBPD,BACH1,PLSCR1,HIF1A,RB1,IL4R
GO:BP	positive regulation of immune response	GO:0050778	0.0082894	718	10	SLC11A1,TLR2,PTPN2,VSIG4,C1QC,CD14,PTPRC,C1QA,PLSCR1,IL4R
GO:BP	immune system process	GO:0002376	0.0109556	2776	19	SLC11A1,TLR2,PTPN2,HAMP,FCGR3A,VSIG4,C1QC,RGS1,CD14,PTPRC,NCK2,TGFBR1,APOE,C1QA,PLSCR1,HIF1A,RB1,SCIN,IL4R
GO:BP	positive regulation of cellular component organization	GO:0051130	0.0116333	1116	12	SLC11A1,FMN1,ERC2,CD14,PTPRC,NCK2,TGFBR1,APOE,HIF1A,RB1,SCIN,IL4R
GO:BP	response to macrophage colony-stimulating factor	GO:0036005	0.0131642	17	3	TLR2,SPP1,PTPN2
GO:BP	leukocyte activation	GO:0045321	0.0145201	946	11	SLC11A1,TLR2,PTPN2,HAMP,FCGR3A,VSIG4,PTPRC,NCK2,C1QA,PLSCR1,IL4R
GO:BP	monoatomic cation homeostasis	GO:0055080	0.0157835	606	9	SLC11A1,SLC1A3,HAMP,ERC2,FTL,PTPRC,APOE,KCNMA1,HIF1A
GO:BP	positive regulation of cellular process	GO:0048522	0.015941	5717	28	SLC11A1,TLR2,SLC1A3,SPP1,ACSL1,PTPN2,HAMP,ACER3,FMN1,FCGR3A,SSH2,ERC2,CD14,ETV6,PTPRC,TBC1D8,NCK2,TGFBR1,NIBAN1,APOE,CEBPD,BACH1,KCNMA1,PLSCR1,HIF1A,RB1,SCIN,IL4R
GO:BP	regulation of macrophage activation	GO:0043030	0.0167617	58	4	HAMP,VSIG4,PTPRC,IL4R
GO:BP	monoatomic ion homeostasis	GO:0050801	0.0179907	616	9	SLC11A1,SLC1A3,HAMP,ERC2,FTL,PTPRC,APOE,KCNMA1,HIF1A
GO:BP	regulation of cell activation	GO:0050865	0.0179907	616	9	PTPN2,HAMP,FCGR3A,VSIG4,PTPRC,NCK2,APOE,PLSCR1,IL4R
GO:BP	positive regulation of macromolecule biosynthetic process	GO:0010557	0.0186546	2603	18	SLC11A1,TLR2,SPP1,HAMP,FCGR3A,CD14,ETV6,PTPRC,NCK2,TGFBR1,NIBAN1,APOE,CEBPD,BACH1,PLSCR1,HIF1A,RB1,IL4R
GO:BP	macrophage differentiation	GO:0030225	0.0233326	63	4	TLR2,PTPN2,C1QC,RB1
GO:BP	positive regulation of multicellular organismal process	GO:0051240	0.023734	1637	14	SLC11A1,TLR2,SPP1,ACSL1,HAMP,FCGR3A,CD14,PTPRC,NCK2,TGFBR1,APOE,HIF1A,RB1,IL4R
GO:BP	cellular response to triacyl bacterial lipopeptide	GO:0071727	0.0265498	3	2	TLR2,CD14
GO:BP	response to triacyl bacterial lipopeptide	GO:0071725	0.0265498	3	2	TLR2,CD14
GO:BP	regulation of multicellular organismal process	GO:0051239	0.0273893	2955	19	SLC11A1,TLR2,SPP1,ACSL1,PTPN2,HAMP,FCGR3A,VSIG4,C1QC,CD14,PTPRC,NCK2,TGFBR1,APOE,PLSCR1,HIF1A,RB1,SCIN,IL4R
GO:BP	response to oxygen-containing compound	GO:1901700	0.0283728	1663	14	SLC11A1,TLR2,SLC1A3,SPP1,ACSL1,PTPN2,CD14,PTPRC,TGFBR1,APOE,CPEB4,KCNMA1,HIF1A,RB1
GO:BP	regulation of cellular component organization	GO:0051128	0.0303877	2425	17	SLC11A1,TLR2,SPP1,TBC1D14,FMN1,SSH2,ERC2,CD14,PTPRC,NCK2,TGFBR1,APOE,PLSCR1,HIF1A,RB1,SCIN,IL4R
GO:BP	intracellular iron ion homeostasis	GO:0006879	0.0375424	71	4	SLC11A1,HAMP,FTL,HIF1A
GO:BP	negative regulation of defense response	GO:0031348	0.0377149	247	6	PTPN2,HAMP,VSIG4,PTPRC,APOE,RB1
GO:BP	regulation of macrophage differentiation	GO:0045649	0.0387357	24	3	PTPN2,C1QC,RB1
GO:BP	homeostatic process	GO:0042592	0.0393491	1712	14	SLC11A1,SLC1A3,SPP1,ACSL1,PTPN2,HAMP,ERC2,FTL,PTPRC,APOE,KCNMA1,HIF1A,RB1,IL4R
GO:BP	regulation of response to stimulus	GO:0048583	0.0401816	3939	22	SLC11A1,TLR2,SPP1,PTPN2,ARHGAP26,HAMP,FCGR3A,VSIG4,DENND3,C1QC,RGS1,CD14,PTPRC,RNF149,NCK2,TGFBR1,APOE,C1QA,PLSCR1,HIF1A,RB1,IL4R
GO:BP	regulation of cellular component size	GO:0032535	0.0414127	376	7	SPP1,FMN1,SSH2,NCK2,APOE,KCNMA1,SCIN
GO:BP	regulation of vesicle-mediated transport	GO:0060627	0.0419166	522	8	SLC11A1,TLR2,ERC2,CD14,PTPRC,APOE,PLSCR1,IL4R
GO:BP	regulation of supramolecular fiber organization	GO:1902903	0.0465924	383	7	FMN1,SSH2,NCK2,TGFBR1,APOE,RB1,SCIN
GO:BP	programmed cell death	GO:0012501	0.0467757	1984	15	TLR2,PTPN2,ACER3,CD14,ETV6,PTPRC,NCK2,TGFBR1,APOE,CPEB4,KCNMA1,PLSCR1,HIF1A,RB1,SCIN
GO:BP	activation of immune response	GO:0002253	0.047351	531	8	TLR2,PTPN2,VSIG4,C1QC,CD14,PTPRC,C1QA,PLSCR1
GO:BP	cell death	GO:0008219	0.0479008	1988	15	TLR2,PTPN2,ACER3,CD14,ETV6,PTPRC,NCK2,TGFBR1,APOE,CPEB4,KCNMA1,PLSCR1,HIF1A,RB1,SCIN
GO:CC	vesicle	GO:0031982	8.27927e-06	4004	26	SLC11A1,FKBP5,TLR2,SLC1A3,SPP1,TMEM163,PTPN2,ARHGAP26,TBC1D14,FCGR3A,DENND3,SSH2,CD14,FTL,PTPRC,RNF149,CD163,DSE,NCK2,TGFBR1,NIBAN1,APOE,RPS2,LAP3,PLSCR1,SCIN
GO:CC	cell junction	GO:0030054	0.000137147	2230	18	SLC1A3,TMEM163,C1QB,ARHGAP26,FMN1,SSH2,ERC2,C1QC,PTPRC,NCK2,TGFBR1,APOE,C1QA,RPS2,CPEB4,LAP3,KCNMA1,SCIN
GO:CC	complement component C1q complex	GO:0062167	0.00112027	2	2	C1QC,C1QA
GO:CC	complement component C1 complex	GO:0005602	0.00112027	2	2	C1QC,C1QA
GO:CC	cytoplasmic vesicle	GO:0031410	0.00353747	2513	17	SLC11A1,TLR2,SLC1A3,TMEM163,PTPN2,ARHGAP26,TBC1D14,DENND3,SSH2,CD14,FTL,PTPRC,RNF149,CD163,DSE,TGFBR1,APOE
GO:CC	intracellular vesicle	GO:0097708	0.00363191	2518	17	SLC11A1,TLR2,SLC1A3,TMEM163,PTPN2,ARHGAP26,TBC1D14,DENND3,SSH2,CD14,FTL,PTPRC,RNF149,CD163,DSE,TGFBR1,APOE
GO:CC	membrane raft	GO:0045121	0.00963447	289	6	TLR2,CD14,PTPRC,TGFBR1,KCNMA1,PLSCR1
GO:CC	membrane microdomain	GO:0098857	0.00982159	290	6	TLR2,CD14,PTPRC,TGFBR1,KCNMA1,PLSCR1
Microglia Subcluster 3 (CD38 Microglia)
source	Term Name	Term ID	Adjusted P value	Term Size	Intersection Size	intersections
GO:MF	protein folding chaperone	GO:0044183	4.08391e-08	60	7	HSPH1,HSP90AA1,HSPA1A,HSPD1,DNAJB1,HSPE1,DNAJB6
GO:MF	unfolded protein binding	GO:0051082	0.000116694	113	6	HSP90AA1,HSPA1A,HSPD1,DNAJB1,HSPE1,DNAJB6
GO:MF	ATP-dependent protein folding chaperone	GO:0140662	0.000362165	31	4	HSPH1,HSP90AA1,HSPA1A,HSPD1
GO:MF	nuclear glucocorticoid receptor binding	GO:0035259	0.00117419	12	3	NR4A2,NR4A3,NR4A1
GO:MF	ubiquitin protein ligase binding	GO:0031625	0.00331102	308	7	HIF1A,HSP90AA1,HSPA1A,HSPD1,UBC,TNFRSF1B,PER1
GO:MF	ubiquitin-like protein ligase binding	GO:0044389	0.00479001	326	7	HIF1A,HSP90AA1,HSPA1A,HSPD1,UBC,TNFRSF1B,PER1
GO:MF	DNA-binding transcription factor binding	GO:0140297	0.00781659	490	8	PADI2,FOS,HIF1A,NR4A2,CREM,NR4A3,NR4A1,PER1
GO:MF	nuclear receptor binding	GO:0016922	0.00832767	139	5	PADI2,HIF1A,NR4A2,NR4A3,NR4A1
GO:MF	transcription factor binding	GO:0008134	0.0328241	600	8	PADI2,FOS,HIF1A,NR4A2,CREM,NR4A3,NR4A1,PER1
GO:MF	cis-regulatory region sequence-specific DNA binding	GO:0000987	0.0401756	1203	11	FOS,HIF1A,NR4A2,ELL2,REL,CREM,NR4A3,NR4A1,ZNF331,JUNB,PER1
GO:BP	response to organic substance	GO:0010033	2.43916e-09	2637	26	CD83,PADI2,DUSP1,FOS,HIF1A,NR4A2,HSPH1,REL,HSP90AA1,CTSB,SGK1,HERPUD1,RAPGEF1,SPP1,RANBP2,HSPA1A,NR4A3,HSPD1,GLUL,SLC7A5,NR4A1,DNAJB1,IRAK2,TNFRSF1B,HSPE1,PER1
GO:BP	response to chemical	GO:0042221	1.10753e-08	3957	30	CD83,PADI2,DUSP1,FOS,HIF1A,GPR183,NR4A2,HSPH1,REL,HSP90AA1,CTSB,SGK1,HERPUD1,RAPGEF1,SPP1,RANBP2,HSPA1A,NR4A3,HSPD1,CD69,GLUL,SLC7A5,NR4A1,DNAJB1,JUNB,IRAK2,TNFRSF1B,HSPE1,SWAP70,PER1
GO:BP	regulation of immune system process	GO:0002682	1.66028e-06	1512	18	CD83,PADI2,DUSP1,FOS,HIF1A,GPR183,HSPH1,HSP90AA1,RAPGEF1,HSPA1A,NFKBID,NR4A3,HSPD1,SLC7A5,JUNB,IRAK2,TNFRSF1B,SWAP70
GO:BP	cellular response to chemical stimulus	GO:0070887	1.21768e-05	2683	22	PADI2,DUSP1,FOS,HIF1A,GPR183,NR4A2,CTSB,SGK1,HERPUD1,RAPGEF1,SPP1,HSPA1A,NR4A3,HSPD1,CD69,SLC7A5,NR4A1,JUNB,IRAK2,TNFRSF1B,SWAP70,PER1
GO:BP	response to stress	GO:0006950	1.33634e-05	3855	26	CD83,OLR1,FOS,HIF1A,GNA13,NR4A2,HSPH1,REL,HSP90AA1,SGK1,HERPUD1,SPP1,HSPA1A,NFKBID,HSPD1,GLUL,SLC7A5,NR4A1,DNAJB1,JUNB,IRAK2,TNFRSF1B,B4GALT1,HSPE1,PER1,DNAJB6
GO:BP	immune system process	GO:0002376	2.30355e-05	2776	22	CD83,OLR1,RGS1,PADI2,DUSP1,FOS,HIF1A,GPR183,HSPH1,REL,HSP90AA1,RAPGEF1,HSPA1A,NFKBID,NR4A3,HSPD1,SLC7A5,JUNB,IRAK2,TNFRSF1B,B4GALT1,SWAP70
GO:BP	response to unfolded protein	GO:0006986	3.18512e-05	137	7	HSPH1,HSP90AA1,HERPUD1,HSPA1A,HSPD1,DNAJB1,HSPE1
GO:BP	protein folding	GO:0006457	3.62652e-05	217	8	HSPH1,HSP90AA1,RANBP2,HSPA1A,HSPD1,DNAJB1,HSPE1,DNAJB6
GO:BP	'de novo' protein folding	GO:0006458	4.2868e-05	40	5	HSPH1,HSPA1A,HSPD1,DNAJB1,HSPE1
GO:BP	response to stimulus	GO:0050896	5.29808e-05	8976	38	SRGN,CD83,OLR1,RGS1,PADI2,DUSP1,FOS,HIF1A,GNA13,GPR183,NR4A2,HSPH1,REL,HSP90AA1,CTSB,SGK1,HERPUD1,RAPGEF1,CREM,SPP1,RANBP2,HSPA1A,NFKBID,NR4A3,HSPD1,CD69,GLUL,SLC7A5,NR4A1,DNAJB1,JUNB,IRAK2,TNFRSF1B,B4GALT1,HSPE1,SWAP70,PER1,DNAJB6
GO:BP	response to topologically incorrect protein	GO:0035966	5.9632e-05	150	7	HSPH1,HSP90AA1,HERPUD1,HSPA1A,HSPD1,DNAJB1,HSPE1
GO:BP	multicellular organismal process	GO:0032501	8.46791e-05	7669	35	SRGN,CD83,OLR1,PADI2,DUSP1,FOS,HIF1A,GNA13,GPR183,NR4A2,HSPH1,REL,HSP90AA1,CTSB,SGK1,RAPGEF1,CREM,SPP1,HSPA1A,NFKBID,NR4A3,HSPD1,GLUL,SLC7A5,B3GNT5,NR4A1,DNAJB1,JUNB,TNFRSF1B,SLC2A3,B4GALT1,HSPE1,SWAP70,PER1,DNAJB6
GO:BP	cellular response to organic substance	GO:0071310	0.000107636	1971	18	PADI2,DUSP1,FOS,HIF1A,NR4A2,CTSB,SGK1,HERPUD1,RAPGEF1,SPP1,HSPA1A,NR4A3,HSPD1,SLC7A5,NR4A1,IRAK2,TNFRSF1B,PER1
GO:BP	multicellular organism development	GO:0007275	0.00014365	4643	27	SRGN,CD83,PADI2,DUSP1,FOS,HIF1A,GNA13,GPR183,NR4A2,HSP90AA1,SGK1,RAPGEF1,SPP1,HSPA1A,NFKBID,NR4A3,HSPD1,GLUL,SLC7A5,B3GNT5,NR4A1,DNAJB1,JUNB,TNFRSF1B,B4GALT1,SWAP70,DNAJB6
GO:BP	response to corticotropin-releasing hormone	GO:0043435	0.000168323	5	3	NR4A2,NR4A3,NR4A1
GO:BP	cellular response to corticotropin-releasing hormone stimulus	GO:0071376	0.000168323	5	3	NR4A2,NR4A3,NR4A1
GO:BP	regulation of multicellular organismal process	GO:0051239	0.000403701	2955	21	SRGN,CD83,FOS,HIF1A,GPR183,NR4A2,HSPH1,REL,HSP90AA1,SGK1,SPP1,HSPA1A,NFKBID,NR4A3,HSPD1,GLUL,SLC7A5,NR4A1,JUNB,TNFRSF1B,PER1
GO:BP	positive regulation of immune system process	GO:0002684	0.000437435	1054	13	CD83,FOS,GPR183,HSPH1,HSP90AA1,RAPGEF1,HSPA1A,NFKBID,NR4A3,HSPD1,SLC7A5,IRAK2,SWAP70
GO:BP	regulation of response to stimulus	GO:0048583	0.000593745	3939	24	RGS1,PADI2,DUSP1,HIF1A,GNA13,GPR183,NR4A2,REL,HSP90AA1,SGK1,HERPUD1,RAPGEF1,SPP1,HSPA1A,NFKBID,NR4A3,HSPD1,DNAJB1,JUNB,IRAK2,TNFRSF1B,SWAP70,PER1,DNAJB6
GO:BP	cellular response to stimulus	GO:0051716	0.000798916	7394	33	SRGN,CD83,RGS1,PADI2,DUSP1,FOS,HIF1A,GNA13,GPR183,NR4A2,REL,HSP90AA1,CTSB,SGK1,HERPUD1,RAPGEF1,CREM,SPP1,HSPA1A,NFKBID,NR4A3,HSPD1,CD69,GLUL,SLC7A5,NR4A1,DNAJB1,JUNB,IRAK2,TNFRSF1B,SWAP70,PER1,DNAJB6
GO:BP	chaperone-mediated protein folding	GO:0061077	0.000927431	73	5	HSPH1,HSPA1A,DNAJB1,HSPE1,DNAJB6
GO:BP	chaperone cofactor-dependent protein refolding	GO:0051085	0.00104047	31	4	HSPH1,HSPA1A,DNAJB1,HSPE1
GO:BP	cellular response to lipid	GO:0071396	0.00105708	609	10	PADI2,FOS,SGK1,SPP1,HSPA1A,NR4A3,SLC7A5,IRAK2,TNFRSF1B,PER1
GO:BP	regulation of cytokine production	GO:0001817	0.00109278	773	11	SRGN,CD83,HIF1A,REL,HSP90AA1,HSPA1A,NR4A3,HSPD1,SLC7A5,TNFRSF1B,PER1
GO:BP	cytokine production	GO:0001816	0.00117931	779	11	SRGN,CD83,HIF1A,REL,HSP90AA1,HSPA1A,NR4A3,HSPD1,SLC7A5,TNFRSF1B,PER1
GO:BP	'de novo' post-translational protein folding	GO:0051084	0.00193234	36	4	HSPH1,HSPA1A,DNAJB1,HSPE1
GO:BP	developmental process	GO:0032502	0.00245921	6453	30	SRGN,CD83,PADI2,DUSP1,FOS,HIF1A,GNA13,GPR183,NR4A2,HSP90AA1,CTSB,SGK1,RAPGEF1,CREM,SPP1,HSPA1A,NFKBID,NR4A3,HSPD1,GLUL,SLC7A5,B3GNT5,NR4A1,DNAJB1,JUNB,TNFRSF1B,B4GALT1,HSPE1,SWAP70,DNAJB6
GO:BP	response to endogenous stimulus	GO:0009719	0.00260968	1678	15	PADI2,FOS,HIF1A,NR4A2,HSP90AA1,CTSB,SGK1,RAPGEF1,SPP1,HSPA1A,NR4A3,SLC7A5,NR4A1,TNFRSF1B,PER1
GO:BP	response to external stimulus	GO:0009605	0.00276103	2723	19	RGS1,PADI2,DUSP1,FOS,HIF1A,GPR183,NR4A2,REL,HSP90AA1,SPP1,HSPA1A,HSPD1,GLUL,SLC7A5,NR4A1,IRAK2,TNFRSF1B,SWAP70,PER1
GO:BP	response to hormone	GO:0009725	0.00363081	874	11	PADI2,FOS,NR4A2,HSP90AA1,CTSB,SGK1,SPP1,HSPA1A,NR4A3,NR4A1,PER1
GO:BP	negative regulation of inclusion body assembly	GO:0090084	0.00366355	12	3	HSPA1A,DNAJB1,DNAJB6
GO:BP	protein maturation	GO:0051604	0.00369767	540	9	SRGN,HSPH1,HSP90AA1,RANBP2,HSPA1A,HSPD1,DNAJB1,HSPE1,DNAJB6
GO:BP	regulation of macromolecule metabolic process	GO:0060255	0.00462987	6631	30	SRGN,CD83,PADI2,DUSP1,FOS,HIF1A,NR4A2,HSPH1,ELL2,REL,HSP90AA1,SGK1,HERPUD1,CREM,SPP1,HSPA1A,NFKBID,NR4A3,HSPD1,SLC7A5,NR4A1,ZNF331,DNAJB1,JUNB,IRAK2,TNFRSF1B,HSPE1,SWAP70,PER1,DNAJB6
GO:BP	cell population proliferation	GO:0008283	0.00468479	2006	16	DUSP1,FOS,HIF1A,GNA13,GPR183,SGK1,RAPGEF1,HSPA1A,NR4A3,HSPD1,GLUL,SLC7A5,NR4A1,JUNB,TNFRSF1B,B4GALT1
GO:BP	cellular response to stress	GO:0033554	0.00508848	1770	15	FOS,HIF1A,NR4A2,HSP90AA1,SGK1,HERPUD1,SPP1,HSPA1A,HSPD1,GLUL,SLC7A5,DNAJB1,JUNB,TNFRSF1B,DNAJB6
GO:BP	anatomical structure development	GO:0048856	0.00576047	5899	28	SRGN,CD83,PADI2,DUSP1,FOS,HIF1A,GNA13,GPR183,NR4A2,HSP90AA1,CTSB,SGK1,RAPGEF1,SPP1,HSPA1A,NFKBID,NR4A3,HSPD1,GLUL,SLC7A5,B3GNT5,NR4A1,DNAJB1,JUNB,TNFRSF1B,B4GALT1,SWAP70,DNAJB6
GO:BP	response to lipid	GO:0033993	0.00595695	920	11	PADI2,FOS,SGK1,SPP1,HSPA1A,NR4A3,SLC7A5,NR4A1,IRAK2,TNFRSF1B,PER1
GO:BP	regulation of metabolic process	GO:0019222	0.0067763	7158	31	SRGN,CD83,PADI2,DUSP1,FOS,HIF1A,NR4A2,HSPH1,ELL2,REL,HSP90AA1,SGK1,HERPUD1,CREM,SPP1,RANBP2,HSPA1A,NFKBID,NR4A3,HSPD1,SLC7A5,NR4A1,ZNF331,DNAJB1,JUNB,IRAK2,TNFRSF1B,HSPE1,SWAP70,PER1,DNAJB6
GO:BP	positive regulation of macromolecule biosynthetic process	GO:0010557	0.00679738	2603	18	CD83,PADI2,FOS,HIF1A,NR4A2,HSPH1,ELL2,REL,HSP90AA1,CREM,SPP1,HSPA1A,NR4A3,HSPD1,SLC7A5,NR4A1,JUNB,PER1
GO:BP	cellular response to hormone stimulus	GO:0032870	0.00984125	609	9	PADI2,FOS,NR4A2,CTSB,SGK1,HSPA1A,NR4A3,NR4A1,PER1
GO:BP	positive regulation of cellular biosynthetic process	GO:0031328	0.0105986	2685	18	CD83,PADI2,FOS,HIF1A,NR4A2,HSPH1,ELL2,REL,HSP90AA1,CREM,SPP1,HSPA1A,NR4A3,HSPD1,SLC7A5,NR4A1,JUNB,PER1
GO:BP	regulation of inclusion body assembly	GO:0090083	0.0112372	17	3	HSPA1A,DNAJB1,DNAJB6
GO:BP	positive regulation of biosynthetic process	GO:0009891	0.0118419	2706	18	CD83,PADI2,FOS,HIF1A,NR4A2,HSPH1,ELL2,REL,HSP90AA1,CREM,SPP1,HSPA1A,NR4A3,HSPD1,SLC7A5,NR4A1,JUNB,PER1
GO:BP	response to oxygen-containing compound	GO:1901700	0.0130616	1663	14	FOS,HIF1A,NR4A2,HSP90AA1,SGK1,RAPGEF1,SPP1,NR4A3,GLUL,SLC7A5,NR4A1,IRAK2,TNFRSF1B,PER1
GO:BP	cellular response to endogenous stimulus	GO:0071495	0.0134685	1432	13	PADI2,FOS,HIF1A,NR4A2,CTSB,SGK1,RAPGEF1,HSPA1A,NR4A3,SLC7A5,NR4A1,TNFRSF1B,PER1
GO:BP	response to steroid hormone	GO:0048545	0.0137502	337	7	PADI2,FOS,SGK1,SPP1,HSPA1A,NR4A3,PER1
GO:BP	inflammatory response	GO:0006954	0.0165988	829	10	OLR1,FOS,HIF1A,REL,NFKBID,NR4A1,IRAK2,TNFRSF1B,B4GALT1,PER1
GO:BP	regulation of biosynthetic process	GO:0009889	0.0167121	5813	27	SRGN,CD83,PADI2,FOS,HIF1A,NR4A2,HSPH1,ELL2,REL,HSP90AA1,SGK1,CREM,SPP1,RANBP2,HSPA1A,NFKBID,NR4A3,HSPD1,SLC7A5,NR4A1,ZNF331,DNAJB1,JUNB,IRAK2,TNFRSF1B,PER1,DNAJB6
GO:BP	regulation of apoptotic process	GO:0042981	0.0169843	1463	13	HIF1A,NR4A2,HSP90AA1,CTSB,SGK1,HERPUD1,HSPA1A,HSPD1,SLC7A5,NR4A1,TNFRSF1B,B4GALT1,DNAJB6
GO:BP	cellular response to heat	GO:0034605	0.0187157	63	4	HSP90AA1,HSPA1A,DNAJB1,DNAJB6
GO:BP	positive regulation of macromolecule metabolic process	GO:0010604	0.0203948	3420	20	CD83,PADI2,FOS,HIF1A,NR4A2,HSPH1,ELL2,REL,HSP90AA1,CREM,SPP1,HSPA1A,NR4A3,HSPD1,SLC7A5,NR4A1,JUNB,TNFRSF1B,HSPE1,PER1
GO:BP	immune response	GO:0006955	0.0211393	1988	15	CD83,RGS1,GPR183,REL,HSP90AA1,RAPGEF1,HSPA1A,NFKBID,NR4A3,HSPD1,SLC7A5,JUNB,IRAK2,TNFRSF1B,SWAP70
GO:BP	cell migration	GO:0016477	0.0215997	1496	13	PADI2,DUSP1,HIF1A,GNA13,GPR183,NR4A2,HSP90AA1,SGK1,NR4A3,GLUL,NR4A1,B4GALT1,SWAP70
GO:BP	regulation of programmed cell death	GO:0043067	0.023202	1506	13	HIF1A,NR4A2,HSP90AA1,CTSB,SGK1,HERPUD1,HSPA1A,HSPD1,SLC7A5,NR4A1,TNFRSF1B,B4GALT1,DNAJB6
GO:BP	regulation of immune effector process	GO:0002697	0.0289227	378	7	RAPGEF1,NFKBID,NR4A3,HSPD1,SLC7A5,JUNB,TNFRSF1B
GO:BP	chaperone-mediated protein complex assembly	GO:0051131	0.0289983	23	3	HSP90AA1,HSPA1A,HSPD1
GO:BP	immune effector process	GO:0002252	0.0293226	698	9	GPR183,RAPGEF1,NFKBID,NR4A3,HSPD1,SLC7A5,JUNB,TNFRSF1B,SWAP70
GO:BP	defense response	GO:0006952	0.0304931	1791	14	CD83,OLR1,FOS,HIF1A,REL,HSP90AA1,HSPA1A,NFKBID,HSPD1,NR4A1,IRAK2,TNFRSF1B,B4GALT1,PER1
GO:BP	inclusion body assembly	GO:0070841	0.0330901	24	3	HSPA1A,DNAJB1,DNAJB6
GO:BP	placenta development	GO:0001890	0.0332816	151	5	HIF1A,CTSB,SPP1,JUNB,DNAJB6
GO:BP	response to organic cyclic compound	GO:0014070	0.035505	905	10	CD83,PADI2,FOS,HSP90AA1,SGK1,RAPGEF1,SPP1,HSPA1A,NR4A3,PER1
GO:BP	regulation of macromolecule biosynthetic process	GO:0010556	0.0360164	5654	26	SRGN,CD83,PADI2,FOS,HIF1A,NR4A2,HSPH1,ELL2,REL,HSP90AA1,SGK1,CREM,SPP1,HSPA1A,NFKBID,NR4A3,HSPD1,SLC7A5,NR4A1,ZNF331,DNAJB1,JUNB,IRAK2,TNFRSF1B,PER1,DNAJB6
GO:BP	decidualization	GO:0046697	0.0375448	25	3	CTSB,SPP1,JUNB
GO:BP	response to abiotic stimulus	GO:0009628	0.0408373	1128	11	FOS,HIF1A,NR4A2,HSP90AA1,HSPA1A,HSPD1,SLC7A5,NR4A1,DNAJB1,PER1,DNAJB6
GO:BP	regulation of leukocyte activation	GO:0002694	0.0449011	561	8	CD83,GPR183,HSPH1,NFKBID,NR4A3,HSPD1,JUNB,TNFRSF1B
GO:BP	response to cytokine	GO:0034097	0.0456915	932	10	PADI2,DUSP1,FOS,HIF1A,REL,SPP1,HSPA1A,HSPD1,IRAK2,TNFRSF1B
GO:BP	protein refolding	GO:0042026	0.0476011	27	3	HSP90AA1,HSPA1A,HSPD1
GO:CC	secretory vesicle	GO:0099503	0.00271254	1069	11	SRGN,OLR1,PADI2,HSP90AA1,CTSB,HSPA1A,HSPD1,TNFRSF1B,SLC2A3,SYTL3,B4GALT1
GO:CC	secretory granule	GO:0030141	0.00363167	896	10	SRGN,OLR1,PADI2,HSP90AA1,CTSB,HSPA1A,HSPD1,TNFRSF1B,SLC2A3,B4GALT1
GO:CC	inclusion body	GO:0016234	0.00399543	72	4	HERPUD1,RANBP2,HSPA1A,SLC2A3
GO:CC	extracellular exosome	GO:0070062	0.00444218	2109	15	PADI2,GNA13,HSPH1,HSP90AA1,CTSB,SPP1,HSPA1A,HSPD1,UBC,GLUL,SLC7A5,DNAJB1,SLC2A3,B4GALT1,HSPE1
GO:CC	extracellular vesicle	GO:1903561	0.00508431	2133	15	PADI2,GNA13,HSPH1,HSP90AA1,CTSB,SPP1,HSPA1A,HSPD1,UBC,GLUL,SLC7A5,DNAJB1,SLC2A3,B4GALT1,HSPE1
GO:CC	extracellular membrane-bounded organelle	GO:0065010	0.00511278	2134	15	PADI2,GNA13,HSPH1,HSP90AA1,CTSB,SPP1,HSPA1A,HSPD1,UBC,GLUL,SLC7A5,DNAJB1,SLC2A3,B4GALT1,HSPE1
GO:CC	extracellular organelle	GO:0043230	0.00511278	2134	15	PADI2,GNA13,HSPH1,HSP90AA1,CTSB,SPP1,HSPA1A,HSPD1,UBC,GLUL,SLC7A5,DNAJB1,SLC2A3,B4GALT1,HSPE1
GO:CC	vesicle	GO:0031982	0.00577258	4004	21	SRGN,OLR1,PADI2,GNA13,HSPH1,HSP90AA1,CTSB,RAPGEF1,SPP1,HSPA1A,HSPD1,UBC,GLUL,SLC7A5,DNAJB1,IRAK2,TNFRSF1B,SLC2A3,SYTL3,B4GALT1,HSPE1
GO:CC	endomembrane system	GO:0012505	0.00752972	4777	23	SRGN,OLR1,PADI2,FOS,HSP90AA1,CTSB,SGK1,P4HA1,HERPUD1,RAPGEF1,SPP1,RANBP2,HSPA1A,HSPD1,UBC,GLUL,B3GNT5,NR4A1,IRAK2,TNFRSF1B,SLC2A3,SYTL3,B4GALT1
GO:CC	cytoplasmic vesicle	GO:0031410	0.00848047	2513	16	SRGN,OLR1,PADI2,GNA13,HSPH1,HSP90AA1,CTSB,RAPGEF1,HSPA1A,HSPD1,UBC,IRAK2,TNFRSF1B,SLC2A3,SYTL3,B4GALT1
GO:CC	intracellular vesicle	GO:0097708	0.00869186	2518	16	SRGN,OLR1,PADI2,GNA13,HSPH1,HSP90AA1,CTSB,RAPGEF1,HSPA1A,HSPD1,UBC,IRAK2,TNFRSF1B,SLC2A3,SYTL3,B4GALT1
GO:CC	transcription factor AP-1 complex	GO:0035976	0.010601	5	2	FOS,JUNB
GO:CC	transcription regulator complex	GO:0005667	0.025067	518	7	FOS,HIF1A,NR4A2,CREM,NR4A3,NR4A1,JUNB
GO:CC	perinuclear region of cytoplasm	GO:0048471	0.0348896	736	8	HSP90AA1,CTSB,RAPGEF1,SPP1,RANBP2,HSPA1A,TNFRSF1B,DNAJB6
Microglia Subcluster 4 (Phagocytosing Microglia)
source	Term Name	Term ID	Adjusted P value	Term Size	Intersection Size	intersections
GO:MF	cargo receptor activity	GO:0038024	1.00302e-08	88	8	CD163,MRC1,COLEC12,ABCA1,DAB2,CD163L1,STAB1,LYVE1
GO:MF	GTPase regulator activity	GO:0030695	3.2788e-07	492	12	IQGAP2,STARD13,ITSN1,IQGAP1,NRP1,ARHGAP18,MYO5A,RGL1,ASAP1,DENND1A,VAV3,AGFG1
GO:MF	nucleoside-triphosphatase regulator activity	GO:0060589	3.2788e-07	492	12	IQGAP2,STARD13,ITSN1,IQGAP1,NRP1,ARHGAP18,MYO5A,RGL1,ASAP1,DENND1A,VAV3,AGFG1
GO:MF	GTPase activator activity	GO:0005096	4.13099e-06	271	9	IQGAP2,STARD13,IQGAP1,NRP1,ARHGAP18,MYO5A,ASAP1,VAV3,AGFG1
GO:MF	scavenger receptor activity	GO:0005044	0.00236221	50	4	CD163,COLEC12,CD163L1,STAB1
GO:MF	enzyme activator activity	GO:0008047	0.00267703	585	9	IQGAP2,STARD13,IQGAP1,NRP1,ARHGAP18,MYO5A,ASAP1,VAV3,AGFG1
GO:MF	phospholipid binding	GO:0005543	0.00556133	483	8	IQGAP2,IQGAP1,ASAP1,ABCA1,FCHO2,DENND1A,MTSS1,SNX6
GO:MF	lipid binding	GO:0008289	0.00725715	841	10	IQGAP2,STARD13,IQGAP1,ASAP1,ABCA1,FCHO2,DENND1A,FNBP1,MTSS1,SNX6
GO:MF	enzyme regulator activity	GO:0030234	0.0109525	1296	12	IQGAP2,STARD13,ITSN1,IQGAP1,NRP1,ARHGAP18,MYO5A,RGL1,ASAP1,DENND1A,VAV3,AGFG1
GO:MF	lipoprotein particle binding	GO:0071813	0.016381	28	3	COLEC12,ABCA1,STAB1
GO:MF	protein-lipid complex binding	GO:0071814	0.016381	28	3	COLEC12,ABCA1,STAB1
GO:MF	phosphatidylinositol binding	GO:0035091	0.0175017	277	6	IQGAP2,IQGAP1,ASAP1,FCHO2,DENND1A,SNX6
GO:MF	phosphatidylinositol phosphate binding	GO:1901981	0.0254854	180	5	IQGAP2,IQGAP1,ASAP1,FCHO2,DENND1A
GO:MF	phosphatidylinositol-3,4,5-trisphosphate binding	GO:0005547	0.0484672	40	3	IQGAP2,IQGAP1,ASAP1
GO:BP	endocytosis	GO:0006897	1.14945e-08	704	15	CD163,ITSN1,MRC1,MCTP1,COLEC12,SIGLEC1,ABCA1,FCHO2,DAB2,DENND1A,EPS15,FNBP1,VAV3,STAB1,LYVE1
GO:BP	import into cell	GO:0098657	5.16869e-07	923	15	CD163,ITSN1,MRC1,MCTP1,COLEC12,SIGLEC1,ABCA1,FCHO2,DAB2,DENND1A,EPS15,FNBP1,VAV3,STAB1,LYVE1
GO:BP	vesicle-mediated transport	GO:0016192	1.12542e-06	1547	18	CD163,ITSN1,NRP1,MRC1,MCTP1,MYO5A,COLEC12,SIGLEC1,ABCA1,FCHO2,DAB2,DENND1A,EPS15,FNBP1,VAV3,STAB1,SNX6,LYVE1
GO:BP	transport	GO:0006810	5.69443e-05	4350	26	CD163,DAPK1,ITSN1,NRP1,MRC1,MCTP1,ATG7,MYO5A,PID1,COLEC12,SIGLEC1,SLC38A6,ABCA1,WWP1,FCHO2,DAB2,UTRN,DENND1A,EPS15,FNBP1,VMP1,VAV3,STAB1,AGFG1,SNX6,LYVE1
GO:BP	localization	GO:0051179	7.63852e-05	5520	29	CD163,DAPK1,ITSN1,NRP1,MRC1,MCTP1,ATG7,MYO5A,PID1,MAN1A1,COLEC12,SIGLEC1,SLC38A6,ASAP1,ABCA1,WWP1,FCHO2,DAB2,UTRN,DENND1A,EPS15,FNBP1,VMP1,VAV3,TGFBI,STAB1,AGFG1,SNX6,LYVE1
GO:BP	receptor-mediated endocytosis	GO:0006898	0.000100843	256	8	ITSN1,MRC1,SIGLEC1,FCHO2,DAB2,EPS15,STAB1,LYVE1
GO:BP	establishment of localization	GO:0051234	0.000129931	4881	27	CD163,DAPK1,ITSN1,NRP1,MRC1,MCTP1,ATG7,MYO5A,PID1,MAN1A1,COLEC12,SIGLEC1,SLC38A6,ABCA1,WWP1,FCHO2,DAB2,UTRN,DENND1A,EPS15,FNBP1,VMP1,VAV3,STAB1,AGFG1,SNX6,LYVE1
GO:BP	clathrin-dependent endocytosis	GO:0072583	0.00535202	47	4	ITSN1,SIGLEC1,FCHO2,DAB2
GO:BP	regulation of small GTPase mediated signal transduction	GO:0051056	0.0059876	306	7	STARD13,ITSN1,NRP1,ARHGAP18,ABCA1,DENND1A,VAV3
GO:BP	clathrin coat assembly	GO:0048268	0.0109462	17	3	FCHO2,DAB2,EPS15
GO:BP	small GTPase-mediated signal transduction	GO:0007264	0.0169031	506	8	STARD13,ITSN1,NRP1,ARHGAP18,RGL1,ABCA1,DENND1A,VAV3
GO:BP	assembly of actomyosin apparatus involved in mitotic cytokinesis	GO:1902407	0.0246468	3	2	IQGAP2,IQGAP1
GO:BP	mitotic actomyosin contractile ring assembly	GO:1903475	0.0246468	3	2	IQGAP2,IQGAP1
GO:BP	mitotic actomyosin contractile ring assembly actin filament organization	GO:1903479	0.0246468	3	2	IQGAP2,IQGAP1
GO:BP	response to stimulus	GO:0050896	0.0259544	8976	33	IQGAP2,F13A1,CD163,SELENOP,STARD13,MS4A6A,DAPK1,ITSN1,IQGAP1,NRP1,MRC1,MCTP1,ATG7,ARHGAP18,MYO5A,RGL1,PID1,MAN1A1,COLEC12,SIGLEC1,ABCA1,WWP1,DAB2,DENND1A,FNBP1,RBM47,MTSS1,VAV3,TGFBI,STAB1,AFF3,SNX6,LYVE1
GO:BP	symbiont entry into host cell	GO:0046718	0.0348208	156	5	NRP1,MRC1,SIGLEC1,WWP1,EPS15
GO:BP	symbiont entry into host	GO:0044409	0.0430203	163	5	NRP1,MRC1,SIGLEC1,WWP1,EPS15
GO:BP	actomyosin contractile ring assembly actin filament organization	GO:2000689	0.049228	4	2	IQGAP2,IQGAP1
GO:CC	cytoplasmic vesicle	GO:0031410	1.00002e-08	2513	24	IQGAP2,F13A1,CD163,SELENOP,ITSN1,IQGAP1,NRP1,MRC1,MCTP1,ATG7,MYO5A,MAN1A1,COLEC12,SIGLEC1,ABCA1,FCHO2,DAB2,DENND1A,EPS15,FNBP1,MTSS1,STAB1,AGFG1,SNX6
GO:CC	intracellular vesicle	GO:0097708	1.04302e-08	2518	24	IQGAP2,F13A1,CD163,SELENOP,ITSN1,IQGAP1,NRP1,MRC1,MCTP1,ATG7,MYO5A,MAN1A1,COLEC12,SIGLEC1,ABCA1,FCHO2,DAB2,DENND1A,EPS15,FNBP1,MTSS1,STAB1,AGFG1,SNX6
GO:CC	vesicle	GO:0031982	1.40504e-07	4004	28	IQGAP2,F13A1,CD163,SELENOP,ITSN1,IQGAP1,NRP1,MRC1,MCTP1,ATG7,MYO5A,MAN1A1,COLEC12,SIGLEC1,ABCA1,WWP1,FCHO2,DAB2,UTRN,DENND1A,EPS15,FNBP1,MTSS1,TGFBI,STAB1,AGFG1,SNX6,LYVE1
GO:CC	plasma membrane	GO:0005886	0.000121468	5742	29	IQGAP2,CD163,MS4A6A,DAPK1,MS4A4A,ITSN1,IQGAP1,NRP1,MRC1,ARHGAP18,RGL1,FMN1,COLEC12,SIGLEC1,SLC38A6,ABCA1,WWP1,FCHO2,DAB2,UTRN,DENND1A,EPS15,FNBP1,VMP1,CD163L1,VAV3,TGFBI,STAB1,LYVE1
GO:CC	clathrin-coated pit	GO:0005905	0.000155932	76	5	ITSN1,FCHO2,DAB2,EPS15,FNBP1
GO:CC	cell periphery	GO:0071944	0.000181074	6228	30	IQGAP2,F13A1,CD163,MS4A6A,DAPK1,MS4A4A,ITSN1,IQGAP1,NRP1,MRC1,ARHGAP18,RGL1,FMN1,COLEC12,SIGLEC1,SLC38A6,ABCA1,WWP1,FCHO2,DAB2,UTRN,DENND1A,EPS15,FNBP1,VMP1,CD163L1,VAV3,TGFBI,STAB1,LYVE1
GO:CC	membrane	GO:0016020	0.000256222	9864	38	IQGAP2,CD163,SELENOP,STARD13,MS4A6A,DAPK1,MS4A4A,ITSN1,IQGAP1,NRP1,MRC1,MCTP1,ARHGAP18,MYO5A,RGL1,MS4A4E,MAN1A1,FMN1,COLEC12,SIGLEC1,SLC38A6,ASAP1,ABCA1,WWP1,FCHO2,DAB2,UTRN,DENND1A,EPS15,FNBP1,VMP1,CD163L1,VAV3,TGFBI,STAB1,FNDC3B,SNX6,LYVE1
GO:CC	cytoplasm	GO:0005737	0.000623989	12345	42	DPYD,IQGAP2,F13A1,CD163,SELENOP,FRMD4B,STARD13,MS4A6A,DAPK1,MS4A4A,ITSN1,IQGAP1,NRP1,MRC1,MCTP1,ATG7,ARHGAP18,MYO5A,RGL1,PID1,MAN1A1,FMN1,COLEC12,SIGLEC1,ASAP1,ABCA1,WWP1,FCHO2,DAB2,UTRN,DENND1A,EPS15,FNBP1,RBM47,VMP1,MTSS1,VAV3,TGFBI,STAB1,AGFG1,AFF3,SNX6
GO:CC	endomembrane system	GO:0012505	0.000830858	4777	25	IQGAP2,F13A1,SELENOP,MS4A6A,MS4A4A,ITSN1,IQGAP1,NRP1,MRC1,MCTP1,ATG7,MYO5A,MAN1A1,FMN1,SIGLEC1,ASAP1,ABCA1,FCHO2,DAB2,EPS15,FNBP1,VMP1,TGFBI,AGFG1,SNX6
GO:CC	cell leading edge	GO:0031252	0.00863932	427	7	IQGAP2,FRMD4B,ITSN1,IQGAP1,ARHGAP18,MYO5A,MTSS1
GO:CC	ruffle	GO:0001726	0.0111898	182	5	FRMD4B,IQGAP1,ARHGAP18,MYO5A,MTSS1
GO:CC	cell junction	GO:0030054	0.0114679	2230	15	FRMD4B,DAPK1,ITSN1,IQGAP1,NRP1,MCTP1,FMN1,SLC38A6,ASAP1,FCHO2,DAB2,UTRN,DENND1A,EPS15,SNX6
GO:CC	cytoplasmic vesicle membrane	GO:0030659	0.0120364	1226	11	IQGAP2,CD163,IQGAP1,MRC1,MCTP1,COLEC12,DAB2,DENND1A,EPS15,STAB1,SNX6
GO:CC	vesicle membrane	GO:0012506	0.0133437	1240	11	IQGAP2,CD163,IQGAP1,MRC1,MCTP1,COLEC12,DAB2,DENND1A,EPS15,STAB1,SNX6
GO:CC	actin cytoskeleton	GO:0015629	0.0280128	515	7	IQGAP2,DAPK1,IQGAP1,MYO5A,FMN1,ASAP1,MTSS1
GO:CC	bounding membrane of organelle	GO:0098588	0.0409322	2203	14	IQGAP2,CD163,IQGAP1,MRC1,MCTP1,MAN1A1,COLEC12,ASAP1,DAB2,DENND1A,EPS15,VMP1,STAB1,SNX6

## Sheet: Supp Data 5
Supplementary Data 5: Astrocyte subcluster-specific gene markers, using ROC test. Subclusters were identified as described in Online Methods. Subcluster-specific genes were determined by using the "roc" test within the FindMarkers function in Seurat. From FindMarkers documentation: "Identifies 'markers' of gene expression using ROC analysis. For each gene, evaluates (using AUC) a classifier built…
Astrocyte Subcluster 1 (Structural Astrocytes)
	myAUC	avg_diff	power	avg_log2FC	pct.1	pct.2
SLC1A2	0.979	2.1596	0.958	3.26716	0.999	0.848
GPC5	0.969	1.56328	0.938	2.35295	0.999	0.86
CABLES1	0.953	1.95394	0.906	4.77048	0.938	0.086
NRXN1	0.936	1.45882	0.872	2.19994	0.997	0.764
GRID2	0.911	1.94512	0.822	3.57864	0.918	0.378
GRM3	0.907	1.60188	0.814	3.4586	0.904	0.253
PREX2	0.899	1.05389	0.798	1.69539	0.988	0.827
OBI1-AS1	0.892	1.1372	0.784	1.76035	0.992	0.761
PLCB1	0.883	1.04106	0.766	1.68611	0.986	0.777
SLC4A4	0.882	1.25578	0.764	2.21056	0.957	0.536
ADGRL3	0.882	0.913927	0.764	1.43092	0.994	0.883
CADM1	0.88	0.9532	0.76	1.53023	0.99	0.839
GABRB1	0.88	0.998701	0.76	1.58019	0.99	0.834
ACSBG1	0.873	1.1213	0.746	2.74052	0.875	0.188
FAT3	0.873	1.22597	0.746	2.36942	0.927	0.377
ZNF98	0.871	1.82491	0.742	4.27598	0.801	0.117
TMEM132C	0.866	1.36475	0.732	3.69253	0.805	0.111
C1orf61	0.865	1.07183	0.73	1.9026	0.965	0.64
MGAT4C	0.858	0.972334	0.716	1.55645	0.984	0.755
GNA14	0.854	1.18709	0.708	2.33348	0.897	0.308
NHSL1	0.849	1.03624	0.698	1.81	0.951	0.635
MAST4	0.849	0.922844	0.698	1.60107	0.963	0.659
SFXN5	0.845	0.933137	0.69	1.6966	0.951	0.62
ADAMTS17	0.836	1.14003	0.672	2.92936	0.793	0.181
ARHGAP24	0.835	1.36646	0.67	3.86473	0.731	0.093
LINC00299	0.835	1.01021	0.67	1.808	0.936	0.596
SLC35F1	0.829	1.03655	0.658	2.26808	0.842	0.262
EPHB1	0.827	1.07641	0.654	2.31261	0.848	0.329
AC092691.1	0.826	0.768236	0.652	1.1998	0.99	0.868
SLC8A1	0.825	1.03047	0.65	1.93241	0.9	0.449
FRMD4A	0.821	1.11876	0.642	2.31414	0.861	0.387
CARMIL1	0.82	0.768949	0.64	1.33297	0.962	0.708
WIF1	0.816	1.2715	0.632	3.37407	0.726	0.127
ESRRG	0.813	0.957219	0.626	1.86186	0.882	0.422
PIK3C2A	0.807	0.907016	0.614	1.79759	0.893	0.53
GLUL	0.806	0.792203	0.612	1.52854	0.877	0.366
LRRC3B	0.805	1.03389	0.61	2.5949	0.76	0.196
GRIA2	0.804	0.802358	0.608	1.61999	0.895	0.483
OAF	0.802	0.891674	0.604	4.01181	0.651	0.057
TPD52L1	0.802	0.761736	0.604	1.33737	0.949	0.646
RORB	0.801	0.87377	0.602	1.81815	0.86	0.394
EDNRB	0.799	0.919433	0.598	2.29969	0.785	0.273
ETNPPL	0.799	0.795608	0.598	1.42433	0.916	0.541
AC007389.1	0.797	1.00667	0.594	2.35469	0.771	0.24
NKAIN3	0.794	0.770379	0.588	1.1974	0.986	0.876
LRRC4C	0.793	0.916169	0.586	1.6112	0.909	0.591
ENOX1	0.788	0.85044	0.576	2.06009	0.778	0.262
PTN	0.788	0.918282	0.576	2.43312	0.739	0.211
TMEM241	0.787	0.918243	0.574	3.02781	0.677	0.126
HTRA1	0.787	0.802032	0.574	2.1047	0.776	0.262
GABRA2	0.787	0.834486	0.574	1.58096	0.896	0.544
ATP1A2	0.787	0.685107	0.574	1.16869	0.966	0.779
CACNA1A	0.786	1.16311	0.572	3.16811	0.687	0.171
HPSE2	0.786	0.880537	0.572	1.36859	0.954	0.641
SPRED1	0.78	0.801922	0.56	1.86154	0.801	0.333
GLI3	0.78	0.772088	0.56	1.501	0.887	0.518
COL5A3	0.777	0.94161	0.554	2.31696	0.745	0.261
CST3	0.776	0.998576	0.552	1.70229	0.939	0.683
PHLPP1	0.776	0.673521	0.552	1.17649	0.941	0.714
LINC00499	0.776	1.44358	0.552	2.85239	0.676	0.158
PCDH7	0.775	0.760773	0.55	1.38991	0.905	0.541
AC068308.1	0.775	1.11856	0.55	4.00235	0.6	0.065
OPHN1	0.774	0.709776	0.548	1.2427	0.943	0.705
DLC1	0.774	0.874153	0.548	1.75543	0.85	0.433
GLUD1	0.772	0.668848	0.544	1.24479	0.923	0.631
SLC1A4	0.772	0.74736	0.544	2.52635	0.672	0.146
TSPAN7	0.77	0.712407	0.54	1.49374	0.862	0.47
GPAM	0.77	0.770558	0.54	2.85713	0.64	0.121
ATP1B2	0.769	0.738137	0.538	1.61799	0.84	0.437
STXBP5	0.769	0.656359	0.538	1.22068	0.918	0.641
AC073050.1	0.767	0.769332	0.534	1.44284	0.877	0.475
MRVI1	0.766	0.726157	0.532	1.42801	0.876	0.479
APOE	0.765	0.98424	0.53	1.60623	0.958	0.785
MGST1	0.765	0.746502	0.53	1.41996	0.892	0.558
SH3RF1	0.765	0.76107	0.53	2.22062	0.692	0.187
NLGN4X	0.764	0.791625	0.528	2.33134	0.673	0.164
AL109809.5	0.764	0.833472	0.528	1.64701	0.854	0.486
TRIM9	0.762	0.654745	0.524	1.13467	0.946	0.729
RANBP3L	0.762	0.739262	0.524	1.37687	0.895	0.576
MERTK	0.761	0.71369	0.522	1.89607	0.741	0.272
RGS20	0.758	0.720411	0.516	1.42665	0.859	0.474
MT3	0.757	0.973909	0.514	1.72517	0.917	0.629
SLIT1	0.757	0.789396	0.514	3.63568	0.565	0.056
LMO3	0.756	0.712398	0.512	1.36408	0.877	0.57
SLCO1C1	0.755	0.728041	0.51	1.51577	0.83	0.459
SAT1	0.753	0.74177	0.506	1.81371	0.73	0.257
APOC1	0.752	0.925496	0.504	2.92048	0.618	0.132
ALCAM	0.752	0.709644	0.504	1.44873	0.836	0.449
AC002429.2	0.751	0.898959	0.502	1.46483	0.904	0.679
ACSL6	0.75	0.656021	0.5	1.50423	0.805	0.406
PDE4B	0.75	0.536847	0.5	0.896224	0.959	0.721
ACSS1	0.748	0.652714	0.496	1.44985	0.818	0.419
ZFHX4	0.748	0.623729	0.496	1.28751	0.855	0.491
EPHA6	0.748	0.715275	0.496	1.1911	0.937	0.66
PRDM16-DT	0.748	0.74112	0.496	2.76707	0.603	0.122
MMD2	0.747	0.770428	0.494	1.79121	0.735	0.274
FAM184A	0.747	0.58811	0.494	1.12618	0.897	0.582
AC097518.2	0.746	0.757757	0.492	1.58445	0.718	0.222
RHOJ	0.745	0.644332	0.49	1.79485	0.702	0.232
GRID1	0.743	0.579961	0.486	1.15923	0.878	0.526
PDE4D	0.743	0.651692	0.486	1.16965	0.901	0.603
CPEB3	0.742	0.644473	0.484	1.50711	0.773	0.349
RERG	0.74	0.840714	0.48	3.01563	0.567	0.103
EPHA4	0.74	0.68642	0.48	2.12004	0.638	0.176
FGFR3	0.739	0.657783	0.478	1.35799	0.858	0.529
CEP85L	0.736	0.587804	0.472	1.09772	0.897	0.628
PTPRG	0.735	0.60658	0.47	1.1993	0.851	0.472
FAM171B	0.735	0.6633	0.47	1.33231	0.844	0.53
TTYH1	0.733	0.61345	0.466	1.26326	0.861	0.531
ABHD2	0.733	0.588721	0.466	1.68741	0.697	0.258
PDE7B	0.733	0.566723	0.466	1.01551	0.912	0.635
PHKA1	0.73	0.613031	0.46	1.71433	0.688	0.265
ALDH1L1	0.729	0.632991	0.458	1.4669	0.759	0.352
SLC6A1	0.729	0.562686	0.458	1.32978	0.791	0.411
OLFM2	0.728	0.65335	0.456	1.98204	0.638	0.199
ITPR2	0.728	0.46609	0.456	0.777667	0.967	0.819
ME1	0.728	0.62807	0.456	1.57217	0.71	0.278
AC009879.4	0.727	0.661781	0.454	2.71128	0.544	0.095
CHL1	0.727	0.562454	0.454	1.08913	0.877	0.587
CHD9	0.726	0.47052	0.452	0.82974	0.946	0.773
CPEB4	0.726	0.537771	0.452	1.07097	0.873	0.557
FLRT2	0.724	0.59341	0.448	1.06234	0.899	0.636
ASAP2	0.724	0.553974	0.448	1.29039	0.788	0.419
GNA14-AS1	0.723	0.819332	0.446	2.74141	0.553	0.114
RBMS3	0.722	0.528278	0.444	0.847876	0.969	0.827
SPON1	0.72	0.521191	0.44	0.924207	0.924	0.671
BRINP3	0.72	0.612547	0.44	1.31524	0.775	0.399
ATP2C1	0.719	0.547723	0.438	1.27471	0.779	0.417
AC106845.1	0.718	0.645569	0.436	2.10784	0.586	0.163
ROBO1	0.716	0.537888	0.432	1.17136	0.796	0.435
AL356737.2	0.714	0.65486	0.428	2.51581	0.537	0.116
MYO10	0.714	0.501807	0.428	1.08239	0.813	0.453
ALDH1A1	0.713	0.695911	0.426	1.48114	0.708	0.319
AC023095.1	0.712	0.657431	0.424	1.60287	0.692	0.319
ASPH	0.71	0.471236	0.42	0.83668	0.927	0.741
ENTPD1	0.709	0.614424	0.418	2.58342	0.51	0.097
ITSN1	0.708	0.48433	0.416	0.960839	0.867	0.587
KBTBD12	0.707	0.594545	0.414	1.92323	0.579	0.175
CA8	0.706	0.567795	0.412	1.23641	0.759	0.393
LRP4	0.705	0.496911	0.41	1.29197	0.704	0.313
CD47	0.705	0.493876	0.41	1.27239	0.728	0.364
NRP1	0.704	0.84159	0.408	4.94752	0.429	0.021
KIAA0930	0.703	0.501225	0.406	1.35692	0.695	0.306
KCNQ3	0.703	0.806593	0.406	2.52651	0.538	0.153
MEGF10	0.703	0.496597	0.406	1.01604	0.835	0.542
ABCD2	0.701	0.542786	0.402	2.40289	0.502	0.105
PDE3A	0.701	0.540415	0.402	1.19259	0.727	0.344
ARHGEF12	0.701	0.473602	0.402	0.88649	0.896	0.661
F3	0.701	0.477026	0.402	0.9522	0.803	0.428
Astrocyte Subcluster 2 (Synaptic Astrocytes)
	myAUC	avg_diff	power	avg_log2FC	pct.1	pct.2
DCLK1	0.963	2.43088	0.926	4.71325	0.96	0.258
AC012405.1	0.955	2.27673	0.91	4.19312	0.959	0.151
ADAMTSL3	0.916	1.89508	0.832	4.46559	0.877	0.129
PLEKHA5	0.912	1.60147	0.824	2.82784	0.948	0.581
LINC01088	0.907	2.7963	0.814	6.28211	0.841	0.112
TNC	0.9	1.9671	0.8	4.03744	0.868	0.122
GFAP	0.893	1.49306	0.786	2.49546	0.959	0.616
LINC00609	0.893	1.60114	0.786	2.76468	0.928	0.568
TSHZ2	0.882	1.74767	0.764	5.2132	0.79	0.054
DPP6	0.881	1.5955	0.762	3.03884	0.894	0.456
CD44	0.875	1.79714	0.75	3.89868	0.825	0.143
MIR4300HG	0.872	2.06522	0.744	3.70126	0.866	0.353
CCDC85A	0.865	1.95783	0.73	6.69743	0.745	0.039
COL21A1	0.852	1.47252	0.704	4.96714	0.736	0.061
AC073941.1	0.851	1.46869	0.702	4.19708	0.75	0.078
CFAP54	0.845	1.46663	0.69	3.19468	0.811	0.355
ROBO2	0.84	1.78011	0.68	3.29786	0.851	0.534
C8orf34	0.831	1.90951	0.662	6.27124	0.686	0.058
VCAN	0.824	1.19227	0.648	2.67368	0.8	0.308
RGS6	0.822	1.53026	0.644	3.66341	0.719	0.125
KCNJ3	0.81	1.272	0.62	3.99363	0.675	0.092
SLC38A1	0.807	1.52554	0.614	4.45322	0.669	0.104
RTN1	0.806	1.11322	0.612	2.66693	0.768	0.333
CASK	0.804	1.05116	0.608	2.17335	0.824	0.523
FOS	0.802	1.25003	0.604	3.03596	0.722	0.208
HSPB8	0.797	1.46264	0.594	3.42676	0.726	0.3
DGKB	0.792	1.04773	0.584	2.11078	0.821	0.548
CFAP47	0.791	1.1754	0.582	3.63171	0.658	0.129
ARMC3	0.789	1.19949	0.578	3.86865	0.644	0.121
LRAT	0.789	1.26453	0.578	5.07207	0.608	0.051
DPYSL3	0.78	0.958391	0.56	1.8946	0.828	0.565
ZFP36L1	0.777	0.89311	0.554	1.63026	0.872	0.696
NFASC	0.771	0.932604	0.542	2.14174	0.752	0.393
LMNTD1	0.77	1.14286	0.54	3.30077	0.632	0.146
DLGAP1	0.769	1.03612	0.538	2.15926	0.77	0.447
ADCY8	0.769	0.931571	0.538	1.78608	0.825	0.585
2024-12-01	0.767	1.24661	0.534	4.27308	0.579	0.065
CASC15	0.767	1.11961	0.534	3.15415	0.646	0.202
LRRC9	0.765	1.09253	0.53	4.06053	0.585	0.094
SNED1	0.749	0.829572	0.498	1.60528	0.819	0.606
AL627316.1	0.746	0.91648	0.492	6.74271	0.498	0.007
FRY	0.745	0.893272	0.49	2.51751	0.642	0.248
PLCE1	0.745	0.78663	0.49	1.79777	0.735	0.388
ID3	0.745	1.27902	0.49	4.5688	0.527	0.052
HYDIN	0.744	0.884364	0.488	2.37741	0.665	0.314
WDR49	0.744	0.739155	0.488	1.37512	0.839	0.618
ANGPT1	0.743	1.09816	0.486	3.63301	0.556	0.101
AEBP1	0.743	0.818379	0.486	2.61843	0.615	0.188
DSCAM	0.739	1.24099	0.478	3.79751	0.568	0.159
PPP1R12B	0.738	0.742104	0.476	1.52213	0.791	0.606
CFAP44	0.735	0.974488	0.47	2.69993	0.622	0.272
COLEC12	0.734	1.01598	0.468	2.6056	0.6	0.175
TTN	0.729	0.974813	0.458	1.90818	0.753	0.502
UBC	0.725	0.859055	0.45	1.70546	0.784	0.601
MAN1C1	0.725	1.13627	0.45	3.56857	0.536	0.131
SORCS3	0.724	0.949163	0.448	3.42512	0.517	0.1
RNF19A	0.722	0.790963	0.444	1.4212	0.845	0.728
LINC00836	0.721	0.913951	0.442	5.40429	0.454	0.015
PRR16	0.721	1.01367	0.442	4.55566	0.479	0.057
LINC00907	0.72	1.80531	0.44	5.38988	0.486	0.077
STXBP5L	0.72	0.894524	0.44	2.32759	0.628	0.309
GALNT15	0.718	0.920255	0.436	3.74512	0.498	0.091
SLCO3A1	0.717	0.849691	0.434	3.22432	0.514	0.114
LRRIQ1	0.717	0.904293	0.434	2.68096	0.567	0.199
CCDC14	0.717	0.847596	0.434	1.87346	0.711	0.494
L3MBTL4	0.716	0.681258	0.432	1.47218	0.733	0.434
MAML3	0.714	0.940819	0.428	2.81597	0.543	0.16
GALNT13	0.712	1.06352	0.424	3.6025	0.508	0.132
CPAMD8	0.711	1.06028	0.422	7.53034	0.426	0.007
CSMD3	0.711	0.895743	0.422	2.38816	0.605	0.298
GMPR	0.709	0.776313	0.418	3.10752	0.503	0.119
NLGN1	0.708	0.951462	0.416	2.10366	0.667	0.434
ABCC4	0.705	0.780372	0.41	2.99059	0.499	0.124
TJP2	0.705	0.826395	0.41	2.45834	0.57	0.248
TLN2	0.704	0.766831	0.408	1.71016	0.692	0.464
DNAH6	0.704	0.853981	0.408	2.83038	0.525	0.178
HSPA1A	0.703	0.825955	0.406	1.89507	0.615	0.304
SLC24A4	0.702	0.826357	0.404	3.73813	0.454	0.067
SMAD9	0.702	0.754618	0.404	3.18675	0.475	0.095
PLCXD3	0.702	1.04234	0.404	6.12112	0.418	0.018
DPYD	0.702	0.782031	0.404	2.29356	0.565	0.232
VWA3A	0.701	0.741681	0.402	2.66222	0.521	0.174

## Sheet: Supp Data 6
Supplementary Data 6: Enriched GO pathways in astrocyte subcluster-specific genes. Top 50 genes in each subcluster (based on myAUC statistic) from Supp Data 5 were used as input into g:Profiler for each subcluster to determine enriched biological pathways specific to that subcluster. source: Gene Ontology database GO:MF - Gene Ontology: Molecular Function database, GO:BP - Gene Ontology: Biologic…
Astrocyte Subcluster 1 (Structural Astrocytes)
source	Term Name	Term ID	Adjusted P value	Term Size	Intersection Size	intersections
GO:MF	glutamate receptor activity	GO:0008066	0.00998749	27	3	GRID2,GRM3,GRIA2
GO:BP	glutamate receptor signaling pathway	GO:0007215	0.00616602	50	4	GRID2,GRM3,PLCB1,GRIA2
GO:BP	modulation of chemical synaptic transmission	GO:0050804	0.00990087	489	8	NRXN1,GRID2,GRM3,PLCB1,EPHB1,GRIA2,LRRC4C,PTN
GO:BP	regulation of trans-synaptic signaling	GO:0099177	0.0100506	490	8	NRXN1,GRID2,GRM3,PLCB1,EPHB1,GRIA2,LRRC4C,PTN
GO:BP	system development	GO:0048731	0.0108858	3973	21	SLC1A2,CABLES1,NRXN1,GRID2,PREX2,PLCB1,ADGRL3,CADM1,GABRB1,ACSBG1,FAT3,ARHGAP24,EPHB1,SLC8A1,WIF1,PIK3C2A,GLUL,RORB,EDNRB,LRRC4C,PTN
GO:BP	chemical synaptic transmission	GO:0007268	0.0287006	750	9	SLC1A2,NRXN1,GRID2,GRM3,PLCB1,EPHB1,GRIA2,LRRC4C,PTN
GO:BP	anterograde trans-synaptic signaling	GO:0098916	0.0287006	750	9	SLC1A2,NRXN1,GRID2,GRM3,PLCB1,EPHB1,GRIA2,LRRC4C,PTN
GO:BP	trans-synaptic signaling	GO:0099537	0.0305803	756	9	SLC1A2,NRXN1,GRID2,GRM3,PLCB1,EPHB1,GRIA2,LRRC4C,PTN
GO:BP	vascular associated smooth muscle contraction	GO:0014829	0.0344168	25	3	SLC8A1,PIK3C2A,EDNRB
GO:BP	cell-cell signaling	GO:0007267	0.0352469	1704	13	SLC1A2,GPC5,NRXN1,GRID2,GRM3,PLCB1,GABRB1,EPHB1,WIF1,GRIA2,EDNRB,LRRC4C,PTN
GO:BP	cell-cell adhesion via plasma-membrane adhesion molecules	GO:0098742	0.0385691	280	6	NRXN1,GRID2,ADGRL3,CADM1,FAT3,LRRC4C
GO:BP	synaptic signaling	GO:0099536	0.0391915	780	9	SLC1A2,NRXN1,GRID2,GRM3,PLCB1,EPHB1,GRIA2,LRRC4C,PTN
GO:BP	regulation of membrane potential	GO:0042391	0.0450514	433	7	NRXN1,GRID2,SLC4A4,GABRB1,GNA14,SLC8A1,GRIA2
GO:CC	synapse	GO:0045202	9.41991e-05	1468	14	SLC1A2,NRXN1,GRID2,GRM3,PLCB1,ADGRL3,CADM1,GABRB1,SLC35F1,EPHB1,SLC8A1,GRIA2,LRRC4C,PTN
GO:CC	glutamatergic synapse	GO:0098978	0.000337867	424	8	SLC1A2,NRXN1,GRID2,GRM3,PLCB1,ADGRL3,EPHB1,LRRC4C
GO:CC	cell junction	GO:0030054	0.000497207	2230	16	SLC1A2,NRXN1,GRID2,GRM3,PLCB1,ADGRL3,CADM1,GABRB1,ARHGAP24,SLC35F1,EPHB1,SLC8A1,FRMD4A,GRIA2,LRRC4C,PTN
GO:CC	cell periphery	GO:0071944	0.000571886	6228	27	SLC1A2,GPC5,NRXN1,GRID2,GRM3,PREX2,SLC4A4,ADGRL3,CADM1,GABRB1,ACSBG1,FAT3,GNA14,ADAMTS17,EPHB1,SLC8A1,CARMIL1,PIK3C2A,GLUL,LRRC3B,GRIA2,EDNRB,NKAIN3,LRRC4C,ENOX1,PTN,HTRA1
GO:CC	postsynaptic specialization	GO:0099572	0.00105147	346	7	GRID2,GRM3,CADM1,GABRB1,SLC8A1,GRIA2,LRRC4C
GO:CC	neuron to neuron synapse	GO:0098984	0.00151924	366	7	NRXN1,GRID2,GRM3,CADM1,SLC8A1,GRIA2,LRRC4C
GO:CC	plasma membrane	GO:0005886	0.00197289	5742	25	SLC1A2,GPC5,NRXN1,GRID2,GRM3,PREX2,SLC4A4,ADGRL3,CADM1,GABRB1,ACSBG1,FAT3,GNA14,EPHB1,SLC8A1,CARMIL1,PIK3C2A,GLUL,GRIA2,EDNRB,NKAIN3,LRRC4C,ENOX1,PTN,HTRA1
GO:CC	synaptic membrane	GO:0097060	0.00266427	399	7	SLC1A2,NRXN1,GRID2,GRM3,GABRB1,GRIA2,LRRC4C
GO:CC	dendrite	GO:0030425	0.0055822	622	8	GRID2,GRM3,CADM1,GABRB1,FAT3,EPHB1,SLC8A1,GRIA2
GO:CC	dendritic tree	GO:0097447	0.00571192	624	8	GRID2,GRM3,CADM1,GABRB1,FAT3,EPHB1,SLC8A1,GRIA2
GO:CC	somatodendritic compartment	GO:0036477	0.00735365	848	9	NRXN1,GRID2,GRM3,CADM1,GABRB1,FAT3,EPHB1,SLC8A1,GRIA2
GO:CC	postsynapse	GO:0098794	0.00764307	650	8	GRID2,GRM3,PLCB1,CADM1,GABRB1,SLC8A1,GRIA2,LRRC4C
GO:CC	postsynaptic density	GO:0014069	0.00804682	318	6	GRID2,GRM3,CADM1,SLC8A1,GRIA2,LRRC4C
GO:CC	neuron projection	GO:0043005	0.00869625	1334	11	SLC1A2,NRXN1,GRID2,GRM3,ADGRL3,CADM1,GABRB1,FAT3,EPHB1,SLC8A1,GRIA2
GO:CC	Schaffer collateral - CA1 synapse	GO:0098685	0.00958761	98	4	NRXN1,GABRB1,LRRC4C,PTN
GO:CC	asymmetric synapse	GO:0032279	0.010581	334	6	GRID2,GRM3,CADM1,SLC8A1,GRIA2,LRRC4C
GO:CC	glial cell projection	GO:0097386	0.0134673	38	3	SLC1A2,GRM3,GLUL
GO:CC	membrane	GO:0016020	0.0172468	9864	32	SLC1A2,GPC5,NRXN1,GRID2,GRM3,PREX2,PLCB1,SLC4A4,ADGRL3,CADM1,GABRB1,ACSBG1,FAT3,TMEM132C,MGAT4C,GNA14,SFXN5,SLC35F1,EPHB1,SLC8A1,CARMIL1,PIK3C2A,GLUL,LRRC3B,GRIA2,EDNRB,NKAIN3,LRRC4C,ENOX1,PTN,TMEM241,HTRA1
GO:CC	postsynaptic specialization membrane	GO:0099634	0.022537	122	4	GRID2,GABRB1,GRIA2,LRRC4C
GO:CC	cell projection	GO:0042995	0.0262357	2389	14	SLC1A2,NRXN1,GRID2,GRM3,ADGRL3,CADM1,GABRB1,FAT3,ARHGAP24,EPHB1,SLC8A1,CARMIL1,GLUL,GRIA2
GO:CC	postsynaptic membrane	GO:0045211	0.0482755	278	5	GRID2,GRM3,GABRB1,GRIA2,LRRC4C
Astrocyte Subcluster 2 (Synaptic Astrocytes)
source	Term Name	Term ID	Adjusted P value	Term Size	Intersection Size	intersections
GO:BP	plasma membrane bounded cell projection organization	GO:0120036	0.00316512	1570	13	DCLK1,TNC,GFAP,CD44,CFAP54,ROBO2,CFAP47,DPYSL3,NFASC,FRY,PLCE1,HYDIN,DSCAM
GO:BP	cell projection organization	GO:0030030	0.00428133	1613	13	DCLK1,TNC,GFAP,CD44,CFAP54,ROBO2,CFAP47,DPYSL3,NFASC,FRY,PLCE1,HYDIN,DSCAM
GO:CC	plasma membrane bounded cell projection	GO:0120025	4.59477e-06	2277	18	DCLK1,GFAP,CD44,CFAP54,ROBO2,VCAN,RGS6,SLC38A1,RTN1,CASK,CFAP47,DPYSL3,NFASC,ADCY8,PLCE1,HYDIN,ANGPT1,DSCAM
GO:CC	cell projection	GO:0042995	9.73629e-06	2389	18	DCLK1,GFAP,CD44,CFAP54,ROBO2,VCAN,RGS6,SLC38A1,RTN1,CASK,CFAP47,DPYSL3,NFASC,ADCY8,PLCE1,HYDIN,ANGPT1,DSCAM
GO:CC	cell junction	GO:0030054	0.000890031	2230	15	DCLK1,PLEKHA5,TNC,CD44,CCDC85A,VCAN,KCNJ3,RTN1,CASK,DGKB,DPYSL3,NFASC,DLGAP1,ADCY8,DSCAM
GO:CC	extracellular matrix	GO:0031012	0.00133861	555	8	ADAMTSL3,TNC,COL21A1,VCAN,CASK,SNED1,ANGPT1,AEBP1
GO:CC	external encapsulating structure	GO:0030312	0.00135638	556	8	ADAMTSL3,TNC,COL21A1,VCAN,CASK,SNED1,ANGPT1,AEBP1
GO:CC	synapse	GO:0045202	0.00966207	1468	11	DCLK1,PLEKHA5,VCAN,KCNJ3,RTN1,CASK,DGKB,DPYSL3,DLGAP1,ADCY8,DSCAM
GO:CC	neuron projection	GO:0043005	0.0233535	1334	10	DCLK1,ROBO2,VCAN,RGS6,SLC38A1,RTN1,DPYSL3,NFASC,ADCY8,DSCAM
GO:CC	collagen-containing extracellular matrix	GO:0062023	0.0253057	425	6	TNC,COL21A1,VCAN,CASK,ANGPT1,AEBP1
GO:CC	perisynaptic extracellular matrix	GO:0098966	0.0408271	11	2	TNC,VCAN
GO:CC	synapse-associated extracellular matrix	GO:0099535	0.0489364	12	2	TNC,VCAN

## Sheet: Supp Data 7
Supplementary Data 7: Number of differentially expressed genes for each cell type. Differential expression analysis performed with DESeq2, using sex, ethnicity, and age and covariates, and AUD condition as the condition of interest. "Samples" column denotes the number of samples for which pseodubulk expression information was utilized for the analysis. Successive columns denote the number of gene…
		all log2FC			abs(log2FC) > 0.5
	Samples	FDR < 0.05	FDR < 0.1	FDR < 0.2	FDR < 0.05	FDR < 0.1	FDR < 0.2
Astrocytes	143	1716	2735	4577	169	169	169
CR Interneurons	133	25	37	77	2	2	2
D1/D2 MSNs	133	688	1506	3387	13	13	13
D1 MSNs	142	873	1593	3082	47	47	47
D2 MSNs	143	875	1556	3095	52	52	52
Endothelial	84	20	26	99	9	9	9
Ependymal	53	20	29	44	8	8	8
FS Interneurons	128	397	1206	3075	0	0	0
LTS Interneurons	25	0	0	8	0	0	0
Microglia	129	164	349	752	27	27	27
Oligodendrocytes	143	4071	5750	8412	220	220	220
OPCs	143	390	720	1496	13	13	13
CCK Interneurons	17	97	198	490	0	0	0

## Sheet: Supp Data 8
Supplementary Data 8: Correlation between cell types of log2 fold changes of genes between AUD and non-AUD individuals, from differential expression analysis. Pearson Correlation for used for all calculations. Abbreviations: D1 MSNs: D1 dopamine receptor-expression medium spiny neurons; D2 MSNs, D1/D2 MSNs: as D1 MSNs; OPCs: oligodendrocyte progenitor cells; vSMCs: vascular smooth muscle cells; C…
	Astrocytes	Oligodendrocytes	Microglia	OPCs	Ependymal	Endothelial	D1 MSNs	D2 MSNs	D1/D2 MSNs	FS Interneurons	CR Interneurons	CCK Interneurons
Astrocytes	1	0.242005	0.146688	0.268723	0.178388	0.100921	0.2045	0.21233	0.163988	0.165471	0.140458	0.0299422
Oligodendrocytes	0.242005	1	0.126543	0.157958	0.0613164	0.0493733	0.147923	0.154192	0.192001	0.201588	0.124037	0.0447261
Microglia	0.146688	0.126543	1	0.17215	0.132695	0.0848996	0.202786	0.212362	0.15957	0.152945	0.0917742	0.0585094
OPCs	0.268723	0.157958	0.17215	1	0.135003	0.111152	0.223729	0.237443	0.146617	0.147671	0.205674	0.00258278
Ependymal	0.178388	0.0613164	0.132695	0.135003	1	0.0494231	0.108275	0.10692	0.152116	0.234853	0.0575608	0.182198
Endothelial	0.100921	0.0493733	0.0848996	0.111152	0.0494231	1	0.0640488	0.0708394	0.06988	0.0515323	0.0728253	-0.00641528
D1 MSNs	0.2045	0.147923	0.202786	0.223729	0.108275	0.0640488	1	0.828056	0.411797	0.284087	0.149103	0.103321
D2 MSNs	0.21233	0.154192	0.212362	0.237443	0.10692	0.0708394	0.828056	1	0.387176	0.281202	0.158493	0.101521
D1/D2 MSNs	0.163988	0.192001	0.15957	0.146617	0.152116	0.06988	0.411797	0.387176	1	0.460039	0.17585	0.292875
FS Interneurons	0.165471	0.201588	0.152945	0.147671	0.234853	0.0515323	0.284087	0.281202	0.460039	1	0.238568	0.39307
CR Interneurons	0.140458	0.124037	0.0917742	0.205674	0.0575608	0.0728253	0.149103	0.158493	0.17585	0.238568	1	0.067973
CCK Interneurons	0.0299422	0.0447261	0.0585094	0.00258278	0.182198	-0.00641528	0.103321	0.101521	0.292875	0.39307	0.067973	1

## Sheet: Supp Data 9
Supplementary Data 9: Gene set enrichment analysis results for each cell type, using genes ranked by differential expression log2 fold change. The standard, two-sided gene set enrichment test (based on the Kolmogorov–Smirnov test) was performed using the fgsea R package Gene sets are from Reactome database. Analysis was performed using fgsea R package. All pathways with FDR < 0.2 are shown. Abbre…
Astrocytes
pathway	pval	FDR	ES	NES	size	leadingEdge
SCAVENGING_OF_HEME_FROM_PLASMA	1.83552e-15	3.03595e-12	0.897297	2.3721	69	c(HBB, HBA1, HBA2, APOL1, CD163)
CYTOKINE_SIGNALING_IN_IMMUNE_SYSTEM	1.11154e-13	9.19247e-11	0.571248	1.8509	715	c(LIF, GBP1, ICAM1, GBP2, TNFRSF12A, CLCF1, IL1R1, IL15RA, ANXA2, CXCL10, CDKN1A, IL22RA1, SOD2, MCL1, CIITA, TNFSF14, IFITM3, ISG20, IRAK2, MAP2K3, NFKB2, CD36, SH2B3, HMOX1, BIRC3, TRIM22, TNFRSF1A, IL5RA, IL1RAP, CEBPD, RELB, TRIM6, HLA-E, IFITM1, TRIM26, TP53, BCL6, GBP5, FLNA, IFITM2, SHC1, GAB2, NLRC5, IRS2, GBP4, IL6R, IL1R2, PSME4, RHOU, STAT3, CSF2RB, EIF4E3, NUP50, SNRPA1, STAT1, SQSTM1…
BINDING_AND_UPTAKE_OF_LIGANDS_BY_SCAVENGER_RECEPTORS	9.84534e-12	5.42806e-09	0.82524	2.29223	98	c(COL4A1, COL4A2, HBB, HBA1, HBA2, APOL1, CD36, FTH1, SAA1, CD163)
INNATE_IMMUNE_SYSTEM	3.21025e-09	1.32744e-06	0.48404	1.58827	1111	c(CHI3L1, TXNIP, ADGRG3, SERPINA3, HBB, TLR2, C3, ANXA2, AGPAT2, IRAK2, MAP2K3, MVP, NFKB2, CD36, AHCYL1, HMOX1, TMBIM1, BIRC3, TRIM56, RELB, PYGL, PTX3, HLA-E, IQGAP2, TP53, SHC1, VCL, MUC6, GAB2, NLRC5, ADGRE5, C2, C5AR1, GYG1, BST1, TSPAN14, PSME4, NCKIPSD, CFH, MGST1, CHIT1, DDX41, LGMN, FTH1, C1orf35, IRF7, LBP, DHX36, CFB, C1R, APAF1, ARPC2, MAPKAPK2, C7, BPIFB1, PSMD12, SAA1, PRKACA, AAMP,…
SIGNALING_BY_INTERLEUKINS	5.51863e-09	1.82556e-06	0.569513	1.81699	460	c(LIF, ICAM1, CLCF1, IL1R1, IL15RA, ANXA2, CXCL10, CDKN1A, IL22RA1, SOD2, MCL1, IRAK2, MAP2K3, NFKB2, CD36, HMOX1, TNFRSF1A, IL5RA, IL1RAP, CEBPD, TP53, BCL6, SHC1, GAB2, NLRC5, IRS2, IL6R, IL1R2, PSME4, RHOU, STAT3, CSF2RB, SNRPA1, STAT1, SQSTM1, IL13, LBP, STXBP2, MAPKAPK2, IL34, IFNLR1, PSMD12, SAA1, IL18BP, PRKACA, STAT5A, IL1RL2, IL13RA1, PSMD5, TIMP1, IL10RB, IL12RB2, PRTN3, JAK3, MAOA, CNN…
INFECTIOUS_DISEASE	8.92784e-09	2.46111e-06	0.489777	1.6006	953	c(TXNIP, IL1R1, TLR2, C3, TUBB6, IRAK2, SFN, MAP2K3, NFKB2, HBEGF, SEC24D, AHCYL1, HMOX1, TUBA4B, CEBPD, PARP14, GGT5, TXNRD1, HLA-E, MTA2, HMGA1, IL6R, PSME4, NCKIPSD, NUP50, ADCY3, STAT1, TAF9, XPO1, GNB3, IRF7, MET, REST, ARPC2, GTF2A1, HGS, PSMD12, PRKACA, APOBEC3G, SEC13, PARP4, ANO10, KPNA7, CD163, TAF7L, ZDHHC9, SNRPB, CD247, DVL3, FGR, RIPK1, TRIM4, ZDHHC3, RPS27L, CD8B, PSMD5, IKBKE, SUP…
CELLULAR_RESPONSES_TO_STIMULI	1.78523e-07	4.21823e-05	0.501435	1.62609	743	c(TXNIP, HBB, HBA1, HBA2, TUBB6, CDKN1A, FKBP5, PTK6, SOD2, MAP2K3, HSF1, GCLM, HMOX1, TUBA4B, CDKN2B, ACADVL, HSPA4L, TXNRD1, ATF5, LMNA, TP53, HELZ2, GML, PGD, WTIP, SHC1, SESN2, MDM2, MT1X, HMGA1, TSPYL2, PSME4, STAT3, IGFBP7, RRAGD, NUP50, SQSTM1, G6PD, XPO1, CEBPG, GOSR2, ABCC1, MAPKAPK2, AQP8, CCAR2, PSMD12, MAFK, GCN1, XBP1, NPLOC4, SEC13, KDELR3, CABIN1, RPS27L, PSMD5, BLVRA, ATP6V1H, GSR…
INTERLEUKIN_10_SIGNALING	3.69057e-06	0.000740334	0.815708	2.02406	45	c(LIF, ICAM1, IL1R1, CXCL10, TNFRSF1A, IL1R2, STAT3, TIMP1, IL10RB)
INTERLEUKIN_4_AND_INTERLEUKIN_13_SIGNALING	4.02842e-06	0.000740334	0.699047	1.97405	111	c(LIF, ICAM1, CDKN1A, MCL1, CD36, HMOX1, CEBPD, TP53, BCL6, IL6R, RHOU, STAT3, STAT1, IL13, LBP, SAA1, IL13RA1, TIMP1, JAK3, MAOA, BCL2L1, MYC, FOXO1, MUC1, HIF1A, PIM1, POMC, LAMA5)
INITIAL_TRIGGERING_OF_COMPLEMENT	7.01264e-06	0.00105445	0.737466	1.9936	79	c(C3, C2, CFB, C1R, CFP, C4A, C1S)
NEUTROPHIL_DEGRANULATION	6.68592e-06	0.00105445	0.513344	1.63852	475	c(CHI3L1, ADGRG3, SERPINA3, HBB, TLR2, C3, ANXA2, AGPAT2, MVP, CD36, TMBIM1, PYGL, PTX3, IQGAP2, VCL, ADGRE5, C5AR1, GYG1, BST1, TSPAN14, MGST1, CHIT1, FTH1, C1orf35, APAF1, PSMD12, DNASE1L1, FGR, DOK3, DSN1, PRTN3, RAB44, IMPDH1, ADA2, TXNDC5, ATP6V0A1, CNN2, SLC44A2, ARHGAP9, TNFAIP6, CFP, SLC15A4, BST2, CYB5R3, FAF2, AMPD3, LGALS3, AP1M1, STBD1, ATP6V1D, ACTR2, DBNL, PSMD13, ATP11B, HVCN1, AZU…
SIGNALING_BY_RHO_GTPASES_MIRO_GTPASES_AND_RHOBTB3	1.30788e-05	0.00180269	0.473233	1.5283	658	c(SLC1A5, ARAP3, TUBB6, ARHGAP8, FMNL3, ARHGAP18, DOCK6, NHS, SFN, PLEKHG6, TUBA4B, IQGAP2, PRAG1, FLNA, TPM4, MRTFA, ARHGEF3, EMD, FGD5, NCKIPSD, RHOU, FAM169A, LBR, TRIO, ARHGAP40, KALRN, XPO1, ARHGAP26, SEMA4F, LIMK2, PLEKHG4B, ARPC2, HGS, ARFGAP3, DAAM1, RALBP1, SEC13, GRB7, MTR, KCTD3, DVL3, ARHGAP19, DSN1, RRAS2, CDC25C, AHCTF1, DNMBP, KNTC1, ARHGEF5, CLIP1, ROCK2, ARFGAP2, VANGL2, EMC3, AK…
INTERFERON_SIGNALING	1.66813e-05	0.00212237	0.6026	1.81473	199	c(GBP1, ICAM1, GBP2, CIITA, IFITM3, ISG20, TRIM22, TRIM6, HLA-E, IFITM1, TRIM26, GBP5, FLNA, IFITM2, GBP4, EIF4E3, NUP50, STAT1, IRF7, EIF4A1, SEC13, KPNA7, PTPN1, TRIM62, PLCG1, IFIT5, HLA-F, BST2, NUP85, TPR, PTPN11, TRIM25, PDE12, NUP107, EIF4E2, UBA7, STAT2, HLA-B, RNASEL, SAMHD1, EGR1, SEH1L, NUP58, OAS2, SP100, IFI35, PRKCD, ADAR, UBE2L6, RAE1, IRF4, IFI30, CAMK2D, NUP35, EIF4G1, POM121C, J…
CELLULAR_RESPONSE_TO_CHEMICAL_STRESS	3.0277e-05	0.00352281	0.597537	1.79462	198	c(TXNIP, HBB, HBA1, HBA2, CDKN1A, PTK6, SOD2, GCLM, HMOX1, TXNRD1, HELZ2, PGD, SESN2, PSME4, STAT3, SQSTM1, G6PD, ABCC1, AQP8, PSMD12, MAFK, NPLOC4, PSMD5, BLVRA, GSR, ATF4, TGS1, MYC, HDAC3, NCOR1, SRXN1, ERO1A, PSMD13, PSMA1, HM13, GCLC, NFE2L2, PSME2, PSMB9, PSME3, CARM1, TXNRD2, NLRP3, PSMD11, PRKCD, AKT3, COX20, GPX3, PSMB2, COX19, NCF2, VCP, PSMD7, SCO1, PSMA6, LRPPRC, UFD1, PSMD6, PSMA3, P…
METABOLISM_OF_RNA	3.19481e-05	0.00352281	0.463135	1.5002	706	c(WTAP, EXOSC10, DHX37, PSME4, METTL1, NUP50, SNRPA1, DDX41, XPO1, POP1, ADAT1, MPHOSPH10, EIF4A1, MAPKAPK2, PSMD12, SMG6, EFTUD2, TRMT1, SNIP1, TNKS1BP1, CACTIN, SEC13, DDX21, SF3B3, PELP1, DHX8, ZNF830, NSUN4, SNRPB, RRP9, RPS27L, SLBP, PSMD5, WDR43, SUPT5H, CLP1, SRSF10, EDC4, CSNK1E, NOL6, MFAP1, TYW3, PPP2R2A, UTP3, TRMU, TGS1, SNRNP200, FCF1, RPLP0, RIOK3, GEMIN2, SRSF8, PARN, CWC25, WBP11,…
CYTOPROTECTION_BY_HMOX1	7.07271e-05	0.00731142	0.728654	1.88667	64	c(TXNIP, HBB, HBA1, HBA2, PTK6, HMOX1, HELZ2, STAT3, ABCC1, MAFK, BLVRA, TGS1, HDAC3, NCOR1)
DEVELOPMENTAL_BIOLOGY	8.47179e-05	0.00824256	0.425798	1.3976	1105	c(COL4A1, ITGA5, COL4A2, SCN4A, PLIN1, COL5A1, HJV, TUBB6, CDKN1A, PERP, EFNA1, CD36, CBFB, GFRA2, LEF1, TBPL2, TUBA4B, LAMA2, PPL, ANGPTL4, CEBPD, COL4A4, HELZ2, ACVR1B, KCNQ3, SHC1, GAB2, IRS2, NTN1, IL6R, WNT3A, PSME4, STAT3, TCF7, KRT86, LGI4, TRIO, KALRN, NRP2, LIMK2, MET, ERBB2, WNT4, ARPC2, RGMB, PMP22, CACNA1C, PSMD12, PRKACA, DPYSL2, TRPC3, TSC22D1, GRB7, RPS27L, PSEN2, PSMD5, LEP, PLCG1…
INTERFERON_GAMMA_SIGNALING	9.24965e-05	0.0084994	0.678548	1.86895	90	c(GBP1, ICAM1, GBP2, CIITA, TRIM22, TRIM6, HLA-E, TRIM26, GBP5, GBP4, STAT1, IRF7, PTPN1, TRIM62, HLA-F, PTPN11, TRIM25)
VESICLE_MEDIATED_TRANSPORT	0.000168761	0.0143583	0.448241	1.4516	722	c(COL4A1, COL4A2, HBB, HBA1, HBA2, TUBB6, APOL1, KIF18B, AP3B1, SFN, CD36, HBEGF, SEC24D, TUBA4B, GJC1, EGF, GJB3, STON1, GJB5, SH3D19, FTH1, DENND2C, TBC1D16, GOSR2, TRAPPC11, ARPC2, HGS, COPS8, SAA1, COPZ2, ARFGAP3, RAB13, RAB21, GCC2, SEC13, SEC16A, CD163, LMAN1L, KDELR3, COPG1, KIF20B, SCARB2, ALS2CL, RAB3IP, MAN1C1, LDLR, PACSIN2, AP2A1, BET1L, DENND3, TXNDC5, ARFGAP2, SNX9, GOLGA2, ACBD3, P…
RNA_POLYMERASE_II_TRANSCRIPTION	0.00017362	0.0143583	0.407338	1.33901	1316	c(TXNIP, ITGA5, ZNF442, ZNF441, ZNF433, LMO2, CDKN1A, ZNF682, FKBP5, SOD2, PERP, ELL2, ZNF563, ZNF20, SFN, GADD45A, ZNF99, PLK3, CBFB, NAMPT, ZNF625, LEF1, ZNF738, ZNF267, ZNF727, CDKN2B, FANCD2, ZNF274, BRIP1, TXNRD1, TP73, TP53, ZNF730, HDAC7, ZNF700, BCL6, MTA2, TNFRSF10B, ZNF729, SESN2, MDM2, RFFL, CITED1, ZNF708, PSME4, TCF7, RRAGD, LBR, ZNF726, STAT1, RYBP, G6PD, TAF9, XPO1, CCNG1, RMI2, BM…
NERVOUS_SYSTEM_DEVELOPMENT	0.000206859	0.0162926	0.4598	1.47693	579	c(COL4A1, ITGA5, COL4A2, SCN4A, COL5A1, HJV, TUBB6, EFNA1, GFRA2, TUBA4B, LAMA2, COL4A4, KCNQ3, SHC1, GAB2, IRS2, NTN1, PSME4, TRIO, KALRN, NRP2, LIMK2, MET, ERBB2, ARPC2, RGMB, PMP22, CACNA1C, PSMD12, PRKACA, DPYSL2, TRPC3, GRB7, RPS27L, PSEN2, PSMD5, PLCG1, AP2A1, ROCK2, TUBB3, DPYSL4, PRKCQ, RPLP0, SCN9A, RANBP9, SCN1A, EPHA1, CNTNAP1, FYN, RPL23, ACTR2, PSMD13, RPL37, PTPN11, RPL12, RPL15, LI…
SARS_COV_INFECTIONS	0.000291109	0.0218861	0.475511	1.51858	468	c(IL1R1, TLR2, IRAK2, SFN, SEC24D, PARP14, HLA-E, MTA2, IL6R, NUP50, STAT1, IRF7, REST, SEC13, PARP4, ANO10, ZDHHC9, SNRPB, RIPK1, TRIM4, ZDHHC3, RPS27L, IKBKE, AP2A1, IMPDH1, JAK3, ROCK2, SUDS3, TRAF6, BCL2L1, TAB3, FKBP4, VHL, GEMIN2, SDC4, HLA-F, ANO2, ATP1B3, SEC24C, SNRPE, BST2, NUP85, HNRNPA1, GATAD2A, BRMS1, TPR, PTPN11, TRIM25, BRD4, YWHAG, NOD1, NUP107, RUNX1, FNTA, CHMP4A, AP2B1, PARP9,…
ERYTHROCYTES_TAKE_UP_OXYGEN_AND_RELEASE_CARBON_DIOXIDE	0.000422645	0.0303937	0.940085	1.73417	9	c(HBB, HBA1, HBA2, SLC4A1, AQP1)
ERYTHROCYTES_TAKE_UP_CARBON_DIOXIDE_AND_RELEASE_OXYGEN	0.000478346	0.0316474	0.898205	1.76764	13	c(HBB, HBA1, HBA2, SLC4A1, AQP1)
CELL_SURFACE_INTERACTIONS_AT_THE_VASCULAR_WALL	0.000461547	0.0316474	0.550669	1.64857	194	c(ITGA5, GP6, PSG2, PSG4, PSG11, TNFRSF10B, SHC1, SLC7A6, PSG6, SLC16A3, GRB7, SELE, PSG5, IGLL1, PLCG1, SDC4, ITGA3, PSG8, ATP1B3, PPIL2, GYPC, SELP, SLC7A5, FYN, PTPN11, ITGB3, PSG3, SLC7A8, CD99, PSG7, SELL, YES1, TNFRSF10D, SRC, TGFB1, PIK3CB, JAM3, PROS1)
INTEGRIN_CELL_SURFACE_INTERACTIONS	0.000555912	0.0340547	0.656818	1.79551	85	c(COL4A1, ITGA5, COL4A2, ICAM1, COL5A1, COL23A1, COL4A4, ITGA8, COL8A1, ITGA11, FBN1, VWF)
RRNA_PROCESSING	0.000545847	0.0340547	0.548852	1.65573	203	c(EXOSC10, DHX37, MPHOSPH10, DDX21, PELP1, NSUN4, RRP9, RPS27L, WDR43, CSNK1E, NOL6, UTP3, FCF1, RPLP0, RIOK3, EMG1, RPL23, PDCD11, RPL37, RPL12, RPL15, TBL3, RPS24, UTP14A, CSNK1D, NAT10, RPP21, EXOSC9, RPL39L, RPL35A, RPL39, IMP4, RPS6, EXOSC7, NOP58, RPL29, TRMT10C, RPL34, TRMT112, RPS15A, DDX49, RPS27, HEATR1, RPL30, RPS12, RPS25, WDR3, ELAC2, ISG20L2, RPL31, RPL36AL, RPL36A, RPL32, RPS4X, RP…
METABOLISM_OF_LIPIDS	0.000595877	0.0351993	0.438003	1.41997	737	c(ABCC3, CYP21A2, HILPDA, PLIN1, ARSG, SGMS2, GPCPD1, SLC27A3, HSD11B2, ACADL, AGPAT2, PLIN2, FABP3, CD36, SEC24D, TNFAIP8L1, ANGPTL4, PNPLA2, ACADVL, GGT5, TXNRD1, LPIN3, B4GALNT1, HELZ2, ACACB, ABHD4, ACER2, FABP6, SLC51B, ETNK2, CDS1, SLC51A, PNPLA3, SLC25A1, LBR, LGMN, CRLS1, EHHADH, PCYT1A, FHL2, MLYCD, PITPNM2, ABCC1, GPAT3, MAPKAPK2, ASAH2, ACOT12, PRKACA, OSBPL5, PI4K2A, ECI2, MECR, PLAAT…
INTERLEUKIN_36_PATHWAY	0.000636756	0.036317	0.953561	1.68741	7	c(IL1RAP, IL1RL2)
HEME_SIGNALING	0.000735302	0.0405397	0.721783	1.79291	47	c(HBB, HBA1, HBA2, HMOX1, HELZ2, XPO1, MAFK, TGS1, HDAC3, NCOR1, CRTC3, NFE2L2, CARM1)
LEISHMANIA_INFECTION	0.000795132	0.0424242	0.534089	1.61689	219	c(TXNIP, C3, NFKB2, AHCYL1, HMOX1, GGT5, NCKIPSD, ADCY3, GNB3, ARPC2, PRKACA, CD163, CD247, DVL3, FGR, PLCG1, ADCY2, MYO1C, BAIAP2, FYN, WASF2, ACTR2, GNGT1, WIPF1, ACTR3, ADAM17, MYO9B, GNB2, ARPC4, PRKX, PRKAR1B, MYH9, ADCY1, NLRP3, FCGR3A, GNB5, NOXA1, IL10, YES1, CRK, ACTB, ITPR3, MAPK14, WAS, VAV3, SRC, ARPC3, NFKB1, ARPC5, GNG13, FCGR2A, PRKAR2B, FURIN, GNG2)
EUKARYOTIC_TRANSLATION_INITIATION	0.000829766	0.0428885	0.603226	1.71863	120	c(EIF3M, EIF4A1, EIF5B, RPS27L, EIF3D, RPLP0, EIF3L, RPL23, RPL37, RPL12, RPL15, RPS24, PABPC1, RPL39L, RPL35A, RPL39, RPS6, EIF3A, EIF4B, RPL29, RPL34, EIF2B4, EIF3I, EIF2S2, RPS15A, RPS27, RPL30, RPS12, RPS25, EIF4EBP1, RPL31, RPL36AL, RPL36A, EIF4G1, RPL32, RPS4X, EIF3C, RPL4, EIF1AX, RPL27, RPL23A, EIF4A2, RPL10, RPS11, RPL10A, RPS2, EIF2B5, RPS7, RPS13, RPS17, RPS20, EIF3J, RPL11, RPL36, RPL…
RHO_GTPASE_CYCLE	0.00086646	0.043428	0.45826	1.46175	448	c(SLC1A5, ARAP3, ARHGAP8, FMNL3, ARHGAP18, DOCK6, NHS, PLEKHG6, IQGAP2, PRAG1, TPM4, ARHGEF3, EMD, FGD5, RHOU, FAM169A, LBR, TRIO, ARHGAP40, KALRN, ARHGAP26, SEMA4F, PLEKHG4B, HGS, ARFGAP3, DAAM1, RALBP1, GRB7, MTR, KCTD3, ARHGAP19, RRAS2, DNMBP, ARHGEF5, ROCK2, ARFGAP2, VANGL2, EMC3, AKAP13, NISCH, PARD6B, NET1, FERMT2, ARHGAP9, ESYT1, FAF2, PLEKHG1, RHOV, BAIAP2, DLG5, SH3PXD2A, STBD1, WASF2, A…
MINERALOCORTICOID_BIOSYNTHESIS	0.000901136	0.0438376	0.962055	1.65345	6	c(CYP21A2, CGA)
SIGNALING_BY_RECEPTOR_TYROSINE_KINASES	0.000936001	0.0442327	0.449978	1.44088	522	c(COL4A1, PTPN3, PTPRU, COL4A2, FOSL1, MDK, COL5A1, ADAM12, PTK6, HBEGF, SH2B3, AHCYL1, LAMA2, COL4A4, KL, SHC1, GAB2, EGF, IRS2, STAT3, CD274, FGF23, STAT1, NRP2, NRG4, MET, ERBB2, REST, MAPKAPK2, HGS, PRKACA, STAT5A, AAMP, SH2D2A, GRB7, PTPN1, PSEN2, PLCG1, HGFAC, PDE3B, AP2A1, JAK3, ROCK2, ATP6V0A1, ATP6V1H, ARC, MYC, HDAC3, ITGA3, ATP6V1E1, LRIG1, RANBP9, NCOR1, TRIB3, BAIAP2, HNRNPA1, SRF, F…
CELL_CYCLE_MITOTIC	0.00103445	0.0475272	0.464428	1.48488	498	c(TUBB6, CDKN1A, PTK6, GMNN, PLK4, TUBA4B, GINS4, CDKN2B, MCM6, LPIN3, LMNA, TP53, EMD, PSME4, NUP50, ORC6, LBR, XPO1, ESCO2, PSMD12, PRKACA, SEC13, CEP72, PSMD5, DSN1, CDC25C, POLD4, CSNK1E, AHCTF1, KNTC1, PPP2R2A, CLIP1, CC2D1B, GOLGA2, PPME1, LIN54, HAUS8, CCND3, TUBB3, CDK11B, MYC, NCAPH2, AKAP9, HAUS6, NUP85, LEMD2, SMC1A, SPC25, PPP2CB, PSMD13, ZWILCH, TPR, YWHAG, DBF4, BUB1B, NUP107, CCNB1…
RESPONSE_OF_EIF2AK4_GCN2_TO_AMINO_ACID_DEFICIENCY	0.0012704	0.0552959	0.616449	1.7255	102	c(CEBPG, GCN1, RPS27L, ATF4, RPLP0, TRIB3, RPL23, RPL37, RPL12, RPL15, RPS24, RPL39L, RPL35A, RPL39, RPS6, DDIT3, RPL29, RPL34, EIF2S2, RPS15A, EIF2AK4, RPS27, RPL30, RPS12, RPS25, RPL31, RPL36AL, RPL36A, RPL32, RPS4X, RPL4, RPL27, RPL23A, RPL10, RPS11, RPL10A, RPS2, RPS7, RPS13, RPS17, RPS20, RPL11, RPL36, ATF3, RPL5, RPL22, RPL38, RPL27A, RPL17, RPL37A, RPS23, RPL24, RPS3A, RPS8, RPL26, RPL7, R…
SARS_COV_2_HOST_INTERACTIONS	0.00124476	0.0552959	0.530374	1.5993	201	c(TLR2, IRAK2, SFN, SEC24D, HLA-E, NUP50, STAT1, IRF7, SEC13, SNRPB, TRIM4, RPS27L, IKBKE, TRAF6, TAB3, GEMIN2, HLA-F, SEC24C, SNRPE, NUP85, TPR, PTPN11, TRIM25, YWHAG, NOD1, NUP107, RPS24, STAT2, HLA-B, SMN1, PATJ, VPS33A, NLRP12, SEH1L, NUP58, RPS6, SNRPD1, TRAF3, ATG14, G3BP2, NLRP3, RPS15A, MAP3K7, RPS27, VPS16, IKBKG, IL17RA, RPS12, RPS25, RAE1, TBK1, BECN1, AKT3, SNRPF, NUP35, RPS4X, VPS11,…
CELL_CYCLE	0.0013189	0.0559349	0.437033	1.40886	630	c(TUBB6, CDKN1A, PTK6, SFN, GMNN, PLK4, TUBA4B, GINS4, CDKN2B, MCM6, BRIP1, LPIN3, LMNA, TP53, MDM2, EMD, PSME4, NUP50, ORC6, LBR, XPO1, ESCO2, RMI2, RNF168, SUN2, PSMD12, PRKACA, SEC13, WRAP53, CEP72, PSMD5, DSN1, CDC25C, POLD4, CSNK1E, AHCTF1, KNTC1, PPP2R2A, CLIP1, CC2D1B, GOLGA2, PPME1, LIN54, HAUS8, CCND3, TUBB3, CDK11B, MYC, NCAPH2, RBBP8, AKAP9, HAUS6, NUP85, LEMD2, SMC1A, SPC25, PPP2CB, P…
HEMOSTASIS	0.00139624	0.0563265	0.435248	1.40534	660	c(SERPINA3, ITGA5, HBB, TUBB6, ANXA2, DOCK6, KIF18B, GP6, MAFF, PSG2, CD36, SH2B3, PSG4, TUBA4B, SERPINB8, SERPINA5, PSG11, TP53, TNFRSF10B, FLNA, SHC1, VCL, EGF, WDR1, SLC7A6, SYTL4, GNB3, STXBP2, PSG6, SLC16A3, ANXA5, MAFK, PRKACA, DGKD, F2R, TRPC3, ACTN4, AAMP, PDPN, GRB7, SELE, PTGIR, PSG5, VWF, PTPN1, KIF20B, FGR, ATP2B2, TIMP1, IGLL1, PLCG1, PRTN3, SERPING1, MAGED2, GNA12, DAGLB, TAGLN2, CD…
POST_TRANSLATIONAL_PROTEIN_MODIFICATION	0.00137278	0.0563265	0.394676	1.29681	1385	c(ADAMTSL4, C3, TUBB6, ARSG, CDKN1A, APOL1, LYPD6B, ASGR1, RAB20, NFKB2, SEC24D, UBE2Q2, TUBA4B, BIRC3, PNPLA2, TP53, HDAC7, FUT3, MUC6, MRTFA, DCUN1D3, MDM2, BST1, DCAF4, SENP5, PSME4, OTUD7B, ADAMTS10, MGAT3, IGFBP7, NUP50, B3GNT5, FGF23, TPST1, SQSTM1, DPH3, FBXW12, SHISA5, RAB34, RNF168, UBE2B, TNIP1, GOSR2, EID3, FBXO22, FAM20C, TADA2B, UBE2H, HGS, COPS8, PSMD12, COPZ2, ARFGAP3, RABGGTB, NR1…
THE_NLRP3_INFLAMMASOME	0.00159225	0.0627042	0.85329	1.74375	16	c(TXNIP, NFKB2, HMOX1, NLRP3)
CHYLOMICRON_REMODELING	0.00186333	0.0716731	-0.860421	-1.78357	10	c(APOC2, APOE)
ANCHORING_FIBRIL_FORMATION	0.00207262	0.0733881	0.868592	1.7665	15	c(COL4A1, COL4A2, COL4A4, TLL1)
SELENOAMINO_ACID_METABOLISM	0.00212976	0.0733881	0.591739	1.66808	109	c(TXNRD1, AHCY, AIMP2, RPS27L, CTH, SECISBP2, GSR, RPLP0, RPL23, RPL37, RPL12, RPL15, RPS24, SEPHS2, RPL39L, RPL35A, RPL39, RPS6, RPL29, RPL34, RPS15A, SEPSECS, RPS27, RPL30, RPS12, RPS25, RPL31, RPL36AL, RPL36A, RPL32, RPS4X, RPL4, RPL27, RPL23A, RPL10, RPS11, RPL10A, RPS2, RPS7, RPS13, RPS17, RPS20, RPL11, RPL36, RPL5, RPL22, RPL38, RPL27A, RPL17, RPL37A, RPS23, RPL24, RPS3A, RPS8, RPL26, RPL7,…
M_PHASE	0.00201035	0.0733881	0.471927	1.48461	354	c(TUBB6, PLK4, TUBA4B, LPIN3, LMNA, EMD, PSME4, NUP50, LBR, XPO1, PSMD12, PRKACA, SEC13, CEP72, PSMD5, DSN1, CSNK1E, AHCTF1, KNTC1, PPP2R2A, CLIP1, CC2D1B, GOLGA2, HAUS8, TUBB3, NCAPH2, AKAP9, HAUS6, NUP85, LEMD2, SMC1A, SPC25, PPP2CB, PSMD13, ZWILCH, TPR, YWHAG, BUB1B, NUP107, CCNB1, SPDL1, PSMA1, CHMP4A, CSNK1D, CENPC, NEK7, ANKLE2, ACTR1A, BUB1, VRK1, CEP135, NEK6, PSME2, SEH1L, NUP58, PSMB9, …
CLASS_I_MHC_MEDIATED_ANTIGEN_PROCESSING_PRESENTATION	0.0019592	0.0733881	0.466104	1.47236	380	c(TLR2, RNF19A, CD36, SEC24D, UBE2Q2, HLA-E, TAP1, PSME4, FBXW12, UBE2B, RNF4, FBXO22, UBE2H, PSMD12, ZBTB16, KLHL2, SEC13, FBXW5, RNF34, TRIM4, ASB15, PSMD5, FBXO4, FBXO31, KLHL42, LRRC41, UBE3D, VHL, RNF14, HLA-F, SEC24C, FBXO32, HECTD3, BTBD6, UNKL, ASB6, PSMD13, SPSB1, UBE2F, FBXO21, UBA7, PSMA1, UBE3B, FBXW2, SIAH2, FBXL15, FBXO30, HLA-B, KLHL11, TAP2, TRIM9, LONRF1, RNF19B, PSME2, FBXW4, UB…
ADAPTIVE_IMMUNE_SYSTEM	0.00212221	0.0733881	0.414555	1.35102	821	c(ICAM1, TLR2, C3, TUBB6, BTN2A2, RNF19A, CD36, SEC24D, AHCYL1, UBE2Q2, TUBA4B, PPL, HLA-E, IFITM1, RAP1GAP2, TAP1, PSME4, PVR, CD274, LGMN, MICB, FBXW12, UBE2B, RNF4, FBXO22, UBE2H, PSMD12, PRKACA, ZBTB16, KLHL2, SIGLEC1, SEC13, FBXW5, RNF34, CD247, TRIM4, ASB15, CD8B, PSMD5, FBXO4, FBXO31, PLCG1, AP2A1, KLHL42, TRAF6, TUBB3, LRRC41, ORAI2, PRKCQ, UBE3D, VHL, RNF14, HLA-F, SEC24C, FBXO32, HECTD3…
AMINO_ACID_TRANSPORT_ACROSS_THE_PLASMA_MEMBRANE	0.0021846	0.0737413	0.715925	1.70952	33	c(SLC1A5, SLC43A2, SLC7A2, SLC7A6, SLC3A1, SLC36A4, SLC7A5, SLC7A1, SLC43A1, SLC7A8)
EUKARYOTIC_TRANSLATION_ELONGATION	0.0022792	0.0750555	0.606248	1.67517	94	c(RPS27L, RPLP0, RPL23, RPL37, RPL12, RPL15, RPS24, RPL39L, RPL35A, RPL39, RPS6, RPL29, RPL34, RPS15A, RPS27, RPL30, RPS12, RPS25, RPL31, RPL36AL, RPL36A, RPL32, RPS4X, RPL4, RPL27, RPL23A, RPL10, RPS11, EEF1A2, EEF2, RPL10A, RPS2, RPS7, RPS13, RPS17, RPS20, RPL11, RPL36, RPL5, RPL22, RPL38, RPL27A, RPL17, RPL37A, RPS23, RPL24, RPS3A, RPS8, RPL26, RPL7, RPL13, RPL41, RPS10, RPL9, RPL21, RPS3, RPS…
INTERLEUKIN_1_FAMILY_SIGNALING	0.00235966	0.0750555	0.55191	1.61239	152	c(IL1R1, IRAK2, NFKB2, IL1RAP, TP53, NLRC5, IL1R2, PSME4, STAT3, SQSTM1, IL13, PSMD12, SAA1, IL18BP, IL1RL2, PSMD5, TRAF6, TAB3, IL18R1, PTPN12, PSMD13, PTPN11, NOD1, PSMA1, MAP2K1, PELI3, USP14, PSME2, PSMB9, NKIRAS1, TIFA, PSME3, NFKBIA, PTPN7, PSMD11, MAP3K7, IKBKG, TBK1, MAP2K4, NLRX1, FBXW11, PTPN14, PTPN13, PSMB2, PSMD7, NFKB1, PSMA6, IRAK3, PSMD6, PSMA3, PTPN9, PSMD1, IRAK1, PSMC6, PSMF1, …
REGULATION_OF_EXPRESSION_OF_SLITS_AND_ROBOS	0.00232024	0.0750555	0.525771	1.55368	172	c(PSME4, PSMD12, RPS27L, PSMD5, RPLP0, RPL23, PSMD13, RPL37, RPL12, RPL15, PSMA1, RPS24, PABPC1, ETF1, ROBO3, PSME2, RPL39L, RPL35A, RPL39, NCBP2, PSMB9, RPS6, PSME3, RPL29, RPL34, PSMD11, RPS15A, ELOC, RPS27, RPL30, RPS12, RPS25, RPL31, RPL36AL, RPL36A, EIF4G1, PSMB2, RPL32, RPS4X, PSMD7, RPL4, RPL27, PSMA6, CASC3, RPL23A, RPL10, RPS11, PSMD6, PSMA3, SLIT2, PSMD1, LDB1, RPL10A, RPS2, RPS7, RPS13…
PURINERGIC_SIGNALING_IN_LEISHMANIASIS_INFECTION	0.00245401	0.0761347	0.794319	1.81548	26	c(TXNIP, C3, NFKB2, HMOX1)
SCAVENGING_BY_CLASS_A_RECEPTORS	0.00248565	0.0761347	0.842694	1.7937	19	c(COL4A1, COL4A2, FTH1)
THE_ROLE_OF_GTSE1_IN_G2_M_PROGRESSION_AFTER_G2_CHECKPOINT	0.00259148	0.0779329	0.62596	1.68585	78	c(TUBB6, CDKN1A, TUBA4B, TP53, PSME4, PSMD12, PSMD5, TUBB3, PSMD13, CCNB1, PSMA1, PSME2, PSMB9, PSME3, PSMD11, TUBB2A, CCNB2, PSMB2, PSMD7, PSMA6, TUBB4B, PSMD6, PSMA3, PSMD1, TUBA1B, GTSE1, TUBB8, PSMC6, TUBB2B, PSMF1, PSMD14, PSMD4, PSMB7, HSP90AB1, PSMA5, PSMD3, PSMB4)
FIBRONECTIN_MATRIX_FORMATION	0.00275611	0.0799756	0.948294	1.6298	6	c(ITGA5, CEACAM6)
MITOTIC_G2_G2_M_PHASES	0.0027538	0.0799756	0.519547	1.56038	198	c(TUBB6, CDKN1A, PLK4, TUBA4B, TP53, PSME4, XPO1, PSMD12, PRKACA, CEP72, PSMD5, CDC25C, CSNK1E, PPP2R2A, PPME1, LIN54, HAUS8, TUBB3, CDK11B, AKAP9, HAUS6, PPP2CB, PSMD13, YWHAG, CCNB1, PSMA1, CSNK1D, ACTR1A, CEP135, PSME2, TPX2, PSMB9, PSME3, FBXL18, TUBB, PSMD11, TUBB2A, CEP57, ODF2, TUBGCP5, CDK11A, FBXW11, PCM1, WEE1, TUBGCP3, CCNB2, HAUS2, DCTN1, PSMB2, DCTN2, PSMD7, PSMA6, LIN52, TUBB4B, CEN…
THE_CANONICAL_RETINOID_CYCLE_IN_RODS_TWILIGHT_VISION	0.00290556	0.0828585	-0.7259	-1.78468	23	c(RLBP1, RBP1, DHRS9, NAPEPLD, MYO7A, CYP4V2, RDH5, HSD17B6, HSD17B1, RPE65, RDH10)
INTERFERON_ALPHA_BETA_SIGNALING	0.00295576	0.0828614	0.632749	1.68443	72	c(GBP2, IFITM3, ISG20, HLA-E, IFITM1, IFITM2, STAT1, IRF7, PTPN1, IFIT5, HLA-F, BST2, PTPN11, STAT2, HLA-B, RNASEL, SAMHD1, EGR1, OAS2, IFI35, ADAR)
RHO_GTPASE_EFFECTORS	0.00305167	0.0841244	0.500001	1.53944	263	c(TUBB6, FMNL3, SFN, TUBA4B, IQGAP2, FLNA, MRTFA, NCKIPSD, XPO1, LIMK2, ARPC2, DAAM1, SEC13, DVL3, DSN1, CDC25C, AHCTF1, KNTC1, CLIP1, ROCK2, TUBB3, NUP85, BAIAP2, SRF, WASF2, SPC25, PPP2CB, ACTR2, ZWILCH, LIMK1, YWHAG, MYL6, BUB1B, NUP107, SPDL1, KLC2, WIPF1, CENPC, CTTN, PAK2, ACTR3, RHPN2, BUB1, KIF5B, ARPC4, SEH1L, IQGAP3, DIAPH1, TAOK1, MYH9, NDEL1, RHOD, TUBB2A, RPS27, PRKCD, MAPK11, NOXA1,…
ERBB2_ACTIVATES_PTK6_SIGNALING	0.00313808	0.0850882	0.859381	1.69124	13	c(PTK6, HBEGF, EGF, NRG4, ERBB2)
BETA_DEFENSINS	0.0033453	0.0892439	0.703731	1.73966	42	c(TLR2, DEFB131A)
ASPIRIN_ADME	0.00345199	0.0906285	0.698647	1.72777	44	c(ABCC3, CES1)
NUCLEOTIDE_BINDING_DOMAIN_LEUCINE_RICH_REPEAT_CONTAINING_RECEPTOR_NLR_SIGNALING_PATHWAYS	0.00369305	0.0939739	0.656257	1.67861	56	c(TXNIP, IRAK2, NFKB2, HMOX1, BIRC3, AAMP, TRAF6, BCL2L1, TAB3, CASP4, NOD1, TNFAIP3, NLRP3, MAP3K7, AIM2, IKBKG, MAPK11, CYLD, MAPK14, NFKB1)
APOPTOSIS	0.00369026	0.0939739	0.50451	1.49143	173	c(HMGB2, SFN, TP73, LMNA, TP53, TNFRSF10B, PSME4, STAT3, APAF1, PSMD12, TRADD, RIPK1, CASP6, PSMD5, TP63, BCL2L1, DSG3, PRKCQ, STK24, DBNL, PSMD13, YWHAG, FNTA, PSMA1, PAK2, CFLAR, PSME2, TNFSF10, UNC5B, C1QBP, PSMB9, PSME3, DAPK3, DIABLO, PSMD11, PPP3CC, FAS, PRKCD, AKT3, PPP1R13B, BAK1, PSMB2, PSMD7, BMX, PSMA6, PSMD6, E2F1, PSMA3, PSMD1, LY96, MAPK3, BIRC2, PSMC6, PSMF1, PSMD14, FADD, PSMD4, P…
INTERLEUKIN_6_FAMILY_SIGNALING	0.00386892	0.0955103	0.763094	1.69691	24	c(LIF, CLCF1, IL6R, STAT3, STAT1)
NUCLEAR_ENVELOPE_NE_REASSEMBLY	0.0038652	0.0955103	0.622647	1.66568	75	c(TUBB6, TUBA4B, LMNA, EMD, LBR, SEC13, AHCTF1, PPP2R2A, CC2D1B, TUBB3, NUP85, LEMD2, NUP107, CCNB1, CHMP4A, ANKLE2, VRK1, SEH1L, NUP58, TUBB2A, TNPO1, CCNB2, NUP35, POM121, TUBB4B, TUBA1B, TUBB8, TUBB2B, VPS4A, NUP93, KPNB1, UBE2I, NUP155, TMPO, NUP133)
MITOTIC_METAPHASE_AND_ANAPHASE	0.00426838	0.102317	0.494323	1.50859	235	c(TUBB6, TUBA4B, LMNA, EMD, PSME4, LBR, XPO1, PSMD12, SEC13, PSMD5, DSN1, AHCTF1, KNTC1, PPP2R2A, CLIP1, CC2D1B, TUBB3, NUP85, LEMD2, SMC1A, SPC25, PPP2CB, PSMD13, ZWILCH, BUB1B, NUP107, CCNB1, SPDL1, PSMA1, CHMP4A, CENPC, ANKLE2, BUB1, VRK1, PSME2, SEH1L, NUP58, PSMB9, TAOK1, PSME3, WAPL, NDEL1, PSMD11, TUBB2A, HDAC8, TNPO1, RPS27, ANAPC2, PPP2R5B, ZW10, CCNB2, NUP35, PSMB2, ANAPC1, PSMD7, PSMA6…
METABOLISM_OF_AMINO_ACIDS_AND_DERIVATIVES	0.00420801	0.102317	0.4531	1.42648	365	c(SERINC2, UROC1, ASS1, SQOR, SDSL, ODC1, TXNRD1, SDS, PSME4, DIO1, AHCY, SLC25A21, AIMP2, HAL, ALDH7A1, PSMD12, SMS, HGD, MTR, DUOX2, IDO1, ALDH18A1, NAGS, RPS27L, SLC25A10, PSMD5, GLDC, CTH, SECISBP2, MTRR, TPO, SLC36A4, GSR, RPLP0, AGMAT, BCAT2, SLC7A5, DIO3, RPL23, PSMD13, DLST, RPL37, RPL12, RPL15, ALDH4A1, SRM, PSMA1, NMRAL1, RPS24, DBT, SEPHS2, AASS, GOT2, CKM, PSME2, RPL39L, RPL35A, RPL39…
SARS_COV_2_ACTIVATES_MODULATES_INNATE_AND_ADAPTIVE_IMMUNE_RESPONSES	0.00489103	0.115568	0.556516	1.59233	124	c(TLR2, IRAK2, SEC24D, HLA-E, NUP50, STAT1, IRF7, SEC13, TRIM4, IKBKE, TRAF6, TAB3, HLA-F, SEC24C, NUP85, TPR, PTPN11, TRIM25, NOD1, NUP107, STAT2, HLA-B, NLRP12, SEH1L, NUP58, TRAF3, ATG14, G3BP2, NLRP3, MAP3K7, IKBKG, IL17RA, RAE1, TBK1, BECN1, NUP35, POM121C, POM121, IRAK1, SEC23A, NUP214, RANBP2, SEC24A, HLA-A, NUP93, HSP90AB1, NUP155, IFNAR1, SAR1B, MASP2, CHUK, NUP133, B2M, SEC24B, IFNAR2 )
GLUCOCORTICOID_BIOSYNTHESIS	0.00502224	0.116997	0.894276	1.68105	10	c(CYP21A2, HSD11B2, POMC)
FCGR3A_MEDIATED_IL10_SYNTHESIS	0.00520571	0.119587	0.589505	1.63348	95	c(AHCYL1, ADCY3, PRKACA, CD247, FGR, PLCG1, ADCY2, FYN, PRKX, PRKAR1B, ADCY1, FCGR3A, IL10, YES1, ITPR3, SRC, FCGR2A, PRKAR2B, PRKAR1A, ADCY4)
NCAM1_INTERACTIONS	0.00545305	0.123473	0.687627	1.69985	42	c(COL4A1, COL4A2, COL5A1, GFRA2, COL4A4, CACNA1C)
PROGRAMMED_CELL_DEATH	0.00564957	0.123473	0.502008	1.51397	205	c(HMGB2, SFN, BIRC3, TP73, LMNA, TP53, TNFRSF10B, PSME4, STAT3, APAF1, PSMD12, TRADD, RIPK1, CASP6, PSMD5, TP63, BCL2L1, DSG3, CASP4, PRKCQ, STK24, DBNL, PSMD13, YWHAG, FNTA, CDC37, PSMA1, CHMP4A, PAK2, CFLAR, PSME2, FLOT2, TNFSF10, UNC5B, C1QBP, PSMB9, PSME3, DAPK3, DIABLO, PSMD11, PPP3CC, FAS, PRKCD, AKT3, PPP1R13B, BAK1, PSMB2, PSMD7, BMX, PSMA6, PSMD6, E2F1, PSMA3, SDCBP, PSMD1, LY96, IRF1, M…
INFLUENZA_INFECTION	0.00567351	0.123473	0.512792	1.49881	157	c(NUP50, XPO1, SEC13, KPNA7, RPS27L, RPLP0, NUP85, GRSF1, RPL23, RPL37, TPR, RPL12, RPL15, NUP107, RPS24, GTF2F1, RPL39L, RPL35A, RPL39, SEH1L, NUP58, IPO5, RPS6, RPL29, RPL34, RPS15A, RPS27, RPL30, RPS12, RPS25, RAE1, RPL31, RPL36AL, RPL36A, NUP35, RPL32, RPS4X, TGFB1, POM121C, RPL4, RPL27, RPL23A, POLR2B, POM121, RPL10, RPS11, POLR2K, CPSF4, RPL10A, RPS2, RPS7, NUP214, RPS13, RPS17, RANBP2, RPS…
SARS_COV_2_INFECTION	0.00564545	0.123473	0.468344	1.44834	296	c(TLR2, IRAK2, SFN, SEC24D, PARP14, HLA-E, NUP50, STAT1, IRF7, SEC13, PARP4, ANO10, ZDHHC9, SNRPB, TRIM4, ZDHHC3, RPS27L, IKBKE, TRAF6, TAB3, VHL, GEMIN2, SDC4, HLA-F, ANO2, SEC24C, SNRPE, NUP85, TPR, PTPN11, TRIM25, YWHAG, NOD1, NUP107, CHMP4A, PARP9, RPS24, STAT2, HLA-B, SMN1, PATJ, ZCRB1, VPS33A, NLRP12, SEH1L, NUP58, HSPG2, MGAT4B, RPS6, SNRPD1, TRAF3, ATG14, SRPK1, G3BP2, GPC6, NLRP3, RPS15A…
FORMATION_OF_SENESCENCE_ASSOCIATED_HETEROCHROMATIN_FOCI_SAHF	0.00576576	0.123852	0.871521	1.66714	11	c(CDKN1A, TP53, HMGA1, CABIN1)
SRP_DEPENDENT_COTRANSLATIONAL_PROTEIN_TARGETING_TO_MEMBRANE	0.00620303	0.131536	0.547196	1.54904	113	c(SRP54, RPS27L, RPLP0, RPL23, RPL37, RPL12, RPL15, RPS24, RPL39L, RPL35A, RPL39, RPS6, SEC11A, RPL29, SEC61A1, RPL34, SSR3, SRP68, RPS15A, RPS27, RPL30, RPS12, RPS25, SRP9, RPL31, SRPRA, RPL36AL, RPL36A, RPL32, RPS4X, RPL4, RPL27, RPL23A, RPL10, RPS11, RPL10A, RPS2, RPS7, RPS13, RPS17, RPS20, RPL11, RPL36, RPL5, RPL22, RPL38, RPL27A, DDOST, RPL17, RPL37A, RPS23, RPL24, SRP72, RPS3A, SEC61G, RPS8…
RRNA_MODIFICATION_IN_THE_NUCLEUS_AND_CYTOSOL	0.00650262	0.132957	0.631682	1.63009	60	c(DHX37, MPHOSPH10, RRP9, WDR43, NOL6, UTP3, FCF1, EMG1, PDCD11, TBL3, UTP14A, NAT10, IMP4, RPS6, NOP58, TRMT112, DDX49, HEATR1, WDR3, NOP14, UTP25, BMS1, RPS2, RPS7, UTP18, PNO1, NOC4L, DIMT1, RRP36, DDX47, UTP11, SNU13, DKC1, IMP3, NOP56, KRR1, UTP4, WDR46, UTP15, RRP7A, BUD23, DCAF13, WDR36)
INTERLEUKIN_1_SIGNALING	0.00640058	0.132957	0.567808	1.60782	114	c(IL1R1, IRAK2, NFKB2, IL1RAP, TP53, NLRC5, IL1R2, PSME4, SQSTM1, PSMD12, SAA1, PSMD5, TRAF6, TAB3, PSMD13, NOD1, PSMA1, MAP2K1, PELI3, USP14, PSME2, PSMB9, NKIRAS1, TIFA, PSME3, NFKBIA, PSMD11, MAP3K7, IKBKG, MAP2K4, NLRX1, FBXW11, PSMB2, PSMD7, NFKB1, PSMA6, IRAK3, PSMD6, PSMA3, PSMD1, IRAK1, PSMC6, PSMF1, PSMD14, PSMD4, PSMB7, N4BP1, PSMA5, CHUK, SKP1, RBX1, PSMD3)
HDL_REMODELING	0.00651119	0.132957	-0.82107	-1.702	10	c(APOC2, PLTP, APOE, LCAT)
INFLAMMASOMES	0.00740751	0.139047	0.786177	1.70222	21	c(TXNIP, NFKB2, HMOX1, BCL2L1)
NFE2L2_REGULATING_ANTI_OXIDANT_DETOXIFICATION_ENZYMES	0.00756668	0.139047	0.811437	1.6891	17	c(GCLM, HMOX1, TXNRD1, MAFK, GSR, ATF4, SRXN1, GCLC, NFE2L2)
SIGNALING_BY_PDGF	0.0076116	0.139047	0.64538	1.65796	58	c(COL4A1, COL4A2, COL5A1, COL4A4, STAT3, STAT1, STAT5A, GRB7, PLCG1, PTPN12, PTPN11)
SARS_COV_1_HOST_INTERACTIONS	0.00744362	0.139047	0.576605	1.59773	95	c(IRAK2, SFN, RIPK1, RPS27L, IKBKE, TRAF6, BCL2L1, BST2, HNRNPA1, TRIM25, YWHAG, RUNX1, RPS24, NPM1, RPS6, TRAF3, NFKBIA, NLRP3, RPS15A, RPS27, NPIPB3, RPS12, RPS25, TBK1, PPIG, RPS4X, NFKB1, RPS11, RPS2, RPS7, RPS13, RPS17, FKBP1A, PSMC6, RPS20, ITCH, KPNB1, YWHAQ, UBE2I, CASP1, YWHAH, RPS23, RCAN3, RPS3A, RPS8, PKLR, PCBP2, SMAD3, RPS10, RPS3, SERPINE1, RPS19, PDPK1, SFTPD, RPS29, SMAD4, RPS18,…
TNFR2_NON_CANONICAL_NF_KB_PATHWAY	0.00699045	0.139047	0.567912	1.58693	101	c(TNFRSF12A, TNFSF14, NFKB2, BIRC3, TNFRSF1A, RELB, PSME4, EDARADD, TNFRSF4, PSMD12, LTBR, PSMD5, LTA, PSMD13, PSMA1, PSME2, PSMB9, TRAF3, PSME3, CD70, PSMD11, CD40, FBXW11, PSMB2, PSMD7, PSMA6, PSMD6, PSMA3, PSMD1, UBE2M, TNFRSF18, BIRC2, PSMC6, PSMF1, PSMD14, PSMD4, TNFRSF25, PSMB7, TNFRSF11B, PSMA5, CHUK, SKP1, PSMD3)
NONSENSE_MEDIATED_DECAY_NMD	0.00750974	0.139047	0.552586	1.57293	116	c(SMG6, RPS27L, PPP2R2A, RPLP0, RPL23, RPL37, RPL12, RPL15, RPS24, PABPC1, ETF1, DCP1A, RPL39L, RPL35A, RPL39, NCBP2, RPS6, RPL29, RPL34, RPS15A, RPS27, RPL30, RPS12, RPS25, RPL31, RPL36AL, RPL36A, EIF4G1, RPL32, RPS4X, RPL4, RPL27, CASC3, RPL23A, RPL10, RPS11, RPL10A, RPS2, RPS7, RPS13, MAGOH, RPS17, RPS20, RPL11, RPL36, RPL5, RPL22, RPL38, RBM8A, RPL27A, RPL17, RPL37A, RPS23, RPL24, RPS3A, RPS8…
RHO_GTPASES_ACTIVATE_FORMINS	0.00765012	0.139047	0.523961	1.50991	139	c(TUBB6, FMNL3, TUBA4B, MRTFA, XPO1, DAAM1, SEC13, DVL3, DSN1, AHCTF1, KNTC1, CLIP1, TUBB3, NUP85, SRF, SPC25, PPP2CB, ZWILCH, BUB1B, NUP107, SPDL1, CENPC, BUB1, SEH1L, DIAPH1, TAOK1, NDEL1, RHOD, TUBB2A, RPS27, PPP2R5B, ACTB, ZW10, SRC, TUBB4B, CENPF, PAFAH1B1, SPC24, TUBA1B, PPP2R5C, RANBP2, TUBB8, TUBB2B, DVL1, DYNC1I2, DYNC1LI2, NUDC, NUP133, PPP2R5D, AURKB, ITGB3BP, DYNC1I1, NUP160, CDCA8, N…
ER_TO_GOLGI_ANTEROGRADE_TRANSPORT	0.00727198	0.139047	0.514829	1.50349	154	c(TUBB6, SEC24D, TUBA4B, GOSR2, COPZ2, ARFGAP3, SEC13, SEC16A, LMAN1L, KDELR3, COPG1, BET1L, ARFGAP2, GOLGA2, TUBB3, COPA, SEC24C, COG1, SCFD1, ARF4, COL7A1, CSNK1D, ACTR1A, GOSR1, GOLGB1, SEC31A, ANK1, SERPINA1, TUBB2A, ARCN1, SPTB, CD59, TMED10, TRAPPC10, DCTN1, DCTN2, YKT6, USO1, ANKRD28, SPTBN4, TUBB4B, COG5, TUBA1B, GBF1, SEC23A, TUBB8, SEC24A, TUBB2B, TMED3, DYNC1I2, KDELR2, STX5, CAPZA1, C…
CELLULAR_RESPONSE_TO_STARVATION	0.00719037	0.139047	0.509309	1.48824	156	c(SESN2, RRAGD, CEBPG, GCN1, SEC13, RPS27L, ATP6V1H, ATF4, RPLP0, ATP6V1E1, TRIB3, ATP6V1D, RPL23, RPL37, RPL12, RPL15, RPS24, RPL39L, ATP6V1A, RPL35A, RPL39, SEH1L, RPS6, DDIT3, RPL29, RPL34, EIF2S2, RPS15A, EIF2AK4, RPS27, SZT2, SLC38A9, NPRL2, RPL30, RPS12, RPS25, ATP6V0E1, LAMTOR3, RPL31, RPL36AL, RPL36A, CASTOR2, RPL32, RPS4X, RPL4, RPL27, RPL23A, RPL10, RPS11, RPL10A, RPS2, RPS7, RPS13, RPT…
AUTOPHAGY	0.00761693	0.139047	0.510453	1.48454	150	c(HBB, TUBB6, PLIN2, HSF1, TUBA4B, RRAGD, WDR45, MAP1LC3A, SQSTM1, PRKAG1, TUBB3, ATG4D, TSG101, WIPI1, PRKAB2, PRKAA2, CHMP4A, ATG4B, PGAM5, TOMM40, ATG14, PINK1, TUBB2A, SLC38A9, VPS37C, BECN1, MFN2, LAMTOR3, VDAC1, SRC, PRKAG2, VCP, NBR1, HDAC6, TUBB4B, TUBA1B, RPTOR, ULK1, ATG9B, TUBB8, ARL13B, TUBB2B, RHEB, PLIN3, DYNC1I2, MAP1LC3B, UBAP1, HSP90AB1, USP30, DYNC1LI2)
GENE_AND_PROTEIN_EXPRESSION_BY_JAK_STAT_SIGNALING_AFTER_INTERLEUKIN_12_STIMULATION	0.00833558	0.146142	0.67769	1.6646	38	c(ANXA2, SOD2, SNRPA1, CNN2, RPLP0, BOLA2B, MSN, PAK2, PSME2, BOLA2, IL10, PDCD4, RAP1B, CAPZA1, HSPA9, TCP1, PITPNA, STAT4, GSTO1, ARF1, HNRNPF)
DEFENSINS	0.00819432	0.146142	0.650721	1.64859	52	c(TLR2, ART1)
BUTYROPHILIN_BTN_FAMILY_INTERACTIONS	0.00822262	0.146142	0.845381	1.63843	12	c(BTN2A2, PPL, BTN3A3)
TNF_SIGNALING	0.00839386	0.146142	0.638631	1.63667	57	c(BIRC3, TNFRSF1A, RNF31, OTUD7B, SPPL2A, SPATA2, MAPKAPK2, TRADD, RIPK1, OTULIN, IKBKE, TAB3, BAG4, RACK1, CFLAR, ADAM17, TNFAIP3, UBE2D2, MAP3K7, IKBKG, TBK1, CYLD, NSMAF, ULK1, BIRC2, FADD, UBE2D3, MIB2, OPTN, CHUK)
KEAP1_NFE2L2_PATHWAY	0.00877112	0.151119	0.565252	1.58946	107	c(CDKN1A, GCLM, HMOX1, TXNRD1, PGD, SESN2, PSME4, SQSTM1, G6PD, PSMD12, MAFK, NPLOC4, PSMD5, GSR, ATF4, MYC, SRXN1, PSMD13, PSMA1, GCLC, NFE2L2, PSME2, PSMB9, PSME3, PSMD11, PRKCD, AKT3, PSMB2, VCP, PSMD7, PSMA6, UFD1, PSMD6, PSMA3, PSMD1, AMER1, NQO1, PSMC6, PSMF1, PSMD14, MAP1LC3B, PSMD4, PSMB7, TKT, DPP3, PSMA5, SKP1, RBX1, PSMD3)
SELECTIVE_AUTOPHAGY	0.00899394	0.153361	0.587142	1.59393	81	c(TUBB6, PLIN2, HSF1, TUBA4B, MAP1LC3A, SQSTM1, PRKAG1, TUBB3, PRKAB2, PRKAA2, PGAM5, TOMM40, PINK1, TUBB2A, MFN2, VDAC1, SRC, PRKAG2, VCP, NBR1, HDAC6, TUBB4B, TUBA1B, ULK1, TUBB8, ARL13B, TUBB2B, PLIN3, DYNC1I2, MAP1LC3B, USP30, DYNC1LI2, PRKAG3, CSNK2A2, DYNC1I1)
COPI_MEDIATED_ANTEROGRADE_TRANSPORT	0.00911166	0.153783	0.562072	1.57061	101	c(TUBB6, TUBA4B, GOSR2, COPZ2, ARFGAP3, KDELR3, COPG1, BET1L, ARFGAP2, GOLGA2, TUBB3, COPA, COG1, ARF4, ACTR1A, GOSR1, GOLGB1, ANK1, TUBB2A, ARCN1, SPTB, CD59, TMED10, DCTN1, DCTN2, YKT6, USO1, SPTBN4, TUBB4B, COG5, TUBA1B, GBF1, TUBB8, TUBB2B, TMED3, DYNC1I2, KDELR2, STX5, CAPZA1, COG3, COPB1, COPZ1, ACTR10, DYNC1LI2, DCTN5, ARF1, DYNC1I1, RAB1A, ARFGAP1, TUBA4A, SPTAN1, CAPZB, KDELR1, COPB2, TM…
RHOA_GTPASE_CYCLE	0.009833	0.164281	0.514171	1.49346	149	c(ARAP3, ARHGAP8, FMNL3, ARHGAP18, PLEKHG6, ARHGEF3, LBR, TRIO, ARHGAP40, KALRN, ARHGAP26, DAAM1, ARHGAP19, ARHGEF5, ROCK2, EMC3, AKAP13, NET1, ARHGAP9, FAF2, STBD1, ARHGEF17, SCFD1, STK10, ARHGAP1, ARHGAP35, STOM, MYO9A, RHPN2, MYO9B, ARHGAP4, FLOT2, IQGAP3, C1QBP, DIAPH1, ARHGAP22, JUP, ARHGAP11B, ARHGDIA, ARHGAP39, VAV3, STARD8, YKT6, TMEM87A, ARHGEF28, GMIP, CIT, PKN3, DEPDC1B, FLOT1, SLK, AR…
COOPERATION_OF_PREFOLDIN_AND_TRIC_CCT_IN_ACTIN_AND_TUBULIN_FOLDING	0.0107981	0.175684	0.659024	1.57365	33	c(TUBB6, TUBA4B, TUBB3, CCT6A, TUBB2A, ACTB, CCT4, TUBB4B, TUBA1B, TUBB2B, TCP1, PFDN4, TUBA4A, PFDN1, PFDN2, PFDN5)
RUNX1_REGULATES_TRANSCRIPTION_OF_GENES_INVOLVED_IN_DIFFERENTIATION_OF_MYELOID_CELLS	0.0108946	0.175684	0.881361	1.55964	7	c(CBFB, LGALS3, RUNX1)
NUCLEAR_EVENTS_MEDIATED_BY_NFE2L2	0.0107437	0.175684	0.573006	1.54901	79	c(GCLM, HMOX1, TXNRD1, PGD, SQSTM1, G6PD, PSMD12, MAFK, PSMD5, GSR, ATF4, MYC, SRXN1, PSMD13, PSMA1, GCLC, NFE2L2, PSME2, PSMB9, PSME3, PSMD11, PSMB2, PSMD7, PSMA6, PSMD6, PSMA3, PSMD1, NQO1, PSMC6, PSMF1, PSMD14, PSMD4, PSMB7, TKT, PSMA5, SKP1, RBX1, PSMD3, PSMB4)
SIGNALING_BY_ROBO_RECEPTORS	0.0110466	0.175684	0.483683	1.46386	218	c(NTN1, PSME4, PSMD12, PRKACA, RPS27L, PSMD5, RPLP0, RPL23, PSMD13, RPL37, RPL12, RPL15, PSMA1, RPS24, PABPC1, PAK2, CAP2, ETF1, MYO9B, ROBO3, PSME2, RPL39L, RPL35A, RPL39, NCBP2, PSMB9, RPS6, PSME3, RPL29, RPL34, PSMD11, RPS15A, ELOC, RPS27, RPL30, RPS12, RPS25, ARHGAP39, RPL31, PAK3, RPL36AL, RPL36A, EIF4G1, PSMB2, RPL32, SRC, RPS4X, PSMD7, RPL4, RPL27, PSMA6, CASC3, RPL23A, RPL10, RPS11, PAK6,…
MAPK_FAMILY_SIGNALING_CASCADES	0.0110176	0.175684	0.454049	1.41706	324	c(PTPN3, HBEGF, GFRA2, MAPK4, IL5RA, SPRED3, KL, SHC1, VCL, DUSP5, EGF, IRS2, IL6R, PSME4, ETV4, CSF2RB, FGF23, KALRN, XPO1, NRG4, MET, ERBB2, PSMD12, PRKACA, ZDHHC9, VWF, PSMD5, JAK3, BCL2L1, CCND3, PRKCQ, MYC, FOXO1, KSR1, RANBP9, FYN, PPP2CB, PSMD13, RGL1, PTPN11, FNTA, PSMA1, MAP2K1, PAK2, FGF1, SHC2, IL2RA, PSME2, DUSP8, RASAL2, SHOC2, FGFR4, PSMB9, TLN1, FGFR1, PSME3, FOXO3, RCE1, PTPN7, PS…
ABC_FAMILY_PROTEINS_MEDIATED_TRANSPORT	0.0112639	0.177434	0.55074	1.54444	103	c(ABCC3, ABCG8, PSME4, ABCC1, PSMD12, PSMD5, ABCG5, PSMD13, PSMA1, ABCC11, PSME2, PSMB9, PSME3, PSMD11, EIF2S2, OS9, ABCC6, ABCA3, PSMB2, ABCB7, RNF185, VCP, PSMD7, ABCA6, ABCF1, PSMA6, DERL2, PSMD6, PSMA3, PSMD1, ABCA9, ABCB6, PEX19, PSMC6, PSMF1, PSMD14, KCNJ11, PSMD4, ABCA10, PSMB7)
TRANSCRIPTIONAL_REGULATION_BY_TP53	0.0115651	0.180459	0.443499	1.39547	363	c(CDKN1A, PERP, SFN, GADD45A, PLK3, FANCD2, BRIP1, TXNRD1, TP73, TP53, BCL6, MTA2, TNFRSF10B, SESN2, MDM2, RFFL, RRAGD, G6PD, TAF9, CCNG1, RMI2, APAF1, RABGGTB, TNKS1BP1, TAF7L, TP53AIP1, RNF34, FANCI, DDB2, CASP6, SUPT5H, CDC25C, TP63, BTG2, ING2, PRKAG1, GSR, RBBP8, GATAD2A, RRM2B, PPP2CB, YWHAG, PRKAB2, PRKAA2, CCNB1, PIP4K2C, HIPK1, RFC2, TAF1, STEAP3, TOPBP1, NPM1, GTF2H4, RPA1, GTF2F1, CCNT…
TNFR1_INDUCED_PROAPOPTOTIC_SIGNALING	0.0116937	0.18076	0.710453	1.57985	24	c(BIRC3, TNFRSF1A, RNF31, OTUD7B, SPATA2, TRADD, RIPK1, IKBKE, TNFAIP3, TBK1, CYLD, BIRC2, FADD, MIB2)
SIGNALING_BY_SCF_KIT	0.0120928	0.185199	0.637669	1.57999	43	c(PTPRU, SH2B3, GAB2, STAT3, STAT1, STAT5A, GRB7, FYN, PTPN11, PIK3R3, STAT5B, TEC, YES1, SRC, JAK2)
METABOLISM_OF_POLYAMINES	0.0122578	0.186004	0.603171	1.55882	59	c(ODC1, PSME4, PSMD12, SMS, PSMD5, AGMAT, PSMD13, SRM, PSMA1, PSME2, PSMB9, PSME3, SAT1, PSMD11, PSMB2, PSMD7, PSMA6, PSMD6, PSMA3, PSMD1, NQO1, PSMC6, PSMF1, PSMD14, PSMD4, AZIN1, PSMB7, AMD1, PSMA5, PSMD3, PSMB4)
ACTIVATION_OF_AMPK_DOWNSTREAM_OF_NMDARS	0.0126382	0.189206	0.723982	1.67543	28	c(TUBB6, TUBA4B, PRKAG1, TUBB3, PRKAB2, PRKAA2, TUBB2A, PRKAG2, TUBB4B, TUBA1B, TUBB8, TUBB2B, CAMKK2, PRKAG3)
MITOTIC_PROMETAPHASE	0.0126976	0.189206	0.483576	1.45818	201	c(TUBB6, PLK4, TUBA4B, XPO1, PRKACA, SEC13, CEP72, DSN1, CSNK1E, AHCTF1, KNTC1, CLIP1, HAUS8, TUBB3, AKAP9, HAUS6, NUP85, SMC1A, SPC25, PPP2CB, ZWILCH, YWHAG, BUB1B, NUP107, CCNB1, SPDL1, CSNK1D, CENPC, NEK7, ACTR1A, BUB1, CEP135, NEK6, SEH1L, TAOK1, TUBB, WAPL, NDEL1, TUBB2A, HDAC8, RPS27, CEP57, PPP2R5B, ODF2, TUBGCP5, PCM1, ZW10, TUBGCP3, CCNB2, HAUS2, DCTN1, DCTN2, TUBB4B, CENPF, OFD1, PDS5A,…
INTERLEUKIN_2_FAMILY_SIGNALING	0.0135123	0.195999	0.642203	1.58818	44	c(IL15RA, IL5RA, SHC1, GAB2, STAT3, CSF2RB, STAT1, STAT5A, JAK3, PIK3R3, PIK3CD, IL2RA, STAT5B)
INTERLEUKIN_12_SIGNALING	0.0137285	0.195999	0.636241	1.58042	47	c(ANXA2, SOD2, SNRPA1, IL12RB2, CNN2, RPLP0, VAMP7, BOLA2B, MSN, PAK2, PSME2, BOLA2, IL10, JAK2, PDCD4, RAP1B, CAPZA1, HSPA9, TCP1, P4HB, PITPNA, STAT4, GSTO1, ARF1, HNRNPF)
TRIGLYCERIDE_CATABOLISM	0.0134815	0.195999	0.703867	1.5652	24	c(PLIN1, FABP3, FABP6, PRKACA, PNPLA5, FABP4, PPP1CB, ABHD5, PLIN3, FABP5)
NCAM_SIGNALING_FOR_NEURITE_OUT_GROWTH	0.013746	0.195999	0.60329	1.56199	63	c(COL4A1, COL4A2, COL5A1, GFRA2, COL4A4, CACNA1C)
REGULATION_OF_MRNA_STABILITY_BY_PROTEINS_THAT_BIND_AU_RICH_ELEMENTS	0.0136633	0.195999	0.549009	1.50433	87	c(PSME4, XPO1, MAPKAPK2, PSMD12, PSMD5, PARN, ANP32A, PSMD13, PSMA1, DCP2, PABPC1, EXOSC9, DCP1A, PSME2, XRN1, PSMB9, ZFP36, EXOSC7, PSME3, PSMD11, TNPO1, PRKCD, MAPK11, ELAVL1, MAPK14, EIF4G1, PSMB2, PSMD7, PSMA6, DIS3, PSMD6, PSMA3, PSMD1, NUP214, PSMC6, PSMF1, PSMD14, PSMD4, PRKCA, PSMB7, PSMA5, PSMD3, KHSRP, PSMB4)
Oligodendrocytes
pathway	pval	FDR	ES	NES	size	leadingEdge
NEURONAL_SYSTEM	7.12753e-27	1.17747e-23	0.702424	1.81801	409	c(KCNK10, SHANK2, DLGAP2, SYN2, SYN3, KCNQ5, GABRA6, GABRG3, DLGAP1, CACNA1B, CACNA2D3, GRIN2B, KCND2, PRKAG2, KCNMA1, CACNA1A, KCNB1, GABRB3, CACNG3, KIF17, GNB5, GRIP1, KCNG3, GABRB2, CACNB2, KCNH7, KCNJ12, RPS6KA6, DLGAP3, GRM5, ADCY9, CACNB4, NRG1, KCNN4, KCNS3, CAMK4, GRM1, KCNA4, CACNG2, CACNG4, EPB41, GRIK5, HOMER1, GRIA1, SLITRK3, GNAL, SRC, KCNN3, SYT10, SYT7, GNG4, DLGAP4, CACNA1E, GRIP…
TRANSMISSION_ACROSS_CHEMICAL_SYNAPSES	1.1892e-15	9.82277e-13	0.687863	1.77309	268	c(SYN2, SYN3, GABRA6, GABRG3, CACNA1B, CACNA2D3, GRIN2B, PRKAG2, CACNA1A, GABRB3, CACNG3, KIF17, GNB5, GRIP1, GABRB2, CACNB2, KCNJ12, RPS6KA6, ADCY9, CACNB4, NRG1, CAMK4, CACNG2, CACNG4, GRIK5, GRIA1, GNAL, SRC, GNG4, CACNA1E, GRIP2, CHRNE, PPFIA3, CAMK2A, PLCB1, NAAA, RPS6KA2, KCNJ5, GABRG2, PRKCB, SYT1, GABRA4, ALDH5A1, PRKAA2, PPFIA4, GNB3, AKAP5, GABRA5, RIMS1, CACNG8, SYN1, PRKX, CAMK2B, KCN…
MUSCLE_CONTRACTION	1.98303e-10	1.09199e-07	0.669507	1.71764	202	c(KCNIP1, KCNK10, STIM1, KCNIP4, KCND2, FGF14, RYR3, CACNB2, KCNJ12, FXYD7, FGF13, ATP2B2, CACNG4, KCNIP3, CACNA1I, SORBS1, MME, CACNA1C, SCN8A, ATP2B3, CAMK2A, ANXA2, SCN3A, SCN1A, KCNJ14, KCNK2, VCL, GUCY1A2, SCN2A, KCNK9, SCN7A, SLC8A1, GUCY1A1, CACNG8, FGF12, SCN9A, LMOD1, CAMK2B, KCNJ4, KCNH2, TMOD1, ORAI2, RYR2, TPM1, TNNC2, KCNK3, GUCY1B1, CACNA1H, SCN3B, KCNK12, ATP1B3, CASQ2, PAK1, SCN5A…
NEUROTRANSMITTER_RECEPTORS_AND_POSTSYNAPTIC_SIGNAL_TRANSMISSION	3.27181e-10	1.35126e-07	0.670809	1.72027	204	c(GABRA6, GABRG3, GRIN2B, PRKAG2, GABRB3, CACNG3, KIF17, GNB5, GRIP1, GABRB2, KCNJ12, RPS6KA6, ADCY9, NRG1, CAMK4, CACNG2, CACNG4, GRIK5, GRIA1, GNAL, SRC, GNG4, GRIP2, CHRNE, CAMK2A, PLCB1, RPS6KA2, KCNJ5, GABRG2, PRKCB, GABRA4, PRKAA2, GNB3, AKAP5, GABRA5, CACNG8, PRKX, CAMK2B, KCNJ4, CAMKK1, GABRQ, PRKAR2B, RPS6KA3, GNG12, TUBA1C, TSPAN7, DLG4, CHRNA7, PRKCG, PRKAR1B, PLCB2, GLRA1, NEFL, CHRNB…
SIGNALING_BY_GPCR	8.51103e-10	2.81204e-07	0.550561	1.43734	702	c(PRKCH, HTR1E, PTGDR, NPFFR2, ADRA2B, DRD3, GRM8, RGS6, PLPPR4, PLPPR5, VAV3, GRM4, HTR2C, DGKB, MCHR2, GNB5, GPR176, GPR27, PDE4A, RGS17, GRM5, ADCY9, TRPC6, OPRD1, CAMK4, GRM1, HRH2, PDE3B, DRD2, GNAL, SRC, MTNR1B, HTR4, GNG4, TRPC7, DGKI, CAMK2A, PLCB1, PDE7B, RPS6KA2, OPRM1, RGS8, PLEKHG5, ADRB1, KALRN, PRKCB, ECE2, DHH, GNB3, P2RY11, PYY, FZD3, EGFR, PLEKHG2, NPY1R, ABR, DGKH, GRM7, PRKX, C…
NERVOUS_SYSTEM_DEVELOPMENT	2.3181e-09	6.38251e-07	0.555802	1.4483	579	c(PLXNA4, UNC5D, LAMC1, ROBO2, VAV3, SLIT3, GRIN2B, TRPC4, SH3GL2, ABLIM2, FGFR1, CACNB2, RPS6KA6, DOK6, UNC5A, L1CAM, CACNB4, TRPC6, EFNA5, RPL39L, SPTBN4, EPHA6, CACNA1I, SRC, PAK5, NELL2, CACNA1C, SCN8A, TRPC7, RPS6KA2, PAK6, PLXNA2, KALRN, SCN3A, SCN1A, MYH10, EGR2, SCN2A, AKAP5, SCN7A, KCNQ3, EGFR, CAP2, LAMB1, SCN9A, ITGA5, SPTAN1, KCNQ2, NGEF, DCX, GAP43, RPS6KA3, UTRN, CRMP1, TUBA1C, EPHA…
DEVELOPMENTAL_BIOLOGY	4.27352e-09	1.00855e-06	0.511107	1.34295	1105	c(CEBPD, PLXNA4, CDKN1A, UNC5D, LAMC1, ROBO2, VAV3, SLIT3, GRIN2B, CDON, TRPC4, RARB, SH3GL2, CACNG3, ABLIM2, FGFR1, CACNB2, RPS6KA6, TEAD4, DOK6, UNC5A, L1CAM, CACNB4, TRPC6, EFNA5, IL6R, EBF1, RPL39L, CACNG2, SPTBN4, CACNG4, CEBPA, EPHA6, CACNA1I, SRC, ADAM23, PAK5, DSC1, NELL2, CACNA1C, SCN8A, TRPC7, RPS6KA2, PAK6, PLXNA2, KALRN, KLF5, SCN3A, SCN1A, PPARG, DHH, MYH10, EGR2, SCN2A, AKAP5, SCN7A…
CARDIAC_CONDUCTION	9.90962e-09	2.04634e-06	0.700768	1.75793	130	c(KCNIP1, KCNK10, STIM1, KCNIP4, KCND2, FGF14, RYR3, CACNB2, KCNJ12, FXYD7, FGF13, ATP2B2, CACNG4, KCNIP3, MME, CACNA1C, SCN8A, ATP2B3, CAMK2A, SCN3A, SCN1A, KCNJ14, KCNK2, SCN2A, KCNK9, SCN7A, SLC8A1, CACNG8, FGF12, SCN9A, CAMK2B, KCNJ4, KCNH2, ORAI2, RYR2, KCNK3, SCN3B, KCNK12, ATP1B3, CASQ2, SCN5A, CACNA2D2, SLC8A2, ATP2B1, ITPR1, CACNB1, KCND1, KCND3, RYR1, KCNE1, KCNIP2, FXYD6, KCNK15, KCNE2…
RESPONSE_OF_EIF2AK4_GCN2_TO_AMINO_ACID_DEFICIENCY	1.38826e-08	2.54822e-06	0.722994	1.79165	102	c(RPL39L, CEBPG, TRIB3, ATF3, RPL23, RPS16, RPL22, RPL4, RPL3L, RPS2, RPS23, RPL21, RPL31, RPL13A, RPL36A, RPS29, RPS20, RPL27A, RPL23A, RPL37, RPLP0, RPLP2, RPL15, RPS3A, RPS5, RPL9, RPL18A, RPL34, RPS17, RPL5, RPL37A, RPL17, RPS25, RPS13, RPL38, RPS15A, RPSA, IMPACT, RPS12, RPS19, RPS24, RPL10A, RPS27A, RPS27, RPS8, RPS6, RPS3, RPS10, UBA52, RPL24, RPL30, RPL7, RPS21, RPL39, CEBPB, RPL29, RPL13…
POTASSIUM_CHANNELS	1.6561e-08	2.73587e-06	0.721887	1.79098	103	c(KCNK10, KCNQ5, KCND2, KCNMA1, KCNB1, GNB5, KCNG3, KCNH7, KCNJ12, KCNN4, KCNS3, KCNA4, KCNN3, GNG4, KCNG1, KCNN1, KCNJ5, KCNMB4, KCNJ14, KCNK2, GNB3, KCNK9, KCNQ3, KCNB2, KCNV1, KCNC3, KCNAB2, KCNJ4, KCNH2, KCNQ2, GNG12, KCNG2, KCNA1, KCNH4, HCN1, KCNK3, KCNS2, GABBR1, GNG2, KCNH1, ABCC8, KCNN2, KCNJ1, GABBR2, KCND1, KCND3, KCNH3, KCNJ8, KCNAB1, KCNH6, KCNC1, KCNA3, KCNA7, KCNC2, KCNJ3, KCNQ1, G…
EUKARYOTIC_TRANSLATION_ELONGATION	2.96815e-08	4.45763e-06	0.730334	1.80271	94	c(RPL39L, EEF1A1, RPL23, RPS16, RPL22, RPL4, RPL3L, RPS2, RPS23, RPL21, RPL31, RPL13A, RPL36A, RPS29, RPS20, RPL27A, RPL23A, RPL37, RPLP0, RPLP2, RPL15, RPS3A, EEF1A2, RPS5, RPL9, RPL18A, RPL34, RPS17, RPL5, RPL37A, RPL17, RPS25, RPS13, RPL38, RPS15A, RPSA, RPS12, RPS19, RPS24, RPL10A, RPS27A, RPS27, RPS8, RPS6, RPS3, RPS10, UBA52, RPL24, RPL30, RPL7, RPS21, RPL39, EEF1G, RPL29, RPL13, RPL35A, RP…
EUKARYOTIC_TRANSLATION_INITIATION	1.3755e-07	1.8936e-05	0.69273	1.73677	120	c(RPL39L, RPL23, RPS16, RPL22, RPL4, RPL3L, RPS2, RPS23, RPL21, RPL31, RPL13A, RPL36A, RPS29, RPS20, RPL27A, RPL23A, EIF4A2, RPL37, EIF3M, RPLP0, RPLP2, EIF4A1, RPL15, RPS3A, RPS5, RPL9, RPL18A, RPL34, RPS17, RPL5, EIF3L, RPL37A, RPL17, RPS25, RPS13, PABPC1, EIF1AX, RPL38, RPS15A, RPSA, RPS12, RPS19, RPS24, RPL10A, RPS27A, RPS27, EIF4B, RPS8, RPS6, RPS3, RPS10, UBA52, RPL24, RPL30, RPL7, RPS21, R…
NONSENSE_MEDIATED_DECAY_NMD	1.87756e-07	2.38594e-05	0.6857	1.71368	116	c(RPL39L, RPL23, RPS16, RPL22, RPL4, RPL3L, RPS2, ETF1, RPS23, RPL21, RPL31, RPL13A, RPL36A, RPS29, RPS20, RPL27A, RPL23A, RPL37, RPLP0, RPLP2, RPL15, NCBP2, RPS3A, RPS5, RPL9, RPL18A, RPL34, RPS17, RPL5, RPL37A, RPL17, RPS25, RPS13, PABPC1, RPL38, RPS15A, RPSA, PPP2R1A, RPS12, RPS19, RPS24, RPL10A, RPS27A, RPS27, RPS8, RPS6, RPS3, RPS10, UBA52, RPL24, RPL30, RPL7, RPS21, RPL39, RPL29, RPL13, PPP…
VOLTAGE_GATED_POTASSIUM_CHANNELS	7.20031e-07	8.49637e-05	0.815954	1.85787	43	c(KCNQ5, KCND2, KCNB1, KCNG3, KCNH7, KCNS3, KCNA4, KCNG1, KCNQ3, KCNB2, KCNV1, KCNC3, KCNAB2, KCNH2, KCNQ2, KCNG2, KCNA1, KCNH4, KCNS2, KCNH1, KCND1, KCND3, KCNH3, KCNAB1, KCNH6, KCNC1, KCNA3, KCNA7, KCNC2, KCNQ1, KCNF1)
PROTEIN_PROTEIN_INTERACTIONS_AT_SYNAPSES	1.30453e-06	0.000143672	0.703902	1.72992	87	c(SHANK2, DLGAP2, DLGAP1, GRIN2B, DLGAP3, GRM5, GRM1, EPB41, HOMER1, GRIA1, SLITRK3, SYT10, SYT7, DLGAP4, PPFIA3, NTRK3, SLITRK4, SYT1, SHANK1, PPFIA4, LRFN1, IL1RAPL2, LRRTM2, SYT12, DLG4, BEGAIN, SLITRK5, LIN7A, GRIN1, STXBP1, EPB41L5, DLG3, SIPA1L1, NLGN2, GRIA3, APBA1)
G_ALPHA_I_SIGNALLING_EVENTS	2.39041e-06	0.00024681	0.572192	1.47806	314	c(HTR1E, ADRA2B, DRD3, GRM8, RGS6, GRM4, MCHR2, GNB5, PDE4A, RGS17, ADCY9, OPRD1, CAMK4, GNAL, SRC, MTNR1B, GNG4, CAMK2A, PLCB1, OPRM1, RGS8, GNB3, PYY, NPY1R, GRM7, PRKX, RGS7, CAMK2B, CNR1, CAMKK1, PRKAR2B, GNG12, DRD4, CHRM4, OPRK1, PRKCG, RGS20, PRKAR1B, NPY5R, PLCB2, RGS19, SSTR2, HTR5A, GABBR1, PDE1B, KNG1, PDE4C, ADCY1, GNG2, PPP3CA, RGSL1, RGS11, ITPR1, CCR3, GABBR2, CX3CL1, ADCY3, SSTR3,…
L1CAM_INTERACTIONS	3.02223e-06	0.00029369	0.668279	1.67547	120	c(LAMC1, SH3GL2, FGFR1, RPS6KA6, L1CAM, SPTBN4, SRC, SCN8A, RPS6KA2, SCN3A, SCN1A, SCN2A, SCN7A, KCNQ3, EGFR, LAMB1, SCN9A, ITGA5, SPTAN1, KCNQ2, DCX, GAP43, RPS6KA3, TUBA1C, CNTN1, MSN, SCN3B, ITGA9, DLG4, SPTBN2, PAK1, NRP1, SCN5A, SPTB, SDCBP, ANK1, DNM1, TUBB2A, TUBB8, ACTG1, CHL1, VAV2, TUBB3, NRCAM, DLG3, NCAN, TUBA4A, LYPLA2, TUBB6, MAPK1, CD24, SCN2B, SCN4B, SCN1B, SPTBN5)
SELENOAMINO_ACID_METABOLISM	4.32934e-06	0.000376425	0.672475	1.67271	109	c(RPL39L, NNMT, RPL23, RPS16, RPL22, RPL4, RPL3L, RPS2, RPS23, RPL21, RPL31, RPL13A, RPL36A, RPS29, RPS20, RPL27A, RPL23A, RPL37, RPLP0, RPLP2, RPL15, RPS3A, RPS5, RPL9, RPL18A, RPL34, RPS17, RPL5, RPL37A, RPL17, RPS25, RPS13, GSR, RPL38, RPS15A, RPSA, RPS12, RPS19, RPS24, RPL10A, RPS27A, RPS27, RPS8, RPS6, RPS3, RPS10, UBA52, RPL24, RPL30, RPL7, RPS21, RPL39, CTH, RPL29, RPL13, RPL35A, SECISBP2,…
INTEGRATION_OF_ENERGY_METABOLISM	4.24899e-06	0.000376425	0.662425	1.64602	108	c(PRKAG2, CACNA1A, KCNB1, GNB5, CACNB2, ADCY9, KCNS3, GNG4, CACNA1C, CACNA1E, PLCB1, PRKAA2, GNB3, AKAP5, RAPGEF4, PRKAR2B, GNG12, KCNG2, CHRM3, SNAP25, CACNA1D, CACNB3, PRKAR1B, PLCB2, CACNA2D2, ADCY1, GNG2, ABCC8, ITPR1, ADCY3, STXBP1, SYT5, GLP1R, KCNC2, ADCY5, GNG3, STX1A, PPP2R1A, ADRA2C, PRKACA, KCNJ11, GNAI2, PPP2CB, PPP2R5D, VAMP2, ITPR3, PPP2CA, GNG13, RAP1A, PLCB3, PRKAR1A, GNG10)
REGULATION_OF_EXPRESSION_OF_SLITS_AND_ROBOS	5.20204e-06	0.000429688	0.618543	1.57654	172	c(ROBO2, RPL39L, RPL23, RPS16, RPL22, RPL4, RPL3L, RPS2, ETF1, RPS23, RPL21, RPL31, RPL13A, RPL36A, RPS29, RPS20, RPL27A, RPL23A, RPL37, RPLP0, RPLP2, RPL15, NCBP2, RPS3A, RPS5, RPL9, RPL18A, RPL34, RPS17, RPL5, ROBO1, RPL37A, RPL17, RPS25, RPS13, PABPC1, RPL38, RPS15A, RPSA, RPS12, RPS19, RPS24, ELOC, RPL10A, RPS27A, RPS27, MSI1, RPS8, RPS6, RPS3, RPS10, UBA52, RPL24, PSMA1, RPL30, RPL7, DAG1, R…
INFLUENZA_INFECTION	6.05215e-06	0.000476103	0.622916	1.58278	157	c(RPL39L, POLR2A, RPL23, RPS16, RPL22, RPL4, RPL3L, XPO1, RPS2, RPS23, RPL21, RPL31, RPL13A, RPL36A, RPS29, POLR2H, RPS20, RPL27A, RPL23A, RPL37, RPLP0, RPLP2, RPL15, RPS3A, RPS5, IPO5, RPL9, RPL18A, RPL34, GTF2F1, RPS17, RPL5, RPL37A, RPL17, RPS25, RPS13, RPL38, RPS15A, NUP93, RPSA, RPS12, RPS19, RPS24, RPL10A, RPS27A, RPS27, RPS8, RPS6, SEH1L, RPS3, RPS10, UBA52, RPL24, RPL30, RPL7, RPS21, GRSF…
CELLULAR_RESPONSE_TO_STARVATION	9.63286e-06	0.00072334	0.625386	1.58871	156	c(RPL39L, CEBPG, TRIB3, ATP6V1E2, ATF3, RPL23, RPS16, RPL22, RPL4, RPL3L, RPS2, RPS23, RPL21, RPL31, RPL13A, RPL36A, RPS29, RPS20, ATP6V1G2, RPL27A, RPL23A, RPL37, RPLP0, RPLP2, RPL15, RPS3A, RPS5, RPL9, RPL18A, RPL34, RPS17, RPL5, RHEB, RPL37A, RPL17, RPS25, RPS13, RPL38, RPS15A, RRAGD, RPSA, IMPACT, RPS12, RPS19, RPS24, SESN2, RPL10A, RPS27A, RPS27, ATP6V1H, RPS8, RPS6, SEH1L, RPS3, RPS10, UBA5…
NEUREXINS_AND_NEUROLIGINS	1.20637e-05	0.000866489	0.740067	1.75106	56	c(SHANK2, DLGAP2, DLGAP1, GRIN2B, DLGAP3, GRM5, GRM1, EPB41, HOMER1, SYT10, SYT7, DLGAP4, SYT1, SHANK1, LRRTM2, SYT12, DLG4, BEGAIN, LIN7A, GRIN1, STXBP1, EPB41L5, DLG3, SIPA1L1, NLGN2, APBA1, STX1A)
SIGNALING_BY_ROBO_RECEPTORS	1.83644e-05	0.00126408	0.593601	1.52587	218	c(ROBO2, SLIT3, RPL39L, SRC, PAK5, NELL2, PAK6, AKAP5, CAP2, PAK1, NRP1, GPC1, RPL23, RPS16, RPL22, RPL4, RPL3L, PAK3, RPS2, ETF1, RPS23, RPL21, RPL31, RPL13A, RPL36A, RPS29, RPS20, RPL27A, RPL23A, EVL, RPL37, RPLP0, RPLP2, RPL15, NCBP2, RPS3A, RPS5, RPL9, RPL18A, RPL34, RPS17, RPL5, ROBO1, RPL37A, RPL17, RPS25, RPS13, PABPC1, RPL38, PFN2, RPS15A, RPSA, RPS12, RPS19, RPS24, ELOC, RPL10A, RPS27A, …
SRP_DEPENDENT_COTRANSLATIONAL_PROTEIN_TARGETING_TO_MEMBRANE	1.92431e-05	0.00127158	0.648903	1.61547	113	c(RPL39L, RPL23, RPS16, RPL22, RPL4, RPL3L, RPS2, RPS23, RPL21, RPL31, RPL13A, RPL36A, RPS29, RPS20, RPL27A, RPL23A, RPL37, RPLP0, RPLP2, RPL15, RPS3A, RPS5, RPL9, RPL18A, RPL34, RPS17, RPL5, RPL37A, RPL17, RPS25, RPS13, RPL38, RPS15A, RPSA, RPS12, RPS19, RPS24, RPL10A, RPS27A, RPS27, RPS8, RPS6, RPS3, RPS10, UBA52, RPL24, RPL30, RPL7, RPS21, RPL39, SRP54, RPL29, RPL13, RPL35A, RPS11, RPS4X, RPL2…
PHASE_0_RAPID_DEPOLARISATION	2.04901e-05	0.00130191	0.808074	1.76528	32	c(FGF14, CACNB2, FGF13, CACNG4, CACNA1C, SCN8A, CAMK2A, SCN3A, SCN1A, SCN2A, SCN7A, CACNG8, FGF12, SCN9A, CAMK2B, SCN3B, SCN5A, CACNA2D2, CACNB1, CALM1, SCN2B, SCN4B, SCN1B)
G_ALPHA_Q_SIGNALLING_EVENTS	4.53627e-05	0.00277553	0.580578	1.49316	217	c(PRKCH, NPFFR2, HTR2C, DGKB, MCHR2, GNB5, RGS17, GRM5, TRPC6, GRM1, GNG4, TRPC7, DGKI, PLCB1, RPS6KA2, KALRN, GNB3, P2RY11, EGFR, DGKH, DGKE, RPS6KA3, GNG12, CHRM3, LTB4R, RASGRP1, HRH1, NTSR1, PLCB2, RGS19, OPN4, HTR2A, PTGFR, GPR39, KNG1, GNG2, CCKBR, RGSL1, DGKA, ITPR1, F2RL1, CHRM1, PRKCD, LPAR2, PIK3R3, FFAR4, DGKZ, P2RY1, GPR132, GHRL, RGS4, RGS2, HBEGF, DAGLA, DGKK, NPSR1, DGKQ, MAPK1, KI…
INTERACTION_BETWEEN_L1_AND_ANKYRINS	4.76516e-05	0.00281145	0.800237	1.74725	31	c(L1CAM, SPTBN4, SCN8A, SCN3A, SCN1A, SCN2A, SCN7A, KCNQ3, SCN9A, SPTAN1, KCNQ2, SCN3B, SPTBN2, SCN5A, SPTB, ANK1, ACTG1, NRCAM, SCN2B, SCN4B, SCN1B, SPTBN5)
REGULATION_OF_INSULIN_SECRETION	7.58772e-05	0.00432239	0.676639	1.65141	78	c(CACNA1A, KCNB1, GNB5, CACNB2, KCNS3, GNG4, CACNA1C, CACNA1E, PLCB1, GNB3, AKAP5, RAPGEF4, PRKAR2B, GNG12, KCNG2, CHRM3, SNAP25, CACNA1D, CACNB3, PRKAR1B, PLCB2, CACNA2D2, GNG2, ABCC8, ITPR1, STXBP1, SYT5, GLP1R, KCNC2, ADCY5, GNG3, STX1A, ADRA2C, PRKACA, KCNJ11, GNAI2, VAMP2, ITPR3, GNG13, RAP1A, PLCB3, PRKAR1A, GNG10)
OPIOID_SIGNALLING	0.000101095	0.00543901	0.654324	1.61222	90	c(GNB5, PDE4A, ADCY9, CAMK4, GNAL, GNG4, CAMK2A, PLCB1, OPRM1, GNB3, PRKX, CAMK2B, CAMKK1, PRKAR2B, GNG12, PRKCG, PRKAR1B, PLCB2, PDE1B, PDE4C, ADCY1, GNG2, PPP3CA, ITPR1, ADCY3, PRKCD, NBEA, PPP1R1B, CAMKK2, MAPK1, ADCY5, GNG3, PPP2R1A, CALM1, PDYN, PRKACA, GNAI2, PPP2CB, PPP2R5D, PPP3R1, ITPR3, PPP2CA, GNG13, PLCB3, PRKAR1A, GNG10)
ACTIVATION_OF_NMDA_RECEPTORS_AND_POSTSYNAPTIC_EVENTS	0.000102064	0.00543901	0.649637	1.60125	93	c(GRIN2B, PRKAG2, KIF17, RPS6KA6, NRG1, CAMK4, GRIA1, SRC, CAMK2A, RPS6KA2, PRKAA2, PRKX, CAMK2B, CAMKK1, PRKAR2B, RPS6KA3, TUBA1C, DLG4, PRKAR1B, NEFL, GRIN3A, ADCY1, GIT1, LIN7A, TUBB2A, TUBB8, GRIN1, PPM1F, NRGN, TUBB3, DLG3, TUBA4A, GRIA3, NBEA, TUBB6, APBA1, CAMKK2, MAPK1, CALM1, PRKACA, GRIA2, TUBA8, CAMK1, RAC1, PRKAR1A, PDPK1)
PRESYNAPTIC_DEPOLARIZATION_AND_CALCIUM_CHANNEL_OPENING	0.000122054	0.00593037	0.91648	1.68936	11	c(CACNA1B, CACNA2D3, CACNA1A, CACNB2, CACNB4, CACNG2, CACNG4, CACNA1E, CACNB3, CACNA2D2, CACNB1)
NEUROTRANSMITTER_RELEASE_CYCLE	0.000118762	0.00593037	0.710451	1.65844	51	c(SYN2, SYN3, PPFIA3, NAAA, SYT1, ALDH5A1, PPFIA4, RIMS1, SYN1, ABAT, GAD2, GLS2, SNAP25, GAD1, CPLX1, SLC1A1, RAB3A, LIN7A, STXBP1, TSPOAP1, APBA1, SLC6A11, GLS, STX1A)
PLATELET_HOMEOSTASIS	0.000120772	0.00593037	0.656557	1.6107	85	c(STIM1, KCNMA1, GNB5, TRPC6, ATP2B2, GNG4, ATP2B3, TRPC7, KCNMB4, GNB3, GUCY1A2, SLC8A1, GUCY1A1, PDE10A, ORAI2, GNG12, GUCY1B1, PRKG1, P2RX5, PDE2A, PDE1B, LRP8, GNG2, SLC8A2, ATP2B1, ITPR1, P2RX4, NOS1, ATP2B4, GNG3, PPP2R1A, PTPN11, CALM1, PPP2R5B, PRKG2, PPP2CB, PPP2R5D, ITPR3, PPP2CA, GNG13)
GABA_RECEPTOR_ACTIVATION	0.000129513	0.006113	0.692868	1.65914	60	c(GABRA6, GABRG3, GABRB3, GNB5, GABRB2, KCNJ12, ADCY9, GNAL, GNG4, KCNJ5, GABRG2, GABRA4, GNB3, GABRA5, KCNJ4, GABRQ, GNG12, GABBR1, ADCY1, GNG2, GABRA1, GABBR2, ADCY3, NPTN, KCNJ3, ARHGEF9, ADCY5, GABRA2, GNG3)
PLATELET_ACTIVATION_SIGNALING_AND_AGGREGATION	0.000285094	0.0130827	0.544729	1.4035	260	c(PRKCH, TAGLN2, ADRA2B, VAV3, DGKB, CD109, GNB5, TRPC6, F5, SRC, ACTN1, GNG4, TRPC7, DGKI, GP6, AHSG, PRKCB, HGF, GNB3, VCL, RAB27B, DGKH, RAPGEF4, TIMP1, SPARC, FLNA, DGKE, GNG12, RASGRP1, SELP, PRKCG, GNA12, TGFB3, KNG1, RHOB, PDGFB, GNG2, GAS6, DGKA, ITPR1, SERPINE1, ITIH4, PROS1, PRKCD, PIK3R3, THBS1, DGKZ, SCCPDH, P2RY1, VAV2, ALDOA, PPIA, VWF, TUBA4A, DAGLA, DGKK, DGKQ, MAPK1, TMSB4X, YWHA…
EFFECTS_OF_PIP2_HYDROLYSIS	0.000432983	0.0193321	0.785261	1.67546	27	c(PRKCH, DGKB, TRPC6, TRPC7, DGKI, DGKH, DGKE, RASGRP1, DGKA, ITPR1, PRKCD, DGKZ, DAGLA, DGKK, DGKQ, RASGRP2)
ACTIVATION_OF_THE_MRNA_UPON_BINDING_OF_THE_CAP_BINDING_COMPLEX_AND_EIFS_AND_SUBSEQUENT_BINDING_TO_43S	0.00050325	0.0218781	0.672385	1.61009	60	c(RPS16, RPS2, RPS23, RPS29, RPS20, EIF4A2, EIF3M, EIF4A1, RPS3A, RPS5, RPS17, EIF3L, RPS25, RPS13, PABPC1, EIF1AX, RPS15A, RPSA, RPS12, RPS19, RPS24, RPS27A, RPS27, EIF4B, RPS8, RPS6, RPS3, RPS10, RPS21, RPS11, RPS4X, RPS9, RPS18, EIF3A, FAU, RPS14, EIF3J, EIF4G1, EIF3K, EIF3I, RPS15, RPS27L, EIF2S2, EIF4H, EIF3E)
PLATELET_CALCIUM_HOMEOSTASIS	0.000545274	0.0230972	0.77497	1.66405	28	c(STIM1, TRPC6, ATP2B2, ATP2B3, TRPC7, SLC8A1, ORAI2, P2RX5, SLC8A2, ATP2B1, ITPR1, P2RX4, ATP2B4, CALM1)
TRAFFICKING_OF_AMPA_RECEPTORS	0.000636219	0.025635	0.759978	1.65935	31	c(CACNG3, GRIP1, CACNG2, CACNG4, GRIA1, GRIP2, CAMK2A, PRKCB, AKAP5, CACNG8, CAMK2B, TSPAN7, DLG4, PRKCG, NSF)
AMINE_LIGAND_BINDING_RECEPTORS	0.000626292	0.025635	0.719043	1.63131	42	c(HTR1E, ADRA2B, DRD3, HTR2C, HRH2, DRD2, HTR4, ADRB1, HTR6, DRD4, CHRM4, CHRM3, HRH1, HTR2A, HTR5A, DRD1, CHRM1, HTR1D, GPR143, HTR1B, ADRA2C)
DOPAMINE_NEUROTRANSMITTER_RELEASE_CYCLE	0.000685302	0.0269552	0.802684	1.66551	23	c(SYN2, SYN3, PPFIA3, SYT1, PPFIA4, RIMS1, SYN1, SNAP25, CPLX1, RAB3A, LIN7A, STXBP1, TSPOAP1, APBA1, STX1A)
SENSORY_PROCESSING_OF_SOUND	0.000932258	0.035816	0.642579	1.5712	77	c(MYO3A, KCNMA1, BSN, PCLO, CACNB2, ATP2B2, OTOF, RIPOR2, EPS8L2, MYO15A, SYN1, SPTAN1, CDH23, CABP1, LHFPL5, SNAP25, PLS1, CACNA1D, MSN, RAB3A, CACNA2D2, ATP2B1, KCNN2, STRC, ACTG1, GRXCR2, ESPN, STX1A, SYP, GRXCR1)
SEROTONIN_NEUROTRANSMITTER_RELEASE_CYCLE	0.00141279	0.0514099	0.81595	1.63828	18	c(SYN2, SYN3, PPFIA3, SYT1, PPFIA4, RIMS1, SYN1, SNAP25, CPLX1, RAB3A, STXBP1, TSPOAP1, STX1A)
SARS_COV_1_MODULATES_HOST_TRANSLATION_MACHINERY	0.00143151	0.0514099	0.723852	1.61459	37	c(EEF1A1, RPS16, RPS2, RPS23, HNRNPA1, RPS29, RPS20, RPS3A, RPS5, RPS17, RPS25, RPS13, RPS15A, RPSA, RPS12, RPS19, RPS24, RPS27A, RPS27, RPS8, RPS6, RPS3, RPS10, RPS21, RPS11, RPS4X, RPS9, RPS18, FAU, RPS14)
SENSORY_PERCEPTION	0.00142664	0.0514099	0.47773	1.24585	611	c(REEP1, GRM4, MYO3A, KCNMA1, BSN, PCLO, GNB5, CACNB2, PLB1, ATP2B2, GRM1, EBF1, GNAL, OTOF, GPC6, SCN3A, GNB3, SCN2A, RIPOR2, EPS8L2, MYO15A, SYN1, SCN9A, GPC5, PDE6A, SPTAN1, OR14I1, CDH23, CABP1, LHFPL5, OR6A2, SNAP25, PLS1, CACNA1D, MSN, OR2AT4, OR2AG2, RAB3A, GPC1, PLCB2, CACNA2D2, OR7C1, LDLR, LRP8, ATP2B1, KCNN2, OR3A2, ADCY3, CNGA1, STRC, ABCA4, OR1D2, ACTG1, RBP4, OPN1SW, OR3A1, LPL, RGS…
ION_HOMEOSTASIS	0.00146715	0.0515689	0.675282	1.58694	54	c(STIM1, RYR3, FXYD7, ATP2B2, ATP2B3, CAMK2A, SLC8A1, CAMK2B, ORAI2, RYR2, ATP1B3, CASQ2, SLC8A2, ATP2B1, ITPR1, RYR1, FXYD6, DMPK, ATP1A3, NOS1, ATP2B4, CALM1, PRKACA, FXYD2, KCNJ11, ATP1A1, ITPR3, FKBP1B, TRPC1)
G_ALPHA_S_SIGNALLING_EVENTS	0.00155573	0.0535432	0.560339	1.42378	157	c(PTGDR, GNB5, GPR176, GPR27, PDE4A, ADCY9, HRH2, PDE3B, SRC, HTR4, GNG4, PDE7B, ADRB1, GNB3, P2RY11, CALCB, ITGA5, PDE10A, PRKAR2B, VIPR1, HTR6, GNG12, MC1R, PRKAR1B, PDE2A, RAMP1, GLP2R, DRD1, PDE1B, GPR39, PDE4C, ADCY1, GPR150, GNG2, ADCY3, LHCGR, PTH2R, ADCYAP1R1, GLP1R, PDE8B, NPSR1, ADCY5)
HEMOSTASIS	0.00172116	0.0580278	0.472591	1.2341	660	c(PRKCH, TAGLN2, STIM1, ADRA2B, KIF19, VAV3, MAFF, KCNMA1, DGKB, CD109, SLC7A8, GNB5, L1CAM, TRPC6, CD58, ATP2B2, ITGA3, F5, SELE, SRC, ACTN1, GNG4, ATP2B3, TRPC7, DGKI, SERPINA5, GP6, ANXA2, AHSG, PRKCB, KCNMB4, HGF, GNB3, VCL, GUCY1A2, SLC8A1, GUCY1A1, RAB27B, DGKH, PLAUR, RAPGEF4, TIMP1, ITGA5, SPARC, PDE10A, SH2B3, PRKAR2B, FLNA, ORAI2, MYB, DGKE, GNG12, TUBA1C, TSPAN7, RASGRP1, SELP, PRTN3, …
G_ALPHA_Z_SIGNALLING_EVENTS	0.00176336	0.0582614	0.685617	1.59071	48	c(PRKCH, ADRA2B, GNB5, RGS17, ADCY9, GNG4, PRKCB, GNB3, GNG12, PRKCG, RGS20, RGS19, ADCY1, GNG2, RGSL1, ADCY3, PRKCD, RGS4, ADCY5, GNG3, ADRA2C, GNAI2, GNG13, GNG10)
CELL_JUNCTION_ORGANIZATION	0.00195638	0.0633712	0.614411	1.51399	91	c(ITGB4, CDH9, CDH12, CDH18, CDH7, LIMS2, CDH6, PARVB, ACTN1, PARD6G, CLDN14, PARD3, PVR, FLNA, CDH3, CADM3, CLDN16, PATJ, PARD6B, LAMA3, PLEC, F11R, PXN, CDH4, ACTG1, LAMC2, PARVA, AFDN, ANG, CDH11, CLDN2, ARHGEF6, CD151)
G_PROTEIN_MEDIATED_EVENTS	0.00216522	0.0687872	0.667291	1.56816	54	c(ADCY9, CAMK4, GNAL, CAMK2A, PLCB1, PRKX, CAMK2B, CAMKK1, PRKAR2B, PRKCG, PRKAR1B, PLCB2, PDE1B, ADCY1, ITPR1, ADCY3, PRKCD, NBEA, CAMKK2, MAPK1, ADCY5, CALM1, PRKACA, GNAI2, ITPR3, PLCB3, PRKAR1A)
DAG_AND_IP3_SIGNALING	0.0025666	0.0783462	0.691507	1.56464	41	c(ADCY9, CAMK4, CAMK2A, PRKX, CAMK2B, CAMKK1, PRKAR2B, PRKCG, PRKAR1B, PDE1B, ADCY1, ITPR1, ADCY3, PRKCD, NBEA, CAMKK2, ADCY5, CALM1, PRKACA, ITPR3, PRKAR1A)
EPH_EPHRIN_SIGNALING	0.00253746	0.0783462	0.601507	1.48214	92	c(VAV3, GRIN2B, EFNA5, EPHA6, SRC, KALRN, MYH10, NGEF, EPHA4, PSEN2, EPHA5, EFNA2, PAK1, SDCBP, EPHA7, GIT1, EFNA3, ROCK2, EFNB1, LIMK1, DNM1, PAK3, GRIN1, ACTG1, EFNB2, VAV2, SDC2, MMP9, EPHA10, ACTR2, EPHB6, ARPC2, CLTB, EFNB3, EPHA8, CLTCL1, EPHA1, AP2A2, ARPC4, RAC1, CFL1, ARPC1A, EPHB1, AP2S1, CLTC, MYL6, HRAS, TIAM1)
GPCR_LIGAND_BINDING	0.00260838	0.0783462	0.488221	1.26739	463	c(HTR1E, PTGDR, NPFFR2, ADRA2B, DRD3, GRM8, PLPPR4, PLPPR5, GRM4, HTR2C, MCHR2, GNB5, GRM5, OPRD1, GRM1, HRH2, DRD2, MTNR1B, HTR4, GNG4, OPRM1, ADRB1, ECE2, DHH, GNB3, P2RY11, PYY, FZD3, NPY1R, GRM7, CALCB, CNR1, PLPPR3, PTCH2, VIPR1, HTR6, GNG12, WNT11, DRD4, CHRM4, WNT3, CHRM3, LTB4R, OPRK1, HRH1, MC1R, XK, NTSR1, NPY5R, OPN4, RAMP1, GLP2R, HTR2A, SSTR2, PTGFR, HTR5A, GABBR1, DRD1, GPR39, KNG1,…
NUCLEAR_EVENTS_KINASE_AND_TRANSCRIPTION_FACTOR_ACTIVATION	0.0028288	0.0834497	0.650804	1.56213	61	c(ARC, JUNB, EGR1, RPS6KA2, FOSB, EGR2, RPS6KA3, DUSP3, FOS, EGR3, JUND, SRF, FOSL1, CDK5R1, ELK1, EGR4, SGK1, DUSP6, CDK5R2, RRAD, VGF, MAPK1, DUSP4, PPP2R1A, MEF2D, PPP2CB, PPP2R5D, PPP2CA, TRIB1)
GABA_SYNTHESIS_RELEASE_REUPTAKE_AND_DEGRADATION	0.00300089	0.0869731	0.798738	1.61079	19	c(SYT1, ALDH5A1, RIMS1, ABAT, GAD2, SNAP25, GAD1, CPLX1, RAB3A, STXBP1, SLC6A11, STX1A, SLC32A1, VAMP2)
CA_DEPENDENT_EVENTS	0.00330981	0.0942724	0.709562	1.58271	37	c(ADCY9, CAMK4, CAMK2A, PRKX, CAMK2B, CAMKK1, PRKAR2B, PRKCG, PRKAR1B, PDE1B, ADCY1, ADCY3, PRKCD, NBEA, CAMKK2, MAPK1, ADCY5, CALM1, PRKACA)
SARS_COV_2_MODULATES_HOST_TRANSLATION_MACHINERY	0.00385349	0.107898	0.653161	1.52471	51	c(RPS16, RPS2, RPS23, RPS29, RPS20, RPS3A, RPS5, RPS17, RPS25, RPS13, RPS15A, RPSA, SNRPB, RPS12, RPS19, RPS24, RPS27A, RPS27, RPS8, RPS6, RPS3, RPS10, DDX20, RPS21, SMN1, RPS11, SNRPE, RPS4X, RPS9, RPS18, FAU, RPS14, SNRPD3, SNRPD1, RPS15, RPS27L, SNRPF, GEMIN2)
LGI_ADAM_INTERACTIONS	0.00398727	0.109783	0.821125	1.59841	14	c(CACNG3, CACNG2, CACNG4, ADAM23, CACNG8, DLG4, STX1B, LGI1, STX1A)
ASSEMBLY_AND_CELL_SURFACE_PRESENTATION_OF_NMDA_RECEPTORS	0.00419305	0.112631	0.684998	1.55969	43	c(GRIN2B, KIF17, CAMK2A, CAMK2B, TUBA1C, DLG4, NEFL, GRIN3A, LIN7A, TUBB2A, TUBB8, GRIN1, TUBB3, DLG3, TUBA4A, NBEA, TUBB6, APBA1)
NGF_STIMULATED_TRANSCRIPTION	0.00422707	0.112631	0.679078	1.52589	39	c(ARC, JUNB, EGR1, FOSB, EGR2, FOS, EGR3, JUND, SRF, FOSL1, CDK5R1, ELK1, EGR4, SGK1, CDK5R2, RRAD, VGF)
SMOOTH_MUSCLE_CONTRACTION	0.0043158	0.11317	0.675183	1.5318	42	c(CACNA1I, SORBS1, ANXA2, VCL, GUCY1A2, GUCY1A1, LMOD1, TPM1, GUCY1B1, CACNA1H, PAK1, TRIM72, PXN, ANXA6)
TRANSCRIPTIONAL_REGULATION_BY_MECP2	0.00512103	0.132187	0.636422	1.52761	61	c(GRIN2B, FKBP5, CAMK4, RBFOX1, CAMK2A, OPRM1, GPRIN1, PPARG, CAMK2B, FOXG1, GAD2, GAD1, OPRK1, SLC2A3, LBR, SGK1, CALM1, TNRC6A, PTPN1, PRKACA, GRIA2, PTPN4)
NOREPINEPHRINE_NEUROTRANSMITTER_RELEASE_CYCLE	0.00580468	0.147528	0.781557	1.56922	18	c(PPFIA3, SYT1, PPFIA4, RIMS1, SNAP25, CPLX1, RAB3A, STXBP1, TSPOAP1, STX1A, VAMP2, UNC13B)
SEMA3A_PAK_DEPENDENT_AXON_REPULSION	0.00652176	0.163242	0.787448	1.54897	16	c(PLXNA4, PLXNA2, SEMA3A, PAK1, NRP1, FES, LIMK1, PAK3, PLXNA1, PLXNA3, RAC1, CFL1)
CELL_CELL_COMMUNICATION	0.00664471	0.163837	0.565039	1.41613	129	c(ITGB4, CDH9, CDH12, CDH18, CDH7, LIMS2, CDH6, SRC, PARVB, ACTN1, PARD6G, SKAP2, CLDN14, PARD3, PVR, SPTAN1, FLNA, CDH3, CADM3, CLDN16, PATJ, PARD6B, LAMA3, PLEC, F11R, PXN, PTK2B, CDH4, ACTG1, LAMC2, PARVA, AFDN, ANG, CDH11, CLDN2, ARHGEF6, CD151, CD2AP, PTPN11)
LONG_TERM_POTENTIATION	0.00677968	0.164706	0.746298	1.54851	23	c(GRIN2B, NRG1, GRIA1, SRC, CAMK2A, CAMK2B, DLG4, NEFL, GRIN1, NRGN, DLG3, CALM1, GRIA2)
REGULATION_OF_COMMISSURAL_AXON_PATHFINDING_BY_SLIT_AND_ROBO	0.00688642	0.164875	0.865479	1.56421	10	c(ROBO2, SLIT3, SRC, NELL2, ROBO1)
CELLULAR_RESPONSES_TO_STIMULI	0.00702717	0.165841	0.454155	1.18609	743	c(CDKN1A, TXNIP, FKBP5, NPAS2, RPL39L, CAMK2A, RPS6KA2, SRXN1, KDM6B, HSPA4L, RLN1, ERF, MAP2K3, GML, JUN, TSPYL2, MT2A, MT-CO1, CAMK2B, CHAC1, AQP8, PPARGC1A, LMNA, RPS6KA3, MAP3K5, ABCC1, TUBA1C, AR, E2F3, EEF1A1, MT1E, ME1, HMGA1, FOS, GCLM, BLVRA, RORA, PDIA5, CEBPG, TRIB3, HSPA6, PTK6, SCMH1, ATP6V1E2, MT3, ATF3, BAG3, RPL23, RPS16, CBX8, RPL22, RPL4, MT-CO2, TXN, RPL3L, HSPB1, WTIP, EXTL1, …
FORMATION_OF_AXIAL_MESODERM	0.00742395	0.172738	0.796509	1.5505	14	c(TEAD4, SMAD3, SHH)
UPTAKE_AND_ACTIONS_OF_BACTERIAL_TOXINS	0.00798804	0.178328	0.703547	1.51995	29	c(SV2C, SYT1, MAP2K3, SNAP25, STX1B, GUCY2C, SV2A, ANTXR1, HBEGF, STX1A, CALM1, ANTXR2, VAMP2, PDZD3, EEF2, TXNRD1, MAP2K1)
EPHA_MEDIATED_GROWTH_CONE_COLLAPSE	0.00798804	0.178328	0.703155	1.5191	29	c(EFNA5, EPHA6, SRC, MYH10, NGEF, EPHA4, EPHA5, EFNA2, EPHA7, EFNA3, ROCK2, EPHA10, EPHA8, EPHA1)
PHASE_1_INACTIVATION_OF_FAST_NA_CHANNELS	0.00785535	0.178328	0.889135	1.51499	7	c(KCNIP1, KCNIP4, KCND2, KCNIP3, KCND1, KCND3, KCNIP2)
INFECTIOUS_DISEASE	0.00814552	0.179419	0.44324	1.16109	953	c(CEBPD, SV2C, TXNIP, VAV3, SH3GL2, ST6GALNAC2, GNB5, FXYD7, ADCY9, WIPF3, TUSC3, IL6R, RPL39L, SRC, GNG4, ANO3, GPC6, SYT1, MAP2K3, BAIAP2, GNB3, EGFR, JUN, ANO5, GPC5, PRKX, ZBP1, PRKAR2B, TRIM25, GNG12, IMPDH1, SMAD3, SNAP25, TUBA1C, EEF1A1, HMGA1, STX1B, PLK2, ATP1B3, CD8B, PRKAR1B, NRP1, GPC1, PATJ, NFKBIA, CD4, GUCY2C, TAF7L, POLR2A, ADCY1, RPL23, RNF135, GNG2, ROCK2, RPS16, CHD3, ANO1, RPL…
GLUCAGON_LIKE_PEPTIDE_1_GLP1_REGULATES_INSULIN_SECRETION	0.00833239	0.18112	0.656753	1.48999	42	c(KCNB1, GNB5, KCNS3, GNG4, GNB3, AKAP5, RAPGEF4, PRKAR2B, GNG12, KCNG2, PRKAR1B, GNG2, ITPR1, GLP1R, KCNC2, ADCY5, GNG3, PRKACA, ITPR3, GNG13, RAP1A, PRKAR1A, GNG10)
INTERLEUKIN_36_PATHWAY	0.00861379	0.182468	0.887231	1.51175	7	c(IL1RL2, IL1RAP)
RECYCLING_PATHWAY_OF_L1	0.00872577	0.182468	0.640786	1.4867	48	c(SH3GL2, RPS6KA6, L1CAM, SRC, RPS6KA2, RPS6KA3, TUBA1C, MSN, DNM1, TUBB2A, TUBB8, ACTG1, TUBB3, TUBA4A, TUBB6, MAPK1, TUBA8, AP2A2, TUBB4B, KIF4B, AP2S1, CLTC)
CLASS_C_3_METABOTROPIC_GLUTAMATE_PHEROMONE_RECEPTORS	0.00866838	0.182468	0.659973	1.48296	39	c(GRM8, GRM4, GRM5, GRM1, GRM7, GABBR1, GABBR2)
CLASS_A_1_RHODOPSIN_LIKE_RECEPTORS	0.00905129	0.186909	0.490713	1.26792	330	c(HTR1E, PTGDR, NPFFR2, ADRA2B, DRD3, PLPPR4, PLPPR5, HTR2C, MCHR2, OPRD1, HRH2, DRD2, MTNR1B, HTR4, OPRM1, ADRB1, ECE2, P2RY11, PYY, NPY1R, CNR1, PLPPR3, HTR6, DRD4, CHRM4, CHRM3, LTB4R, OPRK1, HRH1, MC1R, XK, NTSR1, NPY5R, OPN4, HTR2A, SSTR2, PTGFR, HTR5A, DRD1, GPR39, KNG1, CCKBR, CCR3, F2RL1, CHRM1, CX3CL1, SSTR3, LPAR2, LHCGR, FFAR4, S1PR3, OPN1SW, P2RY1, GPR132, GHRL, CCR6, HTR1D, GALR3, MT…
INTERLEUKIN_4_AND_INTERLEUKIN_13_SIGNALING	0.00965961	0.197008	0.561876	1.39809	111	c(CEBPD, CDKN1A, JUNB, OPRD1, IL6R, OPRM1, HGF, TIMP1, FOS, PTGS2, RORA, MCL1, STAT6, BCL6, NANOG, SOCS3, IRF4, MMP9, JAK3, SOCS5, STAT3, SOCS1, STAT1, LBP, ITGB2, NDN, VEGFA, RHOU, BCL2)
D1 Neurons
pathway	pval	FDR	ES	NES	size	leadingEdge
METABOLISM_OF_RNA	1.45708e-05	0.0142314	0.465911	1.49603	706	c(LSM11, IGF2BP2, APOBEC3H, RPP25, PSMB9, SNRPA1, PSMD5, PSMB8, DDX41, DUS2, ELAC2, YJU2, RPP14, PELP1, SNRPF, CNOT11, NUP107, PRPF19, PPIL3, CWC25, PSME4, SART1, AQR, GTPBP3, BMS1, PUS1, IK, EFTUD2, CPSF3, PSMD11, DHX35, WDR43, HNRNPA2B1, PRKRIP1, NUP54, SF3A3, CNOT9, DHX8, CCAR1, RANBP2, CNOT10, XRN1, SUGP1, GPATCH1, RIOK3, HNRNPA3, SNIP1, TBL3, MAPK11, NSUN4, XPO1, EXOSC3, UTP14A, SF3B2, UPF1,…
INNATE_IMMUNE_SYSTEM	1.72084e-05	0.0142314	0.432289	1.39475	1111	c(CR2, TXK, CFB, SLC27A2, ATP8B4, AOC1, CLEC6A, MVP, B4GALT1, CTSZ, FRMPD3, HLA-B, C2, CLEC4D, ITGAV, TEC, NOS2, PSMB9, QPCT, ITPR3, NLRP3, PSMD5, SELL, RELB, PSMB8, POLR3E, DDX41, SERPING1, AHCYL1, AZU1, ALOX5, RAB6A, SNAP25, DEFA5, POLR3A, ATG7, PPP2CB, IQGAP2, LIMK1, PSME4, ELK1, GRB2, FCN3, TLR5, PSMD11, USP14, BPIFB4, ARG1, CDC34, PSTPIP1, ARPC1A, ELMO2, ANPEP, CDA, ADA2, DSG1, CPNE3, CYB5R3…
INITIAL_TRIGGERING_OF_COMPLEMENT	4.20343e-05	0.0231749	0.688159	1.90246	79	c(CFB, C2, FCN3, CFP)
PROCESSING_OF_CAPPED_INTRON_CONTAINING_PRE_MRNA	0.000293899	0.121527	0.511457	1.58732	282	c(SNRPA1, DDX41, YJU2, SNRPF, NUP107, PRPF19, PPIL3, CWC25, SART1, AQR, IK, EFTUD2, CPSF3, DHX35, HNRNPA2B1, PRKRIP1, NUP54, SF3A3, DHX8, CCAR1, RANBP2, SUGP1, GPATCH1, HNRNPA3, SNIP1, SF3B2, NUP35, PRCC, WBP4, NUP133, SRSF1, THOC2, NUP58, CPSF6, SARNP, DDX42, PRPF40A, SNRNP27, SNRNP200, CPSF4, USP39, POLR2B, NUP155, NUP188, PPIL2, SRSF10, CSTF2, FUS, BUD13, NCBP1, NUP205, MFAP1, CHTOP, NKAP, ISY…
CLASS_I_MHC_MEDIATED_ANTIGEN_PROCESSING_PRESENTATION	0.000388465	0.128504	0.479778	1.51095	380	c(TAP1, UBE2Q2, HLA-B, ITGAV, PSMB9, FBXL18, NEDD4, PSMD5, PSMB8, LONRF1, FBXO21, ATG7, KLHL5, KLHL2, PSME4, RNF4, RNF182, NEDD4L, PSMD11, HERC2, CDC34, FBXW12, GLMN, TRIM39, ITCH, FBXO4, ZNRF2, UBE2G1, FBXO22, KBTBD8, DCAF1, FZR1, SEC24A, RNF19B, MIB2, HLA-C, UBE2H, UBR1, UBE3B, UBE2V1, ASB3, FBXO31, BTBD1, PSMD9, B2M, PSMB7, UBE2W, ANAPC4, UBE2K, AREL1, GAN, PSMF1, HLA-F, PSMB2, NCF2, CUL2, UNK…
HIV_INFECTION	0.000686351	0.189204	0.514	1.56593	231	c(APOBEC3G, PSMB9, PSMD5, PSMB8, NUP107, PSME4, CDK9, NEDD4L, PSMD11, NUP54, RANBP2, XRCC6, TBP, XPO1, AP1S2, NUP35, VPS37B, NUP133, NUP58, PSMD9, B2M, PSMB7, TAF4B, TCEA1, RNMT, PSMF1, POLR2B, NUP155, PSMB2, NUP188, TAF15, CHMP2B, NCBP1, ELOA, NUP205, NUP50, NUP98, AP1G1, GTF2A1, NUP85, ELL, PAK2, PSMD12, AP2A2, NUP88, KPNA1, AP1M2, TAF11, TAF5, NMT1, FURIN, NCBP2, CCNH, NDC1, GTF2E2, SKP1, PSMA…
COMPLEMENT_CASCADE	0.000825123	0.194965	0.585156	1.69063	114	c(CR2, CFB, C2, SERPING1, FCN3, CFP, C4BPB, VTN, CD46)
D2 Neurons
pathway	pval	FDR	ES	NES	size	leadingEdge
INNATE_IMMUNE_SYSTEM	2.75439e-07	0.000455576	0.443048	1.498	1111	c(CLEC6A, TEC, ATP8B4, NLRP3, FRMPD3, SELL, ITGAV, BPIFA2, CFB, RELB, MVP, ITPR3, ARG1, CFP, SLC27A2, PSME4, PSMD5, PNP, POLR3E, RAB6A, DDX41, AHCYL1, MAPK11, RAB31, B4GALT1, SNAP25, CLEC4D, ALOX5, MUC5B, C2, PPP2CB, GLIPR1, CTSV, VTN, PSMD11, TLR5, DSG1, CTSZ, CKAP4, IQGAP2, ADGRG3, CD53, DEFA5, HLA-B, PSTPIP1, SLC11A1, ATG7, MAGT1, USP14, RPS6KA1, BST1, PRSS2, CYB5R3, RIPK1, XRCC6, GRB2, NOS2, …
METABOLISM_OF_RNA	8.04784e-07	0.000665556	0.471667	1.57482	706	c(APOBEC3H, LSM11, RPP25, PSME4, PSMD5, IGF2BP2, DDX41, MAPK11, CWC25, ELAC2, PELP1, TBL3, CNOT11, SNRPA1, NUP107, PSMD11, PRPF19, NUP54, RANBP2, SNRPF, AQR, RPP14, SF3B2, BMS1, WDR43, HNRNPA3, DUS2, NCL, XRN1, ELAVL1, IK, XAB2, RNMT, CCAR1, DIS3, DDX42, EFTUD2, SART1, GTPBP3, TRMT1, SNRNP200, CPSF6, SF3A3, USP39, TRMU, NCBP1, SNIP1, CWF19L2, CNOT9, DHX35, HNRNPA2B1, POLR2B, UPF1, DHX37, QTRT1, N…
ADAPTIVE_IMMUNE_SYSTEM	7.89255e-06	0.00435142	0.44653	1.49815	821	c(SIGLEC1, UBE2Q2, TAP1, SELL, ITGAV, ITPR3, NEDD4, MICB, PSME4, PSMD5, FBXL18, AHCYL1, PPP2R5B, AKT3, PPP2CB, ENAH, CD96, CTSV, LONRF1, PSMD11, KLHL2, ZAP70, FBXO21, PVR, AP1S2, HLA-B, NEDD4L, VASP, KLHL5, ATG7, KLC3, HERC2, LILRA6, TRIM39, AREL1, LAG3, GRB2, RNF4, UBR1, FBXW12, UBE2G1, GLMN, ZNRF2, FKBP1A, CD200, MTOR, ASB3, TNFRSF14, ITCH, LY96, MIB2, SEC24A, PIK3CB, UBE3B, TRAF6, ANAPC4, RNF1…
HIV_INFECTION	3.93982e-05	0.0162911	0.549613	1.72678	231	c(APOBEC3G, PSME4, PSMD5, NUP107, PSMD11, NUP54, RANBP2, AP1S2, NEDD4L, XRCC6, TCEA1, TAF4B, RNMT, TBP, NCBP1, POLR2B, ELOA, GTF2A1, PSMB2, B2M, PSMB3, VPS37B, NUP50, NUP58, NUP98, XPO1, PSMC4, KPNA1, NUP35, PSMD12, KPNB1, CDK9, CCNT1, NUP133, NUP85, AP2A2, PSMA5, NMT1, PSMB7, PSMB1, SEH1L, TAF10, TAF11, VPS37A, PSMD13, PSMC1, GTF2F1, PSMD9, VPS28, NUP205, NUP88, PSMF1, NUP188, CCNH, PSMB4, PSMC2…
CYTOKINE_SIGNALING_IN_IMMUNE_SYSTEM	6.7961e-05	0.0224815	0.439399	1.46806	715	c(TEC, IRF5, TNFRSF13B, TNFRSF18, RELB, PIM1, NEDD4, IL22RA1, PSME4, PSMD5, CIITA, MAPK11, IL1RAP, SNAP25, ALOX5, AKT3, EDARADD, PPP2CB, SNRPA1, FLNA, GAB3, NUP107, PSMD11, NUP54, RANBP2, IL20RB, KPNA7, PTPN5, SDC1, IL6ST, STXBP2, MAP3K3, HLA-B, CD70, USP14, RPS6KA1, NANOG, CDKN1A, HAVCR2, GRB2, NOS2, LIFR, TRIM45, GSTO1, IFNGR1, MAPK9, IFIT5, IFI35, PDE12, TNFRSF14, IFNLR1, IL12RB1, IL6R, IL16, …
INFECTIOUS_DISEASE	0.000180688	0.0332065	0.40887	1.3766	953	c(APOBEC3G, NLRP3, TXNRD1, ITPR3, PSME4, PSMD5, EED, AHCYL1, SNAP25, AKT3, HAVCR1, GPC6, NUP107, PSMD11, NUP54, SV2C, RANBP2, CBX1, HGS, KPNA7, SNRPF, GUCY2C, SDC1, AP1S2, HLA-B, P2RX4, NEDD4L, CTNND1, PSTPIP1, MAGT1, RIPK1, XRCC6, ATP1B3, HSPG2, GRB2, TCEA1, TAF4B, NOS2, CBLL1, CNBP, RNMT, IFNGR1, FKBP1A, KDM1A, SUDS3, TBP, NCBP1, ITCH, IL6R, ACTR2, SH3GL1, CHMP1A, NFE2L2, POLR2B, SEC24A, ELOA, …
CELLULAR_RESPONSES_TO_STIMULI	0.000171264	0.0332065	0.427507	1.43001	743	c(HSPA12B, FKBP5, NLRP3, TXNRD1, SESN2, WFS1, KDM6B, CREB3L1, PSME4, PSMD5, EED, KDELR3, MAPK11, WTIP, PPP2R5B, TERF2IP, AKT3, ETS2, FKBP14, TSPYL2, NUP107, PSMD11, GOSR2, AQP8, NUP54, RANBP2, MIOS, GCLC, NPLOC4, AGO4, STAP2, RPS6KA1, NBN, SIN3B, CDKN1A, E2F1, WDR24, RHEB, DIS3, SLC7A11, MAPK9, HIRA, GML, MTOR, PTK6, LY96, RPS6KA2, HDAC6, CAMK2G, NFE2L2, BLVRA, BAG4, COX7A2L, ANAPC4, ANAPC2, HIF1…
CLASS_I_MHC_MEDIATED_ANTIGEN_PROCESSING_PRESENTATION	0.000152196	0.0332065	0.487548	1.58758	380	c(UBE2Q2, TAP1, ITGAV, NEDD4, PSME4, PSMD5, FBXL18, CTSV, LONRF1, PSMD11, KLHL2, FBXO21, HLA-B, NEDD4L, KLHL5, ATG7, HERC2, TRIM39, AREL1, RNF4, UBR1, FBXW12, UBE2G1, GLMN, ZNRF2, ASB3, ITCH, LY96, MIB2, SEC24A, UBE3B, ANAPC4, RNF19B, ANAPC2, HERC3, PSMB2, RNF182, B2M, UBE2H, PSMB3, UBE2V1, HECTD2, FBXO22, ATG14, UBE2L6, UBE2K, DCAF1, HLA-F, PSMC4, RNF34, FBXL5, HECTD3, PSMD12, UBE2W, UFL1, CUL3,…
FC_EPSILON_RECEPTOR_FCERI_SIGNALING	0.00013591	0.0332065	0.548674	1.69696	186	c(TEC, ITPR3, PSME4, PSMD5, AHCYL1, PSMD11, GRB2, MAPK9, TXK, PIK3CB, TRAF6, PDPK1, PSMB2, PSMB3, UBE2V1, VAV3, PSMC4, PSMD12, ITK, PSMA5, PSMB7, PSMB1, PAK1, CDC34, PSMD13, PSMC1, PSMD9, MAP2K7, PSMF1, PSMB4, MAP3K7, PSMC2, PSMD6, PIK3R1, PAK2, PPP3CB, RELA, RASGRP1, PIK3R2, GRAP2, PSMD1, LAT, MALT1, NFATC1, FBXW11, PSMB9, SKP1, UBE2N, PSMC6, MS4A2, CHUK, FYN, PSME3, PSMD10, MAPK1, PSMA4, CUL1, …
PROCESSING_OF_CAPPED_INTRON_CONTAINING_PRE_MRNA	0.000226453	0.0374553	0.506376	1.61839	282	c(DDX41, CWC25, SNRPA1, NUP107, PRPF19, NUP54, RANBP2, SNRPF, AQR, SF3B2, HNRNPA3, IK, XAB2, CCAR1, DDX42, EFTUD2, SART1, SNRNP200, CPSF6, SF3A3, USP39, NCBP1, SNIP1, CWF19L2, DHX35, HNRNPA2B1, POLR2B, NKAP, WBP4, SNRNP27, HNRNPR, NUP50, CHTOP, NUP58, PRPF40A, NUP98, CPSF4, SRSF1, CHERP, NUP35, YJU2, DHX15, PABPN1, RBM42, PRKRIP1, SLU7, SRRT, WTAP, MFAP1, PPIL3, DHX8, NUP133, SUGP1, HNRNPU, SRSF1…
SIGNALING_BY_INTERLEUKINS	0.000272437	0.037551	0.454232	1.49627	460	c(TEC, PIM1, IL22RA1, PSME4, PSMD5, MAPK11, IL1RAP, SNAP25, ALOX5, PPP2CB, SNRPA1, PSMD11, IL20RB, PTPN5, SDC1, IL6ST, STXBP2, MAP3K3, USP14, RPS6KA1, NANOG, CDKN1A, HAVCR2, GRB2, NOS2, LIFR, GSTO1, MAPK9, IFNLR1, IL12RB1, IL6R, IL16, RPS6KA2, MCL1, IL7R, HNRNPA2B1, PITPNA, PIK3CB, TRAF6, ITGAM, IL17RB, IL11, PSMB2, PDCD4, PSMB3, UBE2V1, ELK1, IL15, PRKACA, IL27, MEF2C, PSMC4, IL1RL2, CSF2RA, PRT…
MRNA_SPLICING	0.000266002	0.037551	0.51938	1.62621	211	c(DDX41, CWC25, SNRPA1, PRPF19, SNRPF, AQR, SF3B2, HNRNPA3, IK, XAB2, CCAR1, DDX42, EFTUD2, SART1, SNRNP200, SF3A3, USP39, NCBP1, SNIP1, CWF19L2, DHX35, HNRNPA2B1, POLR2B, NKAP, WBP4, SNRNP27, HNRNPR, PRPF40A, SRSF1, CHERP, YJU2, DHX15, RBM42, PRKRIP1, SLU7, SRRT, MFAP1, PPIL3, DHX8, SUGP1, HNRNPU, SRSF10, PRPF8, GTF2F1, GPATCH1, PRPF4, PRPF6, SF3A1, FUS, PPIG, PPWD1, PPIL2, LSM8, SNW1, PPIL4, SN…
ANTIGEN_PROCESSING_UBIQUITINATION_PROTEASOME_DEGRADATION	0.000472653	0.060136	0.481507	1.54367	308	c(UBE2Q2, NEDD4, PSME4, PSMD5, FBXL18, LONRF1, PSMD11, KLHL2, FBXO21, NEDD4L, KLHL5, ATG7, HERC2, TRIM39, AREL1, RNF4, UBR1, FBXW12, UBE2G1, GLMN, ZNRF2, ASB3, ITCH, MIB2, UBE3B, ANAPC4, RNF19B, ANAPC2, HERC3, PSMB2, RNF182, UBE2H, PSMB3, UBE2V1, HECTD2, FBXO22, UBE2L6, UBE2K, DCAF1, PSMC4, RNF34, FBXL5, HECTD3, PSMD12, UBE2W, UFL1, CUL3, RLIM, PSMA5, PSMB7, CUL2, TRIM63, PSMB1, FBXO4, BTBD1, CDC…
VESICLE_MEDIATED_TRANSPORT	0.000531824	0.0628312	0.412367	1.37908	722	c(DENND2C, ALS2CL, RIN3, TMED3, COL7A1, GJC1, KDELR3, RAB6A, SH3D19, RAB31, AKT3, EPN1, JCHAIN, GOSR2, CTSZ, AGFG1, HGS, AP1S2, SBF1, DENND5A, BLOC1S6, AMBP, KIF20B, PIK3C2A, KLC3, GRB2, PAFAH1B1, VAMP4, RAB12, NAA35, SPTAN1, RAB18, DNASE2, MYO6, RAB8B, COPS2, ACTR2, SH3GL1, TXNDC5, VPS54, MON1B, DENND1C, IL7R, EXOC2, SEC24A, CHML, BTC, F5, ARRB1, GDI1, PPP6C, AP4S1, GAPVD1, CYTH2, KIF3A, COPG1, …
C_TYPE_LECTIN_RECEPTORS_CLRS	0.00061158	0.0639128	0.561948	1.68613	140	c(CLEC6A, RELB, ITPR3, PSME4, PSMD5, AHCYL1, CLEC4D, MUC5B, PSMD11, TRAF6, PDPK1, PSMB2, PSMB3, UBE2V1, PRKACA, PSMC4, PSMD12, PSMA5, PSMB7, PSMB1, PAK1, CDC34, PSMD13, PSMC1, PSMD9, PSMF1, PSMB4, CLEC4C, MAP3K7, PSMC2, PSMD6, PAK2, PPP3CB, RELA, RAF1, SRC, PSMD1, MALT1, MUC13, ICAM2, NFATC1, FBXW11, PSMB9, SKP1, UBE2N, PSMC6, CHUK, FYN, PSME3, PSMD10, PAK3, PSMA4, MUC20, CUL1, PSMD2, PSMD3, TAB3…
HOST_INTERACTIONS_OF_HIV_FACTORS	0.000618261	0.0639128	0.575003	1.72622	131	c(APOBEC3G, PSME4, PSMD5, NUP107, PSMD11, NUP54, RANBP2, AP1S2, PSMB2, B2M, PSMB3, NUP50, NUP58, NUP98, XPO1, PSMC4, KPNA1, NUP35, PSMD12, KPNB1, CDK9, CCNT1, NUP133, NUP85, AP2A2, PSMA5, PSMB7, PSMB1, SEH1L, PSMD13, PSMC1, PSMD9, NUP205, NUP88, PSMF1, NUP188, PSMB4, PSMC2, PSMD6, PAK2, NUP155, NUP153, TPR, AP2A1, PSMD1, AP1G1, PSMB9, SKP1, AP2S1, CUL5, PPIA, PSMC6, POM121, FYN, PSME3, PSMD10, PS…
MEMBRANE_TRAFFICKING	0.000695408	0.0676591	0.426145	1.42104	627	c(DENND2C, ALS2CL, RIN3, TMED3, COL7A1, GJC1, KDELR3, RAB6A, SH3D19, RAB31, AKT3, EPN1, GOSR2, CTSZ, AGFG1, HGS, AP1S2, SBF1, DENND5A, BLOC1S6, KIF20B, PIK3C2A, KLC3, GRB2, PAFAH1B1, VAMP4, RAB12, NAA35, SPTAN1, RAB18, DNASE2, MYO6, RAB8B, COPS2, ACTR2, SH3GL1, TXNDC5, VPS54, MON1B, DENND1C, IL7R, EXOC2, SEC24A, CHML, BTC, F5, ARRB1, GDI1, PPP6C, AP4S1, GAPVD1, CYTH2, KIF3A, COPG1, ARPC2, RABEPK,…
CELLULAR_RESPONSE_TO_CHEMICAL_STRESS	0.000951899	0.0787221	0.519673	1.61744	198	c(NLRP3, TXNRD1, SESN2, PSME4, PSMD5, AKT3, PSMD11, AQP8, GCLC, NPLOC4, STAP2, SIN3B, CDKN1A, SLC7A11, PTK6, NFE2L2, BLVRA, COX7A2L, PSMB2, ERO1A, PSMB3, TXNIP, PPARA, PSMC4, ATOX1, HM13, GSR, PSMD12, CSNK2A2, CUL3, HBA1, P4HB, SIN3A, NCOR1, PSMA5, PSMB7, PSMB1, PSMD13, PSMC1, PSMD9, HMOX2, PSMF1, PSMB4, PSMC2, PSMD6, NCF2, STAT3, PGD, ATP7A, SCO1, PSMD1, AKT1, PSMB9, SKP1, NCOR2, FBXL17, PSMC6, …
REGULATION_OF_MRNA_STABILITY_BY_PROTEINS_THAT_BIND_AU_RICH_ELEMENTS	0.000925052	0.0787221	0.603252	1.72872	87	c(PSME4, PSMD5, MAPK11, PSMD11, XRN1, ELAVL1, DIS3, PSMB2, PSMB3, XPO1, PSMC4, PSMD12, MAPK14, PABPC1, EXOSC3, PSMA5, PSMB7, DCP1A, PSMB1, KHSRP, PSMD13, PSMC1, PSMD9, DCP2, PSMF1, PSMB4, PSMC2, PSMD6, PSMD1, AKT1, PSMB9, EXOSC2, ANP32A, MAPKAPK2, PSMC6, PSME3, PARN, PSMD10, PSMA4, YWHAZ, PSMD2, PSMD3, TNPO1, EXOSC5, UBC, YWHAB, NUP214, EXOSC9)
FCERI_MEDIATED_CA_2_MOBILIZATION	0.000862105	0.0787221	0.615148	1.75568	86	c(TEC, ITPR3, AHCYL1, GRB2, TXK, VAV3, ITK, PPP3CB, GRAP2, LAT, NFATC1, MS4A2)
RNA_POLYMERASE_II_TRANSCRIPTION	0.00126602	0.0997144	0.376392	1.27362	1316	c(TEAD4, ZNF442, FKBP5, LSM11, PERP, TXNRD1, TNFRSF18, ATAD2, SESN2, NABP1, PSME4, ZNF724, PSMD5, ZNF136, EED, GCK, ZNF267, ZNF441, SP7, MAPK11, ZNF268, ZNF300, ZNF250, AKT3, ZIM2, PPP2CB, GADD45A, CNOT11, ZNF782, ZNF114, CTSV, CITED4, PSMD11, ZNF540, ZNF711, HIPK2, ZNF483, GAD2, ZNF14, SNRPF, ZNF770, ZNF596, LDB1, ZNF556, AGO4, NEDD4L, ZNF331, TFAP2E, ZFP30, GPRIN1, SUPT6H, ASH2L, NBN, SIN3B, HD…
NEUTROPHIL_DEGRANULATION	0.00140921	0.105947	0.435565	1.43749	475	c(ATP8B4, FRMPD3, SELL, ITGAV, MVP, ARG1, CFP, SLC27A2, PNP, RAB6A, RAB31, B4GALT1, SNAP25, CLEC4D, ALOX5, GLIPR1, PSMD11, DSG1, CTSZ, CKAP4, IQGAP2, ADGRG3, CD53, HLA-B, SLC11A1, ATG7, MAGT1, BST1, PRSS2, CYB5R3, XRCC6, VCL, AHSG, SVIP, SPTAN1, RAB18, MANBA, RAB4B, ACTR2, TXNDC5, RAP2C, CPNE3, ITGAM, AOC1, HGSNAT, B2M, ATP11B, RNASET2, DPP7, ATAD3B, ATP6V0A1, CAB39, VAPA, PRTN3, P2RX1, GSDMD, DG…
SIGNALING_BY_RHO_GTPASES_MIRO_GTPASES_AND_RHOBTB3	0.00147986	0.106421	0.411568	1.37202	658	c(ARAP3, CDC42EP5, ARHGAP8, PLEKHG4, FGD3, TPM4, NHS, SPC24, EFHD2, DLG5, RHPN2, MAPK11, MYH14, NET1, PPP2R5B, ANKLE2, PPP2CB, TOR1AIP1, STMN2, SLITRK3, ARHGEF10, FLNA, NUP107, DSG1, SLK, RANBP2, WHAMM, HGS, ZAP70, CKAP4, IQGAP2, PARD6B, MTMR1, PRKCZ, CENPH, PKN3, TRAK2, KLC3, SLC1A5, PKN1, ALDH3A2, DEPDC1B, GRB2, PAFAH1B1, PLEKHG6, CENPT, CENPC, NSFL1C, SPTAN1, KDM1A, MYO9A, ARHGAP26, PLD2, MYO6…
POST_TRANSLATIONAL_PROTEIN_MODIFICATION	0.00165248	0.113884	0.37508	1.26961	1385	c(FUOM, UBE2Q2, PLET1, ADAMTS10, NLRP3, OGT, WFS1, CFP, RAB19, TMED3, PSME4, NTNG1, PSMD5, EID3, COL7A1, FBXL18, KDELR3, RAB6A, NFRKB, SENP5, VASH2, RAB31, B4GALT1, MUC5B, TTLL6, NUP107, PSMD11, FEM1B, GOSR2, KLHL2, RECK, CTSZ, NUP54, HIPK2, RANBP2, HGS, SMC5, FBXO21, CKAP4, SEL1L, NPLOC4, DCAF5, KLHL5, ST6GALNAC1, MAGT1, USP14, BST1, CDKN1A, HERC2, RIPK1, RNF146, GNE, USP22, CUL4B, VCPIP1, FBXW1…
DEUBIQUITINATION	0.00176425	0.116723	0.474464	1.50851	263	c(NLRP3, OGT, PSME4, PSMD5, NFRKB, PSMD11, HGS, USP14, RIPK1, RNF146, USP22, VCPIP1, SUDS3, TNIP1, USP42, USP7, FOXK2, TRAF6, ARRB1, UCHL5, PSMB2, USP3, USP11, PSMB3, USP30, USP33, OTUD7A, TGFBR1, PSMC4, SMAD4, ACTR5, CCP110, USP20, POLB, PSMD12, USP16, YOD1, INO80B, INO80, YY1, PSMA5, PSMB7, PSMB1, RAD23A, MDM2, TAF10, PSMD13, PSMC1, PSMD9, WDR48, SIAH2, BAP1, STAM, DDB2, PSMF1, PSMB4, RNF128, T…
INITIAL_TRIGGERING_OF_COMPLEMENT	0.00195543	0.124395	0.599446	1.69791	79	c(CFB, CFP, C2, C1R, FCN3)
PTEN_REGULATION	0.0022753	0.139241	0.525628	1.57964	139	c(NEDD4, PSME4, PSMD5, EED, AKT3, SALL4, PSMD11, AGO4, HDAC5, RNF146, RHEB, KDM1A, MTOR, USP7, PSMB2, RCOR1, PSMB3, RING1, PSMC4, PSMD12, CSNK2A2, HDAC7, MECOM, MTA2, SCMH1, PSMA5, PSMB7, PSMB1, SLC38A9, RBBP4, PSMD13, PSMC1, PSMD9, SUZ12, PSMF1, PSMB4, TNKS, PSMC2, PSMD6, EZH2, PPARG, PSMD1, CBX6, AKT1, PSMB9, RRAGD, RBBP7, USP13, PSMC6, CSNK2B, PSME3, PSMD10, RPTOR, MAPK1, PSMA4, MKRN1, PSMD2, …
DEGRADATION_OF_BETA_CATENIN_BY_THE_DESTRUCTION_COMPLEX	0.00235716	0.139241	0.595129	1.69875	85	c(PSME4, PSMD5, PPP2R5B, TLE2, PPP2CB, PSMD11, TCF7L2, TCF7, PSMB2, PSMB3, PPP2R5A, PSMC4, PSMD12, PSMA5, TLE5, PSMB7, PSMB1, PSMD13, PSMC1, PSMD9, CSNK1A1, PSMF1, PSMB4, LEF1, PSMC2, PSMD6, AXIN1, PPP2R5C, PSMD1, PSMB9, PPP2R5D, SKP1, PSMC6, PSME3, PSMD10, PSMA4, CUL1, PPP2CA, PSMD2, PSMD3, UBC, CTBP1, PPP2R1A, ZRANB1)
KEAP1_NFE2L2_PATHWAY	0.00297482	0.169667	0.569886	1.66825	107	c(TXNRD1, SESN2, PSME4, PSMD5, AKT3, PSMD11, GCLC, NPLOC4, CDKN1A, SLC7A11, NFE2L2, PSMB2, PSMB3, PSMC4, GSR, PSMD12, CSNK2A2, CUL3, PSMA5, PSMB7, PSMB1, PSMD13, PSMC1, PSMD9, PSMF1, PSMB4, PSMC2, PSMD6, PGD, PSMD1, AKT1, PSMB9, SKP1, FBXL17, PSMC6, GCLM, CSNK2B, PSME3, PSMD10, BRCA1, PSMA4, UFD1, VCP, CUL1, PSMD2, PSMD3, UBC, TRIM21, G6PD, SESN1, PALB2, UBXN7, BACH1)
UB_SPECIFIC_PROCESSING_PROTEASES	0.00324757	0.179049	0.500336	1.54769	185	c(PSME4, PSMD5, PSMD11, HGS, USP14, RIPK1, RNF146, USP22, SUDS3, USP42, USP7, TRAF6, ARRB1, PSMB2, USP3, USP11, PSMB3, USP30, USP33, TGFBR1, PSMC4, SMAD4, CCP110, USP20, POLB, PSMD12, USP16, PSMA5, PSMB7, PSMB1, MDM2, TAF10, PSMD13, PSMC1, PSMD9, WDR48, SIAH2, DDB2, PSMF1, PSMB4, RNF128, TADA2B, TNKS, SMURF2, USP9X, USP34, USP48, MAP3K7, PSMC2, PSMD6, USP24, AXIN1, USP18, CLSPN, USP10, FKBP8, PSM…
HIV_LIFE_CYCLE	0.00364172	0.194303	0.526339	1.59792	149	c(NUP107, NUP54, RANBP2, NEDD4L, XRCC6, TCEA1, TAF4B, RNMT, TBP, NCBP1, POLR2B, ELOA, GTF2A1, VPS37B, NUP50, NUP58, NUP98, XPO1, KPNA1, NUP35, CDK9, CCNT1, NUP133, NUP85, NMT1, SEH1L, TAF10, TAF11, VPS37A, GTF2F1, VPS28, NUP205, NUP88, NUP188, CCNH, TAF15, UBAP1, CHMP2B, CTDP1, TAF5, RNGTT, ELL, NUP155, NUP153, POLR2G, TAF1, TPR, NCBP2, FURIN, TAF9, GTF2E2, PPIA, NELFE, POM121, SSRP1, TAF9B, SUPT…
CELL_CYCLE	0.00388333	0.194637	0.401616	1.33943	630	c(POLA1, SPC24, PSME4, PSMD5, BRCA2, FBXL18, PPP2R5B, TERF2IP, AKT3, ANKLE2, PPP2CB, MASTL, DSCC1, NUP107, PSMD11, CDK11B, NUP54, RANBP2, CENPH, CEP250, TUBGCP5, NBN, CDKN1A, HERC2, CTC1, LEMD2, E2F1, DMC1, HAUS8, PAFAH1B1, CENPT, RBL2, SFI1, CENPC, MCM6, RFC2, PTK6, PPP2R2D, CENPA, POLR2B, ANAPC4, WRAP53, SMARCA5, ANAPC2, ENSA, RMI2, PPP6C, ESPL1, PSMB2, CKAP5, PSMB3, RAD1, TUBGCP6, PPP2R5A, NUP…
M_PHASE	0.00380415	0.194637	0.446148	1.44279	354	c(SPC24, PSME4, PSMD5, PPP2R5B, ANKLE2, PPP2CB, MASTL, NUP107, PSMD11, NUP54, RANBP2, CENPH, CEP250, TUBGCP5, LEMD2, HAUS8, PAFAH1B1, CENPT, SFI1, CENPC, PPP2R2D, CENPA, ANAPC4, ANAPC2, ENSA, ESPL1, PSMB2, CKAP5, PSMB3, TUBGCP6, PPP2R5A, NUP50, NUP58, PRKACA, NUP98, XPO1, PSMC4, NCAPD3, ACTR1A, HAUS7, CCP110, NUP35, LMNB1, EMD, PSMD12, CSNK2A2, IST1, TUBGCP2, KPNB1, SPDL1, ODF2, NUP133, UBE2I, PT…
FCERI_MEDIATED_NF_KB_ACTIVATION	0.00412768	0.195063	0.538383	1.61279	136	c(PSME4, PSMD5, PSMD11, TRAF6, PDPK1, PSMB2, PSMB3, UBE2V1, PSMC4, PSMD12, PSMA5, PSMB7, PSMB1, CDC34, PSMD13, PSMC1, PSMD9, PSMF1, PSMB4, MAP3K7, PSMC2, PSMD6, RELA, RASGRP1, PSMD1, MALT1, FBXW11, PSMB9, SKP1, UBE2N, PSMC6, MS4A2, CHUK, PSME3, PSMD10, PSMA4, CUL1, PSMD2, PSMD3, TAB3, UBC, UBE2D2)
HEDGEHOG_ON_STATE	0.00401094	0.195063	0.578549	1.65122	86	c(EVC, KIF7, EVC2, PSME4, PSMD5, PSMD11, IQCE, ITCH, ARRB1, PSMB2, KIF3A, PSMB3, PSMC4, PSMD12, CUL3, PSMA5, PSMB7, PSMB1, PSMD13, PSMC1, SMURF1, PSMD9, CSNK1A1, PSMF1, PSMB4, NUMB, SMURF2, PSMC2, PSMD6, SMO)
IRF3_MEDIATED_ACTIVATION_OF_TYPE_1_IFN	0.00434517	0.199636	-0.935007	-1.66533	5	c(DTX4, TBK1)
D1/D2 Neurons
pathway	pval	FDR	ES	NES	size	leadingEdge
HDMS_DEMETHYLATE_HISTONES	0.000502228	0.0332274	0.763774	1.84338	23	c(KDM6B, KDM3B, KDM1A, UTY, RIOX2, KDM5A, KDM2B, KDM4C, KDM1B, KDM6A, KDM7A, KDM2A, PHF2, KDM5C, KDM5D, KDM4B)
INITIAL_TRIGGERING_OF_COMPLEMENT	0.00109319	0.0622036	0.614265	1.8368	79	c(C2, CFP, C1S, CFB, CFD, C1R)
ALPHA_DEFENSINS	0.000754226	0.0462033	0.888677	1.7676	10	c(CD4, PRSS3, ART1)
INTERLEUKIN_36_PATHWAY	0.00307724	0.121185	0.93038	1.66278	7	c(IL1RAP, IL1RL2, IL36G)
PHOSPHOLIPID_METABOLISM	0.00411889	0.154833	0.431823	1.46357	210	c(TPTE2, PNPLA3, PCTP, INPP4B, PLEKHA8, PIK3R3, PLD2, OSBPL5, GPCPD1, PTDSS1, LPGAT1, MGLL, PIK3C2A, ETNK2, DDHD1, PI4KA, CPNE3, MIGA2, SACM1L, PTEN, PLA2G4E, AGPAT4, ETNK1, MTM1, PLEKHA1, PIP5K1A, PCYT1A, RUFY1, LCLAT1, LIPI, RAB5A, INPP4A, MTMR7, PITPNM3, VAC14, PIK3R4, GDPD5, GPAT3, INPP5K, PLA2R1, SBF2, HADHB, MTMR1, MBOAT2, SLC44A3, PI4KB, PITPNM2, ACP6, PIKFYVE, CPNE1, MFSD2A, PNPLA6, PEMT,…
INFECTIOUS_DISEASE	0.00269837	0.109231	-0.311564	-1.2236	953	c(GEMIN7, GTF2A2, CALR, SAP30L, SAP30, GEMIN4, SLC25A5, PPIB, HSP90AA1, LIG4, VPS18, MAP2K1, HSP90AB1, PRMT1, TAF13, POLR2L, AP2M1, ANO6, YWHAH, PSMC5, HMGA1, ARID4A, VPS36, MGAT2, PSMB10, DYNC1LI1, PSMB6, VAMP2, SNRPD1, RBX1, SNRPE, SUPT4H1, ST3GAL2, SLC25A6, ELOC, PSMD8, FKBP4, PSMC4, DAD1, GNG5, GTF2H5, ATP1A3, DYNLL1, AP2S1, PGK1, BRK1, SLC25A4, SUMO1, GEMIN6, RPN1, GANAB, RAN, CHMP5, VPS11, …
NERVOUS_SYSTEM_DEVELOPMENT	0.00210468	0.0966981	-0.339937	-1.29797	579	c(EPHA3, HSPA8, ITGA10, HSP90AA1, MAP2K1, HSP90AB1, DPYSL2, POU3F2, AP2M1, EPHA5, PSMC5, DOK5, DPYSL4, PSMB10, PSMB6, EPHA10, KIF4A, ITGA1, RBX1, DSCAML1, CAP1, SCN4B, PLXNB3, ELOC, PSMD8, SEMA6D, RNPS1, PSMC4, SRGAP2, SCD5, CNTNAP1, CYP51A1, POU3F1, RHOB, AP2S1, CRMP1, CSNK2B, EFNB2, PSENEN, CACNB3, SCN2B, GSPT2, CDK5, PSMA7, MAP2K2, ST8SIA2, PSMC3, RPS29, GAB2, CAP2, TUBA1A, AGRN, CLTA, RPS13, …
CELLULAR_RESPONSES_TO_STIMULI	0.0010118	0.0597684	-0.338656	-1.31194	743	c(HSPA8, EXOSC4, CALR, SCO2, TINF2, ATP6V0E2, AR, HSP90AA1, ANAPC11, CREB3, CCNE2, KPTN, HSP90AB1, TALDO1, TKT, CAMK2B, GSTP1, CCNA2, USP46, PRKCD, PSMC5, ASNS, ATP6V0C, KAT5, RPA3, HMGA1, ATP6V0B, PSMB10, DYNC1LI1, PSMB6, RBX1, DNAJB6, HDGF, ATP6V0D1, MEF2D, ELOC, PSMD8, FKBP4, EXTL2, PSMC4, LAMTOR5, PRDX2, UBE2D1, MYDGF, DYNLL1, HSBP1, CDC26, TPP1, DNAJA1, CSNK2B, ATP6V1G1, ATP6V1F, AKT1S1, CCS…
HIV_INFECTION	0.00431677	0.158665	-0.394145	-1.37662	231	c(GTF2A2, SLC25A5, LIG4, TAF13, POLR2L, AP2M1, PSMC5, HMGA1, PSMB10, PSMB6, RBX1, SUPT4H1, SLC25A6, ELOC, PSMD8, PSMC4, GTF2H5, AP2S1, SLC25A4, RAN, CHMP5, AAAS, PSMA7, TAF10, PSMC3, NPM1, TAF6, SUPT16H, POLR2I, NELFCD, AP2A1, PSMA3, RAC1, TAF9B, VPS4A, BANF1, POLR2J, PSMB3, PDCD6IP, DOCK2, POLR2K, PSMD4, ELMO1, SUPT5H, SEM1, PSMD2, PSMD6, TAF12, PSMA2, POLR2A, PSMD7, POLR2C, GTF2F1, PSMC1, NUP62…
METABOLISM_OF_RNA	1.20088e-05	0.00152789	-0.368823	-1.42522	706	c(GEMIN7, HSPA8, EXOSC4, TRMT5, RPP40, SRSF6, GEMIN4, C9orf78, TRNT1, TRMT10C, UTP3, MRM2, C1D, POLR2L, WDR46, CRNKL1, PRKCD, PSMC5, LSM2, LSM6, CTU1, PSMB10, LSM7, PSMB6, LAGE3, SNRPD1, SRSF3, UTP11, SNRPE, TYW3, SRSF5, POP5, LSM10, PSMD8, RIOK1, THG1L, TPRKB, RNPS1, HNRNPH1, NT5C3B, SYF2, PSMC4, CDC5L, SRSF9, GTF2H5, NOC4L, BOP1, GEMIN6, RPP38, RAN, PES1, MTERF4, GSPT2, AAAS, DCAF13, ZNF830, PS…
INFLUENZA_INFECTION	0.0018125	0.0856538	-0.437115	-1.46839	157	c(CALR, HSP90AA1, POLR2L, SLC25A6, RAN, AAAS, KPNA2, RPS29, CLTA, RPS13, POLR2I, POLR2J, RPS21, POLR2K, RPS2, IPO5, RPL30, RPL6, POLR2A, POLR2C, RPS28, GTF2F1, RPL26L1, NUP62, POLR2E, NUP210, RPL18A, RPL36AL, RPL22L1, RPL35A, RPS3A, RPL21, POLR2D, RPL26, RPL41, RPS5, RPS24, RPS15A, RPS27L, RPL5, RPS14, RPS4Y1, RPL7A, RPS10, RPS23, RPL7, NUP42, RPS7, RPL27, RPL23A, RPLP0, RPL15, RPS12, RPL28, RPL3…
METABOLISM_OF_AMINO_ACIDS_AND_DERIVATIVES	0.000252992	0.0220236	-0.401237	-1.47324	365	c(GADL1, PYCR1, GCSH, KYNU, PDHA1, AIMP1, PSMC5, ASNS, SUOX, TSTD1, SRM, PSMB10, PSMB6, HPD, GOT1, PSPH, PSMD8, PSMC4, CKB, GRHPR, SERINC1, PSMA7, OAZ1, PSMC3, RPS29, RIMKLA, BCKDK, RPS13, AASS, DLST, ACAD8, HAAO, PSMA3, SLC6A8, ADI1, PDHB, TXN2, OAT, LIAS, ADO, NQO1, PSMB3, HNMT, PYCR2, RPS21, SLC25A15, PSMD4, PXMP2, BCKDHA, RIDA, TMLHE, SEM1, RPS2, EEF1E1, NAT8L, PSMD2, PSMD6, RPL30, PSMA2, RPL…
SYNTHESIS_OF_DNA	0.00392801	0.151091	-0.453194	-1.48371	121	c(MCM7, ANAPC11, CCNE2, CCNA2, POLE2, PSMC5, RPA3, PSMB10, PSMB6, PCNA, RBX1, PSMD8, PSMC4, UBE2D1, CDC26, POLD4, PSMA7, PSMC3, UBE2S, POLE4, POLD2, ANAPC16, CCNA1, PRIM1, PSMA3, PSMB3, PSMD4, ANAPC15, SEM1, PSMD2, PSMD6, PSMA2, PSMD7, PSMC1, SKP1, ANAPC7, PSMA1, RPA2, UBB, FEN1, PSMB5, RFC5, PSMB1, GINS4, RFC1, ANAPC5, PSMA5, PSMA4, GMNN)
SIGNALING_BY_ROBO_RECEPTORS	0.000354306	0.0254792	-0.43541	-1.51105	218	c(PSMC5, PSMB10, PSMB6, RBX1, CAP1, ELOC, PSMD8, RNPS1, PSMC4, SRGAP2, GSPT2, PSMA7, PSMC3, RPS29, CAP2, RPS13, PRKCA, PSMA3, FLRT3, RAC1, SLIT3, PSMB3, EIF4G1, RPS21, PSMD4, SEM1, UPF3A, RPS2, PSMD2, PSMD6, RPL30, PSMA2, MAGOHB, RPL6, COL4A5, PSMD7, RPS28, PSMC1, RPL26L1, CLASP1, CDC42, PSMA1, UBB, RPL18A, ROBO2, RPL36AL, NCBP2, PSMB5, RPL22L1, RPL35A, RPS3A, RPL21, RPL26, PFN1, MAGOH, RPL41, RP…
AUF1_HNRNP_D0_BINDS_AND_DESTABILIZES_MRNA	0.00496902	0.175886	-0.535056	-1.54678	55	c(HSPA8, PSMC5, PSMB10, PSMB6, PSMD8, PSMC4, PSMA7, PSMC3, PSMA3, PSMB3, EIF4G1, PSMD4, SEM1, PSMD2, PSMD6, PSMA2, PSMD7, PSMC1, PSMA1, UBB, PSMB5, PSMB1, PSMA5, PSMA4, RPS27A, HSPB1, PSMD12, PSMD14, UBA52, PSMC6, PSME2, HNRNPD, PSMD10, PSMB2, PSMB4, PSME3, PSMD9, UBC, PSMD3, PSME1)
APC_C_MEDIATED_DEGRADATION_OF_CELL_CYCLE_PROTEINS	0.00173623	0.0856538	-0.502722	-1.57231	88	c(BUB3, ANAPC11, CCNA2, PSMC5, CCNB1, PSMB10, PSMB6, PSMD8, PSMC4, UBE2D1, CDC26, PSMA7, PSMC3, UBE2S, ANAPC16, CCNA1, PSMA3, RB1, PSMB3, PSMD4, ANAPC15, SEM1, PSMD2, PSMD6, PSMA2, PSMD7, PSMC1, SKP1, ANAPC7, PSMA1, UBB, PSMB5, PSMB1, MAD2L1, ANAPC5, PSMA5, FBXO5, PSMA4)
SCF_SKP2_MEDIATED_DEGRADATION_OF_P27_P21	0.00269792	0.109231	-0.541936	-1.58046	60	c(CCNE2, CCNA2, PSMC5, PSMB10, PSMB6, PSMD8, PSMC4, PSMA7, PSMC3, CCNA1, PSMA3, PSMB3, PSMD4, CKS1B, SEM1, PSMD2, PSMD6, PSMA2, PSMD7, PSMC1, SKP1, PSMA1, UBB, CDKN1B, PSMB5, PSMB1, PSMA5, PSMA4, RPS27A, CDK4, PSMD12, PSMD14, UBA52, PSMC6, PSME2, PTK6, PSMD10, PSMB2, PSMB4, PSME3, PSMD9, UBC, PSMD3, PSME1)
MRNA_SPLICING	5.87683e-05	0.00694305	-0.463744	-1.60002	211	c(HSPA8, SRSF6, C9orf78, POLR2L, CRNKL1, LSM2, LSM6, LSM7, SNRPD1, SRSF3, SNRPE, SRSF5, RNPS1, HNRNPH1, SYF2, CDC5L, SRSF9, ZNF830, LSM5, LENG1, DDX23, SNU13, PRPF8, FAM32A, POLR2I, LSM4, SNRPG, SRSF7, SF1, SF3B3, SRRM1, PLRG1, DDX39B, FAM50A, ZMAT2, HTATSF1, SF3B4, PRPF4, SNRPB, POLR2J, SNRNP35, CWC15, POLR2K, SMU1, XAB2, CWC22, DHX16, YBX1, UBL5, DDX5, U2AF1L4, MAGOHB, POLR2A, POLR2C, GTF2F1, P…
THE_ROLE_OF_GTSE1_IN_G2_M_PROGRESSION_AFTER_G2_CHECKPOINT	0.00259351	0.109231	-0.528181	-1.63048	78	c(HSP90AA1, HSP90AB1, PSMC5, CCNB1, PSMB10, PSMB6, PSMD8, PSMC4, FKBPL, PSMA7, PSMC3, TUBA1A, TUBA1B, PSMA3, TUBA4A, PSMB3, PSMD4, SEM1, PSMD2, PSMD6, TUBA1C, TUBB3, PSMA2, PSMD7, PSMC1, TP53, PSMA1, UBB, PSMB5, PSMB1, TUBB4B, TUBB2A, PSMA5, PSMA4)
ATTENUATION_PHASE	0.005221	0.176235	-0.643037	-1.63756	28	c(HSPA8, HSP90AA1, HSP90AB1, DNAJB6, FKBP4, HSBP1, PTGES3, MRPL18, HSPH1, UBB, DEDD2, HSPB2, HSPB1)
RRNA_MODIFICATION_IN_THE_NUCLEUS_AND_CYTOSOL	0.00132407	0.0706455	-0.563449	-1.6432	60	c(UTP3, WDR46, UTP11, NOC4L, DCAF13, SNU13, NOP56, EMG1, TSR3, BUD23, NOP10, MPHOSPH10, NHP2, UTP4, RPS2, RRP36, NOP2, DKC1, TRMT112, DDX49, PDCD11, TBL3, DDX47, RRP9, FCF1, RPS14, RPS7, GAR1, WDR3, DIMT1)
PURINE_CATABOLISM	0.00499796	0.175886	-0.724325	-1.65338	17	c(NUDT15, NUDT18, DNPH1, NUDT9, NT5C, NUDT1, ITPA, NUDT5, ADPRM, NT5E, XDH)
NONSENSE_MEDIATED_DECAY_NMD	0.000334813	0.0254792	-0.510809	-1.66721	116	c(RNPS1, GSPT2, RPS29, RPS13, EIF4G1, RPS21, UPF3A, RPS2, RPL30, MAGOHB, RPL6, RPS28, RPL26L1, PPP2R2A, RPL18A, RPL36AL, SMG8, NCBP2, RPL22L1, RPL35A, RPS3A, RPL21, RPL26, MAGOH, RPL41, RPS5, RPS24, RPS15A, RPS27L, RPL5, RPS14, RPS4Y1, RPL7A, RPS10, RPS23, RPL7, RPS7, RPL27, RPL23A, RPLP0, RPL15, RPS12, RPL28, RPL39, RPS27A, RPL11, RPS8, RPL18, RPL37A, RPS15, RPL23, RPLP1, RPL14, RPL29, RPL9, PPP…
SELENOAMINO_ACID_METABOLISM	0.00033998	0.0254792	-0.519794	-1.67261	109	c(AIMP1, RPS29, RPS13, HNMT, RPS21, RPS2, EEF1E1, RPL30, RPL6, RPS28, RPL26L1, PAPSS1, RPL18A, RPL36AL, RPL22L1, RPL35A, RPS3A, AIMP2, SEPHS2, RPL21, RPL26, RPL41, RPS5, RPS24, RPS15A, RPS27L, RPL5, RPS14, RPS4Y1, RPL7A, RPS10, RPS23, RPL7, RPS7, RPL27, RPL23A, RPLP0, RPL15, RPS12, RPL28, RPL39, RPS27A, RPL11, RPS8, RPL18, RPL37A, RPS15, RPL23, RPLP1, RPL14, RPL29, RPL9, UBA52, FAU, RPSA, RPL17, …
CELLULAR_RESPONSE_TO_STARVATION	0.000117687	0.0129769	-0.499076	-1.67332	156	c(ATP6V0E2, KPTN, ASNS, ATP6V0C, ATP6V0B, ATP6V0D1, LAMTOR5, ATP6V1G1, ATP6V1F, RRAGC, RPS29, RPS13, ATF4, ATP6V1D, RRAGA, LAMTOR1, RPS21, MLST8, LAMTOR4, LAMTOR3, RPS2, LAMTOR2, RPL30, WDR24, RPL6, RPS28, RPL26L1, ATP6V1G2, RPL18A, RPL36AL, RPL22L1, RPL35A, RPS3A, RPL21, RPL26, RPL41, RPS5, RPS24, RPS15A, RPS27L, RPL5, RPS14, RPS4Y1, RPL7A, RPS10, RPS23, RPL7, RPS7, EIF2S1, RPL27, RPL23A, ATP6V1…
HIV_ELONGATION_ARREST_AND_RECOVERY	0.00511223	0.176159	-0.643425	-1.67696	33	c(POLR2L, SUPT4H1, ELOC, SUPT16H, POLR2I, NELFCD, POLR2J, POLR2K, SUPT5H, POLR2A, POLR2C, GTF2F1, SSRP1, POLR2E, ELOA, CCNT1, TCEA1, POLR2D, ELOB)
HSP90_CHAPERONE_CYCLE_FOR_STEROID_HORMONE_RECEPTORS_SHR_IN_THE_PRESENCE_OF_LIGAND	0.00176173	0.0856538	-0.581918	-1.69023	56	c(HSPA8, AR, HSP90AA1, HSP90AB1, DYNC1LI1, FKBP4, DYNLL1, DNAJA1, TUBA1A, TUBA1B, PTGES3, DCTN1, NR3C2, DCTN3, TUBA4A, DCTN6, TUBA1C, TUBB3, NR3C1, STIP1, CAPZA2, DNAJA2, DYNC1H1, TUBB4B, TUBB2A)
ACTIVATION_OF_THE_MRNA_UPON_BINDING_OF_THE_CAP_BINDING_COMPLEX_AND_EIFS_AND_SUBSEQUENT_BINDING_TO_43S	0.000595176	0.0378624	-0.58218	-1.69783	60	c(RPS29, RPS13, EIF4A2, EIF3I, EIF4G1, RPS21, EIF1AX, RPS2, RPS28, EIF3D, EIF3H, RPS3A, EIF3E, RPS5, RPS24, RPS15A, RPS27L, EIF3K, RPS14, EIF3J, RPS4Y1, RPS10, RPS23, RPS7, EIF2S1, RPS12, RPS27A, RPS8, EIF3A, RPS15, EIF3F, EIF4E, EIF3G, EIF3B, EIF2S2, FAU, RPSA, RPS4X, EIF4A1, RPS11)
SARS_COV_1_MODULATES_HOST_TRANSLATION_MACHINERY	0.0021884	0.0978274	-0.632095	-1.70048	37	c(RPS29, RPS13, RPS21, RPS2, RPS28, RPS3A, RPS5, RPS24, RPS15A, RPS27L, RPS14, RPS4Y1, RPS10, RPS23, HNRNPA1, RPS7, RPS12, RPS27A, RPS8, RPS15, FAU, RPSA, RPS4X, RPS11)
RESPONSE_OF_EIF2AK4_GCN2_TO_AMINO_ACID_DEFICIENCY	0.000310739	0.0254792	-0.536599	-1.70768	102	c(ASNS, RPS29, RPS13, ATF4, RPS21, RPS2, RPL30, RPL6, RPS28, RPL26L1, RPL18A, RPL36AL, RPL22L1, RPL35A, RPS3A, RPL21, RPL26, RPL41, RPS5, RPS24, RPS15A, RPS27L, RPL5, RPS14, RPS4Y1, RPL7A, RPS10, RPS23, RPL7, RPS7, EIF2S1, RPL27, RPL23A, RPLP0, RPL15, RPS12, RPL28, RPL39, RPS27A, RPL11, RPS8, RPL18, RPL37A, RPS15, RPL23, RPLP1, RPL14, RPL29, DDIT3, EIF2S2, RPL9, IMPACT, UBA52, FAU, RPSA, RPL17, R…
RHOBTB2_GTPASE_CYCLE	0.00270766	0.109231	-0.702816	-1.71453	23	c(CCT7, HSP90AA1, HSP90AB1, CCT2, RHOBTB2, TMOD3, DBN1, TWF1, SRRM1, DDX39B, TXNL1, CCT6A)
REGULATION_OF_EXPRESSION_OF_SLITS_AND_ROBOS	8.11031e-06	0.00111787	-0.508404	-1.72686	172	c(PSMC5, PSMB10, PSMB6, RBX1, ELOC, PSMD8, RNPS1, PSMC4, GSPT2, PSMA7, PSMC3, RPS29, RPS13, PSMA3, PSMB3, EIF4G1, RPS21, PSMD4, SEM1, UPF3A, RPS2, PSMD2, PSMD6, RPL30, PSMA2, MAGOHB, RPL6, COL4A5, PSMD7, RPS28, PSMC1, RPL26L1, PSMA1, UBB, RPL18A, ROBO2, RPL36AL, NCBP2, PSMB5, RPL22L1, RPL35A, RPS3A, RPL21, RPL26, MAGOH, RPL41, RPS5, RPS24, RPS15A, RPS27L, PSMB1, RPL5, RPS14, RPS4Y1, RPL7A, RPS10,…
PROTEIN_LOCALIZATION	3.51805e-06	0.000528986	-0.526177	-1.77333	163	c(BCS1L, CYB5A, GET3, CHCHD5, TIMM21, IDH3G, GSTK1, TOMM6, COA4, TIMM10B, TIMM13, TIMM8B, DNAJC19, CHCHD7, COA6, VAMP2, MTX1, VDAC1, TIMM10, SEC61G, SLC25A6, CHCHD4, PAM16, ATP5MC1, PEX2, UBE2D1, SLC25A4, MTX2, SAMM50, TIMM22, CHCHD10, PEX5, ATP5F1A, TIMM8A, ACOT2, ATP5F1B, PEX11B, COQ2, PMPCB, CAT, UBL4A, TOMM5, FIS1, TOMM20, SEC61B, PEX19, STX1A, ZFAND6, BAG6, CHCHD2, ACOT4, PXMP2, NUDT7, UBE2D…
FORMATION_OF_TUBULIN_FOLDING_INTERMEDIATES_BY_CCT_TRIC	0.00176943	0.0856538	-0.715875	-1.78403	26	c(CCT3, CCT7, CCT8, CCT5, CCT4, CCT2, TCP1, TUBA1A, TUBA1B, TUBA4A, CCT6A, TUBA1C, TUBB3)
COMPLEX_I_BIOGENESIS	0.00024996	0.0220236	-0.619555	-1.80256	57	c(NDUFS3, NDUFAF4, NDUFC2, NDUFB3, NDUFV3, NDUFA8, NDUFS7, NDUFA6, NDUFC1, NDUFV1, NDUFA11, NDUFB10, NDUFB1, NDUFB11, NDUFB5, NDUFB4, NDUFB2, NDUFS2, NDUFA12, NDUFAF3, NDUFB6, NDUFS8, NDUFA3, NDUFAB1, NDUFB7, NDUFA13, NDUFB8, NDUFA1, NDUFV2, NDUFA5, ACAD9, NDUFS6, TIMMDC1, MT-ND6, NDUFA9, NDUFA7, NDUFA2)
CRISTAE_FORMATION	0.000483798	0.0332274	-0.699896	-1.80694	31	c(ATP5PB, ATP5PF, MTX1, ATP5F1C, ATP5MC1, ATP5MG, ATP5MC3, MTX2, SAMM50, MICOS13, ATP5F1A, ATP5F1B, TMEM11, ATP5F1D, ATP5PD, ATP5F1E, ATP5MF, MICOS10, ATP5ME, ATP5PO, ATP5MC2)
FORMATION_OF_ATP_BY_CHEMIOSMOTIC_COUPLING	0.00112824	0.0622036	-0.778669	-1.81312	18	c(ATP5PB, ATP5PF, ATP5F1C, ATP5MC1, ATP5MG, ATP5MC3, ATP5F1A, ATP5F1B, ATP5F1D, ATP5PD, ATP5F1E, ATP5MF, ATP5ME, ATP5PO, ATP5MC2, MT-ATP6)
MRNA_SPLICING_MINOR_PATHWAY	0.000179842	0.0174976	-0.642704	-1.83377	50	c(SRSF6, POLR2L, SNRPD1, SNRPE, DDX23, PRPF8, POLR2I, SNRPG, SRSF7, SF3B3, SF3B4, SNRPB, POLR2J, SNRNP35, POLR2K, YBX1, POLR2A, POLR2C, GTF2F1, SF3B6, POLR2E, NCBP2, ZCRB1, POLR2D, SF3B1, RNPC3, SNRNP200, SNRPD2, SRSF2)
RRNA_PROCESSING	5.65032e-08	1.5334e-05	-0.543691	-1.8672	203	c(EXOSC4, RPP40, TRMT10C, UTP3, MRM2, C1D, WDR46, UTP11, RIOK1, NOC4L, BOP1, RPP38, PES1, MTERF4, DCAF13, RPS29, SNU13, RPS13, NOP56, EMG1, FTSJ3, TSR3, BUD23, NOP10, MRM3, MPHOSPH10, RPS21, RIOK2, NHP2, UTP4, EXOSC1, RPS2, RRP36, BYSL, NOP2, DKC1, RPL30, RPL6, TRMT112, RPS28, RPL26L1, RBM28, DDX49, RPL18A, RPL36AL, PDCD11, NOB1, RPL22L1, RPL35A, RPS3A, TBL3, TSR1, DDX47, NOL12, RRP9, EXOSC5, RPL…
COOPERATION_OF_PREFOLDIN_AND_TRIC_CCT_IN_ACTIN_AND_TUBULIN_FOLDING	0.000155871	0.0161131	-0.723197	-1.88488	33	c(CCT3, CCT7, CCT8, PFDN4, CCT5, CCT4, CCT2, PFDN1, TCP1, TUBA1A, TUBA1B, TUBA4A, VBP1, CCT6A, TUBA1C, TUBB3)
EUKARYOTIC_TRANSLATION_INITIATION	1.84397e-06	0.00033888	-0.57721	-1.88939	120	c(RPS29, RPS13, EIF4A2, EIF2B1, EIF3I, EIF4G1, RPS21, EIF1AX, RPS2, RPL30, RPL6, RPS28, EIF3D, RPL26L1, RPL18A, RPL36AL, EIF5, EIF2B5, EIF3H, RPL22L1, RPL35A, RPS3A, EIF3E, RPL21, RPL26, RPL41, RPS5, RPS24, RPS15A, RPS27L, EIF3K, RPL5, RPS14, EIF3J, RPS4Y1, RPL7A, RPS10, RPS23, RPL7, RPS7, EIF2S1, RPL27, RPL23A, RPLP0, RPL15, RPS12, RPL28, RPL39, RPS27A, RPL11, RPS8, RPL18, RPL37A, EIF3A, RPS15, …
EUKARYOTIC_TRANSLATION_ELONGATION	2.33265e-06	0.00038582	-0.613674	-1.9273	94	c(RPS29, RPS13, EEF1A2, RPS21, RPS2, RPL30, RPL6, RPS28, RPL26L1, EEF2, RPL18A, RPL36AL, RPL22L1, RPL35A, RPS3A, RPL21, RPL26, RPL41, RPS5, RPS24, RPS15A, RPS27L, RPL5, RPS14, RPS4Y1, RPL7A, RPS10, EEF1B2, RPS23, RPL7, RPS7, RPL27, RPL23A, RPLP0, RPL15, RPS12, RPL28, RPL39, EEF1G, RPS27A, RPL11, RPS8, RPL18, RPL37A, RPS15, EEF1D, RPL23, RPLP1, RPL14, RPL29, RPL9, UBA52, FAU, RPSA, RPL17, RPS4X, R…
RESPIRATORY_ELECTRON_TRANSPORT	1.12999e-07	2.33626e-05	-0.633297	-2.02284	103	c(SCO2, NDUFS3, NDUFAF4, NDUFC2, NDUFB3, NDUFV3, UQCRFS1, NDUFA8, COX16, UQCRC1, NDUFS7, NDUFA6, COX8A, COQ10A, UQCR11, NDUFC1, NDUFV1, COX6B1, NDUFA11, COX14, COX5A, TACO1, UQCRC2, NDUFB10, UQCRH, UQCR10, NDUFB1, NDUFB11, NDUFB5, SURF1, NDUFB4, NDUFB2, COX7C, CYC1, CYCS, NDUFS2, NDUFA12, NDUFAF3, COX20, NDUFB6, NDUFS8, NDUFA3, NDUFAB1, COX6A1, MT-CYB, NDUFA4, NDUFB7, NDUFA13, NDUFB8, NDUFA1, LRP…
SRP_DEPENDENT_COTRANSLATIONAL_PROTEIN_TARGETING_TO_MEMBRANE	6.48962e-08	1.5334e-05	-0.629014	-2.0374	113	c(SPCS3, SSR4, SPCS1, SEC61G, RPN1, SSR2, SRPRA, RPS29, SRP19, SEC11C, RPS13, SEC61B, SRP14, SRP9, RPS21, RPS2, DDOST, SRPRB, RPL30, RPL6, RPS28, RPL26L1, SEC11A, RPL18A, RPL36AL, SSR3, RPL22L1, SPCS2, RPL35A, RPS3A, RPN2, RPL21, RPL26, RPL41, RPS5, RPS24, RPS15A, RPS27L, RPL5, RPS14, RPS4Y1, RPL7A, RPS10, RPS23, RPL7, RPS7, RPL27, RPL23A, RPLP0, RPL15, RPS12, RPL28, RPL39, RPS27A, RPL11, RPS8, R…
THE_CITRIC_ACID_TCA_CYCLE_AND_RESPIRATORY_ELECTRON_TRANSPORT	1.80831e-10	7.47736e-08	-0.601289	-2.0437	178	c(MPC1, SCO2, NDUFS3, IDH3G, NDUFAF4, PDHA1, ATP5PB, LDHB, ATP5PF, PM20D1, NDUFC2, NDUFB3, PDK2, VDAC1, NDUFV3, ATP5F1C, ATP5MC1, UQCRFS1, ATP5MG, PDP1, MPC2, ATP5MC3, IDH3A, IDH2, NDUFA8, COX16, UQCRC1, NDUFS7, NDUFA6, COX8A, ATP5F1A, COQ10A, UQCR11, ATP5F1B, NDUFC1, NDUFV1, LDHA, COX6B1, NDUFA11, DLST, FAHD1, COX14, ATP5F1D, COX5A, TACO1, SLC16A8, UQCRC2, NDUFB10, PDHB, UQCRH, UQCR10, NDUFB1, S…
RESPIRATORY_ELECTRON_TRANSPORT_ATP_SYNTHESIS_BY_CHEMIOSMOTIC_COUPLING_AND_HEAT_PRODUCTION_BY_UNCOUPLING_PROTEINS	4.24347e-10	1.40374e-07	-0.645732	-2.13239	127	c(SCO2, NDUFS3, NDUFAF4, ATP5PB, ATP5PF, PM20D1, NDUFC2, NDUFB3, NDUFV3, ATP5F1C, ATP5MC1, UQCRFS1, ATP5MG, ATP5MC3, NDUFA8, COX16, UQCRC1, NDUFS7, NDUFA6, COX8A, ATP5F1A, COQ10A, UQCR11, ATP5F1B, NDUFC1, NDUFV1, COX6B1, NDUFA11, COX14, ATP5F1D, COX5A, TACO1, UQCRC2, NDUFB10, UQCRH, UQCR10, NDUFB1, NDUFB11, NDUFB5, SURF1, NDUFB4, NDUFB2, UCP1, COX7C, ATP5PD, ATP5F1E, CYC1, CYCS, NDUFS2, NDUFA12, …
MITOCHONDRIAL_TRANSLATION	1.08541e-10	5.98422e-08	-0.710873	-2.23256	94	c(MRPL46, MRPS36, MRPL51, MRPL44, MRPL47, MRPS31, MRPL43, MRPS7, MRPL58, MRPS10, MRPS16, MRPS17, MRPL14, MRPL35, MRPS18C, CHCHD1, MTIF3, MRPS22, MRPL57, MRPS18B, MRPL24, MRPL49, ERAL1, MRPS5, MRPS12, MRPS18A, TUFM, MRPS24, MRPS14, MRPL2, MRPL9, MRPS21, MRPL50, MRPL18, MRPS34, MRPL1, MRPL4, MRPS33, MRPL38, MRPL33, GFM1, MRPL27, MRPS23, MRPL34, MRPL52, MRPL37, MRPL45, MRPS15, MRPL11, MRPL36, MRPL19…
TRANSLATION	8.72012e-20	1.44231e-16	-0.62797	-2.23942	275	c(MRPL46, FARSA, N6AMT1, MRPS36, SPCS3, MRPL51, MRPL44, SSR4, MRPL47, AIMP1, MRPS31, MRPL43, MRPS7, MRPL58, MARS2, MRPS10, MRPS16, SPCS1, SEC61G, MRPS17, MRPL14, MRPL35, MRPS18C, PARS2, CHCHD1, RPN1, MTIF3, MRPS22, MRPL57, GSPT2, MRPS18B, SSR2, SRPRA, RPS29, MRPL24, SRP19, MRPL49, ERAL1, SEC11C, MRPS5, MRPS12, MRPS18A, RPS13, TUFM, MRPS24, APEH, MRPS14, EIF4A2, MRPL2, EEF1A2, MRPL9, SEC61B, MRPS2…
MITOCHONDRIAL_PROTEIN_IMPORT	7.37809e-11	5.98422e-08	-0.771251	-2.28656	64	c(BCS1L, CHCHD5, TIMM21, IDH3G, TOMM6, COA4, TIMM10B, TIMM13, TIMM8B, DNAJC19, CHCHD7, COA6, MTX1, VDAC1, TIMM10, SLC25A6, CHCHD4, PAM16, ATP5MC1, SLC25A4, MTX2, SAMM50, TIMM22, CHCHD10, ATP5F1A, TIMM8A, ATP5F1B, COQ2, PMPCB, TOMM5, TOMM20, CHCHD2, CYC1, TOMM40, LDHD, TIMM44, TIMM50, FXN, TIMM17A, COX17, NDUFB8)
FS Neurons
pathway	pval	FDR	ES	NES	size	leadingEdge
ROLE_OF_LAT2_NTAL_LAB_ON_CALCIUM_MOBILIZATION	1.60409e-09	1.88098e-07	0.711149	2.23015	71	c(PIK3CB, PIK3R1, FYN, GAB2, GRB2, LYN, PIK3R2, SOS1, SHC1, FCER1G, IGLV1-51, LAT2)
PROTEIN_PROTEIN_INTERACTIONS_AT_SYNAPSES	1.24337e-08	1.14252e-06	0.654095	2.10507	87	c(SYT12, SLITRK4, SHANK1, DLGAP4, GRIN2A, NRXN2, GRIA1, LRRC4B, DLG2, EPB41L3, IL1RAPL2, DLGAP3, NTRK3, HOMER1, PPFIA1, APBA2, EPB41L1, NLGN1, EPB41L5, GRIN1, SYT7, SLITRK3, DLGAP2, DLG4, SHANK2, GRIA4, BEGAIN, CASK, STXBP1, SIPA1L1, PTPRS, PPFIA2, LIN7A, PPFIA4, APBA3, FLOT2, GRIA3, PTPRF, DLG3, DLGAP1, NRXN3, NLGN4Y, PPFIBP1, DBNL, LIN7C, HOMER2, SLITRK5, LRFN4)
FCGR_ACTIVATION	1.05996e-07	6.70084e-06	0.672162	2.08334	69	c(FYN, SRC, CD247, LYN, HCK, YES1, IGLV1-51)
HDMS_DEMETHYLATE_HISTONES	1.20571e-05	0.000362591	0.818707	2.05558	23	c(KDM3B, KDM5C, KDM1A, KDM6B, KDM7A, PHF2, UTY, KDM5A, KDM4B, KDM5B, KDM2A, KDM6A, JMJD6, KDM4A, KDM4C, KDM1B, KDM2B, ARID5B, PHF8)
REGULATION_OF_MECP2_EXPRESSION_AND_ACTIVITY	1.06172e-05	0.000325202	0.763675	2.04707	31	c(CAMK2A, AGO2, LBR, FOXG1, HTT, NCOR2, MECP2, AGO1, TNRC6A, AGO3, HIPK2, TNRC6C, TBL1XR1, TNRC6B, CAMK4, CAMK2B, HDAC3, NCOR1, CAMK2D, SIN3A, MOV10, HDAC1, AGO4)
PARASITE_INFECTION	1.6089e-08	1.40059e-06	0.605884	2.03363	116	c(BAIAP2, ELMO2, MYO9B, CYFIP2, WIPF1, MAPK1, WIPF3, NCKIPSD, FYN, WIPF2, ARPC1A, PTK2, SRC, GRB2, CD247, ABI2, CRK, LYN, CYFIP1, NCKAP1, ARPC2, WASF2, ARPC4, HCK, YES1, WASF1, ELMO1, MYO5A, ACTR3, VAV2, WASF3)
SUMOYLATION_OF_UBIQUITINYLATION_PROTEINS	9.48435e-06	0.000301675	0.714431	2.01956	39	c(VHL, NUP188, RAE1, NUP205, MDM2, NUP155, NUP98, POM121C, NUP35, SEH1L, NUP107, NUP58, NUP133, NUP160, PIAS2, NUP85, POM121, NUP153, NUP214, PIAS4, RANBP2, NUP93, PIAS1, UBE2I, NUP54)
PKMTS_METHYLATE_HISTONE_LYSINES	6.59884e-06	0.000232223	0.705607	2.00563	44	c(SETD1A, ASH1L, DOT1L, SUZ12, NSD2, KMT2C, SETD2, KMT2E, EHMT1, KMT2A, SETD1B, KMT2B, SETDB1, ASH2L, KMT5B, MECOM, EZH2, NSD1, RBBP4, EHMT2, SETD3, KMT2D, NSD3, RBBP7, WDR5, SETD7, SMYD3)
RUNX1_INTERACTS_WITH_CO_FACTORS_WHOSE_PRECISE_EFFECT_ON_RUNX1_TARGETS_IS_NOT_KNOWN	2.07371e-05	0.00059651	0.716298	1.99763	37	c(SMARCC1, SMARCA4, SMARCD2, CBX6, ARID1A, ARID2, CBFB, AUTS2, HIPK2, RYBP, RUNX1, ARID1B, SCMH1, SMARCB1, PHC3, PBRM1, YAF2, PCGF5, CSNK2A1, SMARCE1, EP300, SMARCA2)
CHROMATIN_MODIFYING_ENZYMES	2.82739e-10	4.58345e-08	0.549072	1.98632	206	c(KDM3B, OGT, CARM1, GATAD2B, SETD1A, SAP130, ASH1L, ARID4B, DOT1L, SMARCC1, SMARCA4, KDM5C, RCOR1, SUZ12, SMARCD2, KDM1A, NSD2, CHD3, KDM6B, KMT2C, TADA2A, KDM7A, NCOR2, PHF2, SETD2, UTY, ARID1A, KDM5A, PHF20, ARID2, MBD3, KMT2E, ING5, JADE3, SUDS3, MTA3, MSL1, KDM4B, EHMT1, NCOA1, KDM5B, TRRAP, EP400, KDM2A, KMT2A, KDM6A, PHF21A, TADA2B, SETD1B, KAT6A, KANSL2, SGF29, TBL1XR1, HDAC8, CLOCK, USP2…
FGFR1_MUTANT_RECEPTOR_ACTIVATION	2.41289e-05	0.000676428	0.745806	1.98488	30	c(STAT3, BCR, ZMYM2, PIK3R1, CUX1, TRIM24, STAT5B, LRRFIP1, STAT5A, BAG4, GAB2, FGF17, GRB2, FGFR1, CPSF6)
TRANSPORT_OF_MATURE_MRNAS_DERIVED_FROM_INTRONLESS_TRANSCRIPTS	1.95227e-05	0.000576617	0.693693	1.98115	43	c(NUP188, SYMPK, RAE1, NUP205, WDR33, NUP155, NUP98, POM121C, NUP35, SEH1L, NUP107, NUP58, NUP133, NUP160, NUP85, POM121, NUP153, NUP214, RANBP2, NUP93, CPSF4)
SIGNALING_BY_CYTOSOLIC_FGFR1_FUSION_MUTANTS	6.4298e-05	0.00151927	0.849017	1.97569	17	c(STAT3, BCR, ZMYM2, PIK3R1, CUX1, TRIM24, STAT5B, LRRFIP1, STAT5A, GAB2, GRB2, CPSF6)
SUMOYLATION_OF_CHROMATIN_ORGANIZATION_PROTEINS	8.72985e-06	0.000288783	0.655248	1.95968	57	c(SUZ12, NUP188, CHD3, RAE1, NUP205, NUP155, NUP98, POM121C, NUP35, SEH1L, NUP107, NUP58, NUP133, NUP160, PIAS2, NUP85, POM121, SCMH1, NUP153, NUP214, RANBP2, NUP93, PHC3, PIAS1, PCGF2, UBE2I, ZBED1, NUP54, HDAC1)
SIGNALING_BY_SCF_KIT	3.59955e-05	0.000960267	0.681478	1.94626	43	c(PTPRU, STAT3, PIK3R1, SH2B3, STAT5B, TEC, STAT5A, GRB10, FYN, GAB2, SH2B2, SRC, PTPN11, GRB2, NRAS, LYN, JAK2, CBL, FER, PIK3R3, PIK3R2, YES1, SOCS6, SOS1, LCK, CHEK1, KIT, KITLG, PRKCA, STAT1)
RUNX1_REGULATES_GENES_INVOLVED_IN_MEGAKARYOCYTE_DIFFERENTIATION_AND_PLATELET_FUNCTION	4.91999e-05	0.00123298	0.697783	1.94599	37	c(SETD1A, KMT2C, KMT2E, CBFB, AGO1, TNRC6A, AGO3, KMT2A, TNRC6C, SETD1B, RUNX1, KMT2B, TNRC6B, ASH2L, KAT2B, SIN3A, KMT2D, MOV10, SIN3B, EP300, HDAC1, AGO4, WDR5, ITGA2B)
MAPK_TARGETS_NUCLEAR_EVENTS_MEDIATED_BY_MAP_KINASES	8.138e-05	0.0017947	0.722784	1.93745	31	c(JUN, RPS6KA5, MAPK11, MAPK14, MAPK1, PPP2CB, RPS6KA3, PPP2R1B, RPS6KA2, DUSP6, MAPKAPK2, ELK1, PPP2R5D, MEF2A)
REGULATION_OF_RUNX1_EXPRESSION_AND_ACTIVITY	0.000161851	0.00285455	0.831034	1.93384	17	c(AGO2, CBFB, AGO1, TNRC6A, AGO3, TNRC6C, SRC, PTPN11, RUNX1, TNRC6B, CDK6, MOV10, AGO4, CCND3, CCND2)
EXPORT_OF_VIRAL_RIBONUCLEOPROTEINS_FROM_NUCLEUS	8.6578e-05	0.00188421	0.714767	1.9321	33	c(XPO1, NUP188, RAE1, NUP205, NUP155, NUP98, POM121C, NUP35, SEH1L, NUP107, NUP58, NUP133, NUP160, NUP85, POM121, NUP153, NUP214, RANBP2, NUP93)
NEUREXINS_AND_NEUROLIGINS	5.43178e-05	0.0013212	0.641678	1.91994	56	c(SYT12, SHANK1, DLGAP4, GRIN2A, NRXN2, DLG2, EPB41L3, DLGAP3, HOMER1, APBA2, EPB41L1, NLGN1, EPB41L5, GRIN1, SYT7, DLGAP2, DLG4, SHANK2, BEGAIN, CASK, STXBP1, SIPA1L1, LIN7A, APBA3, DLG3, DLGAP1, NRXN3, NLGN4Y, DBNL, LIN7C, HOMER2)
INITIAL_TRIGGERING_OF_COMPLEMENT	1.04282e-05	0.000325202	0.603282	1.91908	79	c(C2, C1S, CFP, C3, C1R, CFB, C1QA, COLEC10, IGLV1-51)
CTLA4_INHIBITORY_SIGNALING	0.000249748	0.00399733	0.775327	1.91732	21	c(AKT3, PPP2CB, PPP2R1B, PPP2R5C, FYN, AKT1, SRC, PTPN11, LYN, PPP2R5D, PPP2R5E, PPP2R5A, AKT2, YES1, LCK)
OXIDATIVE_STRESS_INDUCED_SENESCENCE	3.22779e-05	0.000875208	0.619987	1.91321	64	c(JUN, MAPK11, MAPK14, MAP2K7, SUZ12, KDM6B, MAP3K5, MAPK1, MDM2, MAP2K3, CBX6, AGO1, TNRC6A, MAPKAPK2, AGO3, MINK1, MAPKAPK5, TNRC6C, CDKN2A, TNRC6B, TNIK, SCMH1, PHC3, EZH2, CDK6, MDM4, TFDP2, RBBP4, MOV10, MAPK8, AGO4, RBBP7)
REGULATION_OF_GLUCOKINASE_BY_GLUCOKINASE_REGULATORY_PROTEIN	0.000155109	0.00280852	0.710213	1.9078	32	c(NUP188, RAE1, NUP205, NUP155, NUP98, POM121C, NUP35, SEH1L, NUP107, NUP58, NUP133, NUP160, NUP85, POM121, NUP153, NUP214, RANBP2, NUP93)
RECEPTOR_TYPE_TYROSINE_PROTEIN_PHOSPHATASES	0.000312616	0.00470061	0.779394	1.90429	20	c(SLITRK4, LRRC4B, IL1RAPL2, NTRK3, PPFIA1, SLITRK3, PTPRS, PPFIA2, PPFIA4, PTPRF, PPFIBP1, SLITRK5, PPFIA3)
SUMOYLATION_OF_DNA_DAMAGE_RESPONSE_AND_REPAIR_PROTEINS	8.91065e-06	0.000288985	0.599768	1.89898	77	c(RNF168, NUP188, RAE1, NUP205, STAG1, NUP155, NUP98, POM121C, NUP35, SEH1L, NUP107, HDAC7, NUP58, RPA1, WRN, STAG2, NUP133, NUP160, CDKN2A, PIAS2, SMC5, NUP85, POM121, SCMH1, NUP153, NUP214, XPC, PIAS4, HERC2, RANBP2, NUP93, PHC3, PIAS1, PCGF2, UBE2I, NUP54)
ERK_MAPK_TARGETS	0.000251344	0.00399733	0.764794	1.89876	22	c(RPS6KA5, MAPK11, MAPK14, MAPK1, PPP2CB, RPS6KA3, PPP2R1B, RPS6KA2, DUSP6, ELK1, PPP2R5D, MEF2A)
INTERACTIONS_OF_REV_WITH_HOST_CELLULAR_PROTEINS	0.000140517	0.00264108	0.68	1.8964	37	c(XPO1, NUP188, RAE1, NUP205, NUP155, NUP98, POM121C, NUP35, KPNB1, SEH1L, NUP107, NUP58, NUP133, NUP160, NUP85, POM121, NUP153, NUP214, RANBP2, NUP93)
NUCLEAR_IMPORT_OF_REV_PROTEIN	0.000163955	0.00285455	0.694349	1.89537	34	c(NUP188, RAE1, NUP205, NUP155, NUP98, POM121C, NUP35, KPNB1, SEH1L, NUP107, NUP58, NUP133, NUP160, NUP85, POM121, NUP153, NUP214, RANBP2, NUP93)
SIGNALING_BY_NTRKS	3.23608e-07	1.78416e-05	0.552378	1.89154	134	c(IRS2, STAT3, DNM2, RPS6KA5, MAPK11, NTRK2, MAPK14, PCSK5, JUND, SRF, ADCYAP1R1, PIK3CB, MAPK1, PPP2CB, RPS6KA3, DOCK3, PIK3R1, PPP2R1B, NAB2, RPS6KA2, NTRK3, TIAM1, DUSP6, MAPKAPK2, EGR3, MEF2D, ELK1, FRS2, SHC2, FYN, SRC, PTPN11, GRB2, NRAS, CRK, RAPGEF1, FURIN, EGR4, CDK5R1, SHC3, JUNB, PTPRS, PPP2R5D, MAP2K5, MAPK13, BRAF, MEF2A, DNM3, CRKL, PCSK6, PTPRO, PIK3R2, ARC, NELFB, SH3GL3, RIT1, SO…
TRANSPORT_OF_THE_SLBP_DEPENDANT_MATURE_MRNA	0.000156218	0.00280852	0.679831	1.88993	36	c(NUP188, RAE1, NUP205, NUP155, NUP98, POM121C, NUP35, SEH1L, NUP107, NUP58, NUP133, NUP160, NUP85, POM121, NUP153, NUP214, RANBP2, NUP93)
SUMOYLATION	5.7341e-08	4.12357e-06	0.531874	1.88235	173	c(SENP5, VHL, MRTFA, PPARA, RNF168, NOP58, SENP1, SUZ12, NUP188, CHD3, RAE1, NUP205, NCOR2, STAG1, MDM2, NUP155, NUP98, UHRF2, POM121C, NUP35, ZNF131, NCOA1, RXRA, SEH1L, NUP107, NFKBIA, HDAC7, TOP1, NUP58, RPA1, WRN, TOP2B, HIPK2, STAG2, NUP133, NUP160, CDKN2A, PIAS2, SMC5, NUP85, POM121, SCMH1, SENP2, SAFB, NUP153, NUP214, XPC, PIAS4, HERC2, RANBP2, NUP93, NR3C2, PHC3, CREBBP, DNMT3A, PIAS1, TH…
NUCLEAR_PORE_COMPLEX_NPC_DISASSEMBLY	0.000202959	0.00340446	0.676114	1.8796	36	c(NUP188, RAE1, NUP205, NUP155, NUP98, POM121C, NUP35, SEH1L, NUP107, NUP58, NUP133, NUP160, NUP85, POM121, NUP153, NUP214, RANBP2, NUP93, NEK9, NUP54)
SUMOYLATION_OF_SUMOYLATION_PROTEINS	0.000235859	0.00390111	0.679695	1.87838	35	c(NUP188, RAE1, NUP205, NUP155, NUP98, POM121C, NUP35, SEH1L, NUP107, NUP58, NUP133, NUP160, NUP85, POM121, NUP153, NUP214, PIAS4, RANBP2, NUP93)
CELL_CELL_COMMUNICATION	9.01889e-07	4.38742e-05	0.551647	1.8711	129	c(CDH3, PTK2B, CLDN4, PRKCI, KIRREL3, LIMS1, PARD6B, PIK3CB, CTNND1, CDH13, SDK2, PIK3R1, SIRPA, PVR, LAMA3, CDH4, PXN, FBLIM1, CDH24, FERMT2, FYN, PTK2, PLEC, SRC, PTPN11, GRB2, NCK2, CLDN10, CADM1, CASK, ACTN4, NECTIN1, PARVA, DST, PARD3, ACTN2, PIK3R2, CD2AP, TESK1, FLNC, CLDN16, ACTN1, ITGB4, NECTIN2, AFDN, CDH7, CDH2)
SUMOYLATION_OF_RNA_BINDING_PROTEINS	0.000107738	0.00219997	0.652131	1.86989	47	c(NOP58, NUP188, RAE1, NUP205, NUP155, NUP98, POM121C, NUP35, SEH1L, NUP107, NUP58, NUP133, NUP160, NUP85, POM121, SCMH1, NUP153, NUP214, RANBP2, NUP93, PHC3, HNRNPK, PCGF2, UBE2I, NUP54)
RHOC_GTPASE_CYCLE	4.62604e-05	0.00119554	0.593579	1.85605	74	c(ABR, MYO9B, DEPDC1B, ARHGAP32, BCR, LBR, ARHGAP26, DIAPH1, PIK3R1, PREX1, CIT, STARD13, STX5, ARHGEF40, MACO1, ARHGEF10L, ARHGAP35, TFRC, DAAM1, PKN1, ROCK2, FLOT2, ARHGAP21, ARHGAP39, ARHGAP5, SLK, AKAP13, ARHGEF1, VANGL1, FMNL3, ARHGEF17, ARHGEF10, ERBIN, VAV2, DIAPH3, ROCK1, STK10, ABCD3, OPHN1, RTKN, VAPB, ARHGEF12, ARHGAP1, ARHGEF25, CAVIN1)
SIGNALING_BY_FGFR1_IN_DISEASE	0.000249384	0.00399733	0.665443	1.8558	37	c(STAT3, BCR, ZMYM2, PIK3R1, CUX1, TRIM24, STAT5B, LRRFIP1, STAT5A, FRS2, BAG4, GAB2, FGF17, GRB2, NRAS, FGFR1, CPSF6)
NUCLEAR_EVENTS_KINASE_AND_TRANSCRIPTION_FACTOR_ACTIVATION	6.04476e-05	0.00144899	0.610287	1.85514	61	c(DNM2, RPS6KA5, MAPK11, MAPK14, JUND, SRF, MAPK1, PPP2CB, RPS6KA3, PPP2R1B, NAB2, RPS6KA2, DUSP6, MAPKAPK2, EGR3, MEF2D, ELK1, EGR4, CDK5R1, JUNB, PPP2R5D, MEF2A, ARC, SH3GL3, EP300, FOSL1, ID1, SGK1, TRIB1, TCF12)
RET_SIGNALING	0.000165765	0.00285599	0.654185	1.85028	40	c(IRS2, PIK3CB, PIK3R1, DOK4, FRS2, GRB10, GAB2, SRC, PTPN11, GRB2, SHC3, GFRA2, DOK5, PIK3CD, DOK6, GFRA1, PIK3R3, PIK3R2, RAP1GAP, NRTN, DOK1, SOS1, PRKACB, GFRA3, PRKCA, SHC1)
PRE_NOTCH_EXPRESSION_AND_PROCESSING	5.0249e-05	0.00124047	0.641335	1.84714	49	c(JUN, AGO2, PRKCI, MAMLD1, MAML1, RAB6A, AGO1, TNRC6A, AGO3, B4GALT1, TNRC6C, RUNX1, TNRC6B, FURIN, CREBBP, ST3GAL3, MAML3, KAT2B, TFDP2, NOTCH3, MOV10, EP300, AGO4)
INTERLEUKIN_2_FAMILY_SIGNALING	0.000176101	0.00300279	0.649426	1.84594	44	c(PTK2B, STAT3, PIK3CB, PIK3R1, HAVCR2, STAT5B, IL3RA, STAT4, STAT5A, SOS2, GAB2, GRB2, PIK3CD, JAK2, PIK3R3, PIK3R2, SOS1, INPP5D, LCK, JAK1)
FCGR3A_MEDIATED_IL10_SYNTHESIS	8.13631e-06	0.000274642	0.564975	1.84286	95	c(PRKAR2A, FYN, ADCY3, ADCY5, SRC, CD247, ADCY9, LYN, ADCY6, ADCY8, ADCY7, HCK, YES1, PRKAR1B, PRKACB, ADCY2, ITPR2, IGLV1-51, PRKX, PRKAR2B, AHCYL1, CALM1, CD3G, ADCY1, FCGR1A, PRKACA, PLCG1)
FCGAMMA_RECEPTOR_FCGR_DEPENDENT_PHAGOCYTOSIS	1.74854e-06	7.41558e-05	0.530486	1.84019	143	c(BAIAP2, ELMO2, MYO9B, CYFIP2, NF2, WIPF1, PIK3CB, MAPK1, PIK3R1, WIPF3, NCKIPSD, PLPP4, FYN, WIPF2, ARPC1A, PTK2, LIMK1, SRC, GRB2, CD247, ABI2, CRK, LYN, CYFIP1, NCKAP1, ARPC2, PIK3R2, WASF2, ARPC4, HCK, YES1, WASF1, ELMO1, PLD2, MYO5A, ACTR3, PRKCE, VAV2, WASF3)
RHOB_GTPASE_CYCLE	6.67949e-05	0.00155604	0.588328	1.83782	70	c(ABR, MYO9B, DEPDC1B, ARHGAP32, BCR, ARHGAP26, DIAPH1, PIK3R1, PREX1, NET1, CIT, STARD13, MYO9A, ARHGEF10L, ARHGAP35, TFRC, DAAM1, PKN1, ARHGEF3, ROCK2, FLOT2, ARHGAP21, ARHGAP39, ARHGAP5, SLK, PIK3R2, AKAP13, RHOB, ARHGEF1, VANGL1, ARHGEF17, ARHGEF10, ERBIN, VAV2, DIAPH3, ROCK1, STK10, OPHN1, RTKN, ARHGEF12, ARHGAP1, ARHGEF25, CAVIN1, RHPN2, JUP, SOWAHC)
ACTIVATION_OF_ANTERIOR_HOX_GENES_IN_HINDBRAIN_DEVELOPMENT_DURING_EARLY_EMBRYOGENESIS	0.000100922	0.00210099	0.600978	1.83704	62	c(JUN, CTCF, SUZ12, KMT2C, CNOT9, CNOT6, RXRA, KDM6A, YY1, PIAS2, MAFB, NCOA6, HDAC3, ASH2L, NCOR1, CREBBP, POLR2B, EZH2, RBBP4, PCGF2, KMT2D, PAXIP1, EP300, NCOA3, PKNOX1, RBBP7, WDR5, POLR2D, PAGR1)
REGULATION_OF_KIT_SIGNALING	0.00146084	0.0157924	0.796589	1.83618	16	c(SH2B3, FYN, SH2B2, SRC, GRB2, LYN, CBL, YES1, SOCS6, SOS1, LCK, KIT, KITLG, PRKCA)
DEACTIVATION_OF_THE_BETA_CATENIN_TRANSACTIVATING_COMPLEX	0.00036344	0.00532538	0.644408	1.83502	42	c(CBY1, XPO1, TLE2, BCL9L, SOX9, TCF7L2, SOX6, XIAP, AKT1, TCF7, BTRC, ASH2L, TLE3, SOX4, AKT2, PYGO1, KMT2D, HDAC1, TCF7L1)
POSTMITOTIC_NUCLEAR_PORE_COMPLEX_NPC_REFORMATION	0.000412873	0.00573859	0.708054	1.82982	27	c(NUP188, NUP205, NUP155, NUP98, NUP35, KPNB1, AHCTF1, SEH1L, NUP107, NUP58, TNPO1, NUP133, NUP160, NUP85, POM121, NUP93, UBE2I, NUP54)
LEISHMANIA_INFECTION	7.29257e-08	5.02579e-06	0.501545	1.82602	219	c(JUN, BAIAP2, ELMO2, PRKAR2A, MYO9B, ADAM17, GNG7, CYFIP2, MAPK14, WIPF1, MAPK1, TXNIP, DVL1, WIPF3, NCKIPSD, GNB3, GNB1, FYN, WIPF2, ARPC1A, PTK2, ADCY3, ADCY5, SRC, GRB2, CD247, ABI2, CRK, FURIN, ADCY9, LYN, CYFIP1, NCKAP1, ADCY6, ADCY8, ARPC2, P2RX4, ADCY7, GNAZ, DPEP1, C3, WASF2, ARPC4, HCK, DVL3, YES1, GNGT1, MAPK8, PRKAR1B, GNG11, WASF1, ELMO1, PRKACB, MYO5A, GNAS, APP, ACTR3, VAV2, WASF3,…
DEADENYLATION_OF_MRNA	0.000552451	0.00708336	0.715847	1.82194	25	c(CNOT6L, CNOT10, CNOT9, PARN, PAN3, CNOT6, TUT7, EIF4B, CNOT2, CNOT1, TUT4, CNOT11, TNKS1BP1, PABPC1, CNOT3)
UNBLOCKING_OF_NMDA_RECEPTORS_GLUTAMATE_BINDING_AND_ACTIVATION	0.0011656	0.0130264	0.736319	1.82085	21	c(CAMK2A, GRIN2A, GRIA1, DLG2, GRIN1, DLG4, GRIA4, CAMK2B, GRIA2, GRIA3, DLG3, LRRC7, CAMK2D, ACTN2)
ERCC6_CSB_AND_EHMT2_G9A_POSITIVELY_REGULATE_RRNA_EXPRESSION	0.00192427	0.0200173	0.788448	1.81741	16	c(GATAD2B, CHD3, MBD3, MTA3, GATAD2A, RBBP4, EHMT2, MTA1, HDAC1, RBBP7, MTA2, ERCC6)
LONG_TERM_POTENTIATION	0.00110136	0.0126504	0.722895	1.81502	23	c(CAMK2A, GRIN2A, GRIA1, DLG2, GRIN1, SRC, DLG4, ERBB4, NRGN, CAMK2B, GRIA2, DLG3, LRRC7, CAMK2D, ACTN2)
RAC1_GTPASE_CYCLE	2.31597e-07	1.36265e-05	0.508113	1.81221	183	c(BAIAP2, ABR, FGD5, MYO9B, DEPDC1B, ARHGAP32, BCR, LBR, GIT1, CYFIP2, ARAP3, ABL2, PAK6, ARHGAP26, WIPF1, PLEKHG1, ARHGAP17, DOCK3, TRIO, PIK3R1, KALRN, TIAM1, PREX1, WIPF3, CIT, ARHGAP44, DOCK7, FERMT2, SOS2, ARHGAP35, WIPF2, TFRC, NISCH, ARHGAP4, RAB7A, FARP2, PKN1, ABI2, TIAM2, ARHGAP27, ARHGEF18, FARP1, ARHGAP21, CYFIP1, ARHGAP25, NCKAP1, ARHGAP23, CDC42BPA, ARHGAP10, BAIAP2L1, ARHGAP39, ALS…
NEURONAL_SYSTEM	1.74567e-11	4.12476e-09	0.472701	1.81069	409	c(CHRNE, CAMKK1, CAMK2A, SYT12, SLITRK4, PRKAR2A, KCNG3, KCNQ3, SHANK1, KCNC4, CACNA1A, DLGAP4, GNG7, GRIN2A, GIT1, NRXN2, KCNMA1, GRIK5, SLC6A1, KCNB1, KCND3, SYN3, GRIA1, MAPK1, LRRC4B, RPS6KA3, MDM2, DLG2, EPB41L3, PLCB1, KCNK10, RPS6KA2, IL1RAPL2, DLGAP3, NTRK3, CACNG8, GABRB3, KCNK3, HOMER1, KCNK9, PPFIA1, GRIK4, NBEA, APBA2, EPB41L1, NLGN1, TSPAN7, EPB41L5, GNB3, CACNA1E, GNB1, GRIN1, SYT7,…
NS1_MEDIATED_EFFECTS_ON_HOST_PATHWAYS	0.00087008	0.0104841	0.641008	1.81061	41	c(NUP188, RAE1, NUP205, NUP155, NUP98, POM121C, NUP35, KPNB1, SEH1L, NUP107, NUP58, NUP133, NUP160, NUP85, POM121, NUP153, NUP214, RANBP2, NUP93, KPNA3, CPSF4, EIF2AK2, KPNA1, NUP54)
FCERI_MEDIATED_CA_2_MOBILIZATION	4.80035e-05	0.00122151	0.562469	1.80488	86	c(TEC, NFATC3, PPP3R1, GRB2, NFATC1, LYN, PPP3CA, TXK, SOS1, VAV2, ITK, SHC1, FCER1G, ITPR2, IGLV1-51, PPP3CB, GRAP2, AHCYL1, CALM1)
RHOF_GTPASE_CYCLE	0.000562308	0.00715428	0.632835	1.80206	42	c(MYO9B, DEPDC1B, ARHGAP32, LMNB1, SENP1, DIAPH1, PIK3R1, AKAP12, MTMR1, CAPZB, RAB7A, FARP1, ARHGAP21, BAIAP2L1, ARHGAP39, ARHGAP5, FAM169A, PIK3R2, VANGL1, ACTN1, DIAPH2, DIAPH3)
CELLULAR_SENESCENCE	6.29482e-06	0.00022634	0.529337	1.79543	129	c(JUN, HIRA, STAT3, LMNB1, ETS2, MAPK11, MAPK14, MAP2K7, SUZ12, KDM6B, MAP3K5, MAPK1, CDC27, RPS6KA3, MDM2, MAP2K3, CBX6, RPS6KA2, AGO1, SP1, TNRC6A, MAPKAPK2, AGO3, EHMT1, MINK1, FZR1, EP400, ANAPC1, CDKN1A, MAPKAPK5, TNRC6C, CDKN2A, TNRC6B, TERF2IP, TNIK, SCMH1, PHC3, EZH2, ANAPC2, CDK6, CABIN1, MDM4, TFDP2, RBBP4, EHMT2, MRE11, TERF2, ANAPC10, UBE2E1, MOV10, MAPK8, AGO4, POT1, ID1, RBBP7 )
INTERLEUKIN_3_INTERLEUKIN_5_AND_GM_CSF_SIGNALING	0.000532259	0.00687779	0.620232	1.77934	48	c(PIK3CB, PIK3R1, STAT5B, TEC, IL3RA, STAT5A, FYN, GAB2, PTPN11, GRB2, CRK, RAPGEF1, LYN, PIK3CD, JAK2, CRKL, CBL, PIK3R3, PIK3R2, HCK, YES1, SOS1, INPP5D, JAK1)
INTERLEUKIN_15_SIGNALING	0.00160928	0.0172841	0.783755	1.77421	14	c(STAT3, STAT5B, STAT5A, SOS2, GAB2, GRB2, SOS1, JAK1, SHC1, IL15RA, IL15)
CA_DEPENDENT_EVENTS	0.000915365	0.0107381	0.6357	1.77285	37	c(CAMKK1, CAMK2A, PRKAR2A, MAPK1, NBEA, ADCY3, ADCY5, GRK2, CAMK4, CAMK2B, ADCY9, PRKCG, ADCY6, ADCY8, CAMK2D, ADCY7, PRKAR1B, PRKACB, ADCY2, PRKCA)
SUMOYLATION_OF_DNA_REPLICATION_PROTEINS	0.000403177	0.00573454	0.615955	1.76898	46	c(NUP188, RAE1, NUP205, NUP155, NUP98, POM121C, NUP35, SEH1L, NUP107, TOP1, NUP58, TOP2B, NUP133, NUP160, NUP85, POM121, NUP153, NUP214, PIAS4, RANBP2, NUP93)
NEGATIVE_REGULATION_OF_NMDA_RECEPTOR_MEDIATED_NEURONAL_TRANSMISSION	0.00297267	0.0277785	0.71294	1.76304	21	c(CAMK2A, GRIN2A, DLG2, GRIN1, DLG4, CAMK4, CAMK2B, PPM1E, DLG3, LRRC7, PPM1F, CAMK2D, ACTN2)
SIGNALING_BY_WNT_IN_CANCER	0.00127112	0.0141103	0.645629	1.76238	34	c(PPP2CB, PPP2R1B, PPP2R5C, KREMEN1, TNKS, TCF7L2, AXIN1, FZD6, TNKS2, PPP2R5D, CSNK1A1, FZD5, PPP2R5E, PPP2R5A, AMER1, GSK3B, FZD4, PPP2R5B)
CIRCADIAN_CLOCK	0.000277852	0.00429502	0.569683	1.7617	68	c(CRTC1, CARM1, SIRT1, PPARA, RAI1, CRTC3, PER2, PER1, CRTC2, NCOA1, MEF2D, CRY2, RXRA, CUL1, CSNK1E, RBM4, CPT1A, TBL1XR1, CLOCK, CRY1, BTRC, BHLHE40, NCOA6, HDAC3, NCOR1, CREBBP, FBXL3, PPARGC1A, EP300, CHD9, NFIL3, CSNK1D, MED1, NR1D1, NCOA2)
INTRACELLULAR_SIGNALING_BY_SECOND_MESSENGERS	2.24464e-08	1.76792e-06	0.466372	1.75093	307	c(JUN, PIP5K1A, IRS2, CAMKK1, CAMK2A, HBEGF, PRKAR2A, AGO2, GATAD2B, USP13, PSMD11, RCOR1, SUZ12, AKT3, PSME4, KDM1A, CHD3, PIK3CB, MAPK1, PPP2CB, MDM2, PSMD5, FGFR4, PIK3R1, WWP2, PPP2R1B, CBX6, HDAC5, PPP2R5C, RPTOR, MBD3, AGO1, TNKS, TNRC6A, TGFA, MTA3, AGO3, NBEA, SLC38A9, MTOR, ATN1, HDAC7, PIP4K2B, CDKN1A, INSR, XIAP, FRS2, PDGFRA, NEDD4, FYN, PDGFB, AKT1, TNRC6C, PTEN, ADCY3, FOXO1, TRIB3,…
SIGNALING_BY_CTNNB1_PHOSPHO_SITE_MUTANTS	0.00283023	0.0269035	0.766466	1.75071	15	c(PPP2CB, PPP2R1B, PPP2R5C, AXIN1, PPP2R5D, CSNK1A1, PPP2R5E, PPP2R5A, AMER1, GSK3B, PPP2R5B)
DISASSEMBLY_OF_THE_DESTRUCTION_COMPLEX_AND_RECRUITMENT_OF_AXIN_TO_THE_MEMBRANE	0.00223414	0.0223956	0.651365	1.74601	31	c(PPP2CB, PPP2R1B, PPP2R5C, DVL1, AXIN1, CSNK1G2, PPP2R5D, FRAT1, CSNK1A1, FZD5, PPP2R5E, PPP2R5A, AMER1, FZD1, DVL3, GSK3B, PPP2R5B)
RHO_GTPASE_CYCLE	9.75664e-11	1.79305e-08	0.451192	1.74168	448	c(BAIAP2, ABR, ELMO2, DNMBP, PTK2B, FGD5, GFOD1, MYO9B, DEPDC1B, ARHGAP32, BCR, LMNB1, LBR, GIT1, ZNF512B, CYFIP2, ARAP3, ARFGAP3, FNBP1, CDC42BPB, SENP1, SPEN, ABL2, ANKFY1, PAK6, ARHGAP26, PARD6B, WIPF1, WDR6, DIAPH1, PLEKHG1, ARHGAP17, DOCK3, TRIO, PIK3R1, WWP2, KALRN, TIAM1, FAF2, PREX1, NET1, AKAP12, WIPF3, CIT, STARD13, RRAS2, CPSF7, STX5, FAM135A, MTMR1, MYO9A, ARHGAP44, ARHGEF40, MACO1, R…
NEUROTRANSMITTER_RECEPTORS_AND_POSTSYNAPTIC_SIGNAL_TRANSMISSION	2.86981e-06	0.000105481	0.480975	1.73905	204	c(CHRNE, CAMKK1, CAMK2A, PRKAR2A, GNG7, GRIN2A, GIT1, GRIK5, GRIA1, MAPK1, RPS6KA3, MDM2, DLG2, PLCB1, RPS6KA2, CACNG8, GABRB3, GRIK4, NBEA, EPB41L1, TSPAN7, GNB3, GNB1, GRIN1, CACNG2, GABBR2, ADCY3, ADCY5, SRC, GRIK3, DLG4, ERBB4, NRAS, NRGN, CAMK4, GRIA4, CAMK2B, CASK, ADCY9, MAPT, PRKCG, GABRA4, LIN7A, CHRNA7, PPM1E, GRIA2, GRIA3, DLG3, ADCY6, LRRC7, PPM1F, ADCY8, MYO6, CHRNA4, CAMK2D, GABRA6,…
SIGNALING_BY_LEPTIN	0.00269906	0.0261067	0.8304	1.7387	11	c(IRS2, STAT3, STAT5B, STAT5A, SH2B1, PTPN11, LEPR, JAK2)
CA2_PATHWAY	0.00049078	0.00644246	0.567197	1.73378	62	c(CAMK2A, AGO2, GNG7, PLCB1, AGO1, TNRC6A, AGO3, TCF7L2, AXIN2, GNB3, GNB1, PPP3R1, TNRC6C, FZD6, TCF7, MAP3K7, TNRC6B, NFATC1, PRKG1, FZD5, PPP3CA, GNGT1, MOV10, PRKG2, GNG11, AGO4, TCF7L1, GNG5, FZD3, FZD4, PRKCA)
SIGNALING_BY_NOTCH1	0.000370266	0.00532538	0.554293	1.73321	74	c(ADAM17, TLE2, MAMLD1, ARRB1, DTX1, NCOR2, HDAC5, MAML1, NBEA, HDAC7, CUL1, ITCH, NUMB, TBL1XR1, HDAC8, HDAC3, NCOR1, TLE3, CREBBP, ARRB2, PSEN2, DLL4, APH1B, MAML3, KAT2B, JAG2, ADAM10, EP300, HDAC1, DNER, DTX2, PSEN1, APH1A, HEYL)
INTERLEUKIN_17_SIGNALING	0.000243774	0.0039921	0.552656	1.73312	71	c(JUN, RPS6KA5, MAPK11, MAPK14, MAP2K7, MAPK1, PPP2CB, RPS6KA3, MAP2K3, PPP2R1B, RPS6KA2, MAP3K8, DUSP6, MAPKAPK2, NOD1, CUL1, ELK1, IRAK2, IL17RA, BTRC, MAP3K7, FBXW11, PPP2R5D, MEF2A)
RAB_GEFS_EXCHANGE_GTP_FOR_GDP_ON_RABS	0.000132232	0.00254315	0.537162	1.73057	89	c(GAPVD1, DENND4C, ULK1, ANKRD27, RAB12, AKT3, DENND5A, DENND2A, RABGEF1, RAB6A, RAB10, CHML, RAB8B, AKT1, DENND4A, DENND3, DENND5B, RAB21, RAB7A, MADD, RAB31, SBF1, DENND6B, RAB3IP, RAB39A, ALS2CL, RAB3IL1, DENND1A, DENND6A, ALS2, RIC1, TRAPPC6B, SBF2, AKT2, DENND2C, TRAPPC11, RAB3GAP2, RAB32, RAB1A, RAB18, TRAPPC3, DENND1B, RAB5A)
CDC42_GTPASE_CYCLE	7.96164e-06	0.000274345	0.492001	1.72667	155	c(BAIAP2, ABR, DNMBP, MYO9B, DEPDC1B, ARHGAP32, BCR, LBR, GIT1, ARAP3, ARFGAP3, FNBP1, CDC42BPB, PAK6, ARHGAP26, WIPF1, PLEKHG1, ARHGAP17, TRIO, PIK3R1, TIAM1, PREX1, WIPF3, STARD13, ARHGAP44, DOCK7, ARHGAP35, WIPF2, TFRC, KCTD3, DAAM1, ARHGAP4, RAB7A, ARHGAP27, ITSN1, FARP1, ARHGAP21, CDC42BPA, ARHGAP10, ARHGAP39, GIT2, ARHGAP5, CPNE8, PIK3R2, SH3PXD2A, PAK3, CDC42EP4, PAK4, FGD2, VANGL1, SHKBP1…
PLATELET_SENSITIZATION_BY_LDL	0.00415621	0.0354349	0.741093	1.72454	17	c(MAPK14, PPP2CB, PPP2R1B, PPP2R5C, LRP8, PTPN11, PPP2R5D, PPP2R5E, PPP2R5A)
REGULATION_OF_PTEN_GENE_TRANSCRIPTION	0.000621075	0.00783292	0.567196	1.72415	61	c(JUN, GATAD2B, RCOR1, SUZ12, KDM1A, CHD3, MAPK1, CBX6, HDAC5, RPTOR, MBD3, MTA3, SLC38A9, MTOR, ATN1, HDAC7, PTEN, SCMH1, HDAC3, PHC3, RRAGD, MECOM, EZH2, GATAD2A, RBBP4, MTA1, PPARG)
NEGATIVE_REGULATION_OF_THE_PI3K_AKT_NETWORK	6.97483e-05	0.00160227	0.514582	1.71909	113	c(PIP5K1A, IRS2, HBEGF, AKT3, PIK3CB, MAPK1, PPP2CB, FGFR4, PIK3R1, PPP2R1B, PPP2R5C, TGFA, PIP4K2B, INSR, FRS2, PDGFRA, FYN, PDGFB, AKT1, PTEN, TRIB3, GAB2, FGF17, SRC, PTPN11, GRB2, ERBB4, FGFR1, PPP2R5D, PIK3CD, NRG3, PPP2R5E, PPP2R5A, PHLPP2, PIK3R3, EGFR, PIK3R2, AKT2, EPGN)
PRESYNAPTIC_DEPOLARIZATION_AND_CALCIUM_CHANNEL_OPENING	0.00436431	0.0368295	0.820978	1.71897	11	c(CACNA1A, CACNA1E, CACNG2, CACNA1B, CACNA2D3, CACNB4, CACNB1, CACNB2, CACNG4)
TRANSCRIPTIONAL_REGULATION_BY_MECP2	0.000662827	0.00824298	0.565371	1.71861	61	c(CAMK2A, AGO2, GPRIN1, GRIN2A, LBR, FOXG1, HTT, NCOR2, MECP2, AGO1, TNRC6A, AGO3, PTPN1, RBFOX1, HIPK2, GAD2, TNRC6C, PTEN, TBL1XR1, TNRC6B, CAMK4, CAMK2B, HDAC3, NCOR1, GRIA2, CAMK2D, SST, FKBP5, PPARG, OPRK1, SIN3A, MOV10, HDAC1, AGO4, SGK1)
RND2_GTPASE_CYCLE	0.00282344	0.0269035	0.599891	1.70825	42	c(DEPDC1B, FNBP1, WDR6, PIK3R1, FRS2, ARHGAP35, LRRC1, TFRC, NISCH, KIF14, VANGL2, GOLGA3, DST, DLG5, ARHGAP5, PIK3R2, PKP4, PRAG1, VANGL1, KCTD13, PLXND1, TNFAIP1, LEMD3, ARHGAP1)
ACTIVATION_OF_NMDA_RECEPTORS_AND_POSTSYNAPTIC_EVENTS	0.000151858	0.00280765	0.526617	1.70743	93	c(CAMKK1, CAMK2A, PRKAR2A, GRIN2A, GIT1, GRIA1, MAPK1, RPS6KA3, DLG2, RPS6KA2, NBEA, GRIN1, SRC, DLG4, ERBB4, NRAS, NRGN, CAMK4, GRIA4, CAMK2B, CASK, MAPT, LIN7A, PPM1E, GRIA2, GRIA3, DLG3, LRRC7, PPM1F, ADCY8, CAMK2D, PRKAA1, ACTN2, LIN7C, PRKAR1B, TUBA1C, TUBA3D, PRKACB, APBA1, PRKAA2, KIF17)
FORMATION_OF_THE_BETA_CATENIN_TCF_TRANSACTIVATING_COMPLEX	0.0033413	0.0302998	0.636154	1.70524	31	c(TLE2, SMARCA4, BCL9L, TCF7L2, TRRAP, AXIN2, TCF7, TCF4, CDC73, ASH2L, TLE3, CREBBP, PYGO1, KMT2D, EP300, HDAC1, TCF7L1)
SIGNALING_BY_KIT_IN_DISEASE	0.00574408	0.0446042	0.697125	1.70328	20	c(STAT3, PIK3R1, STAT5B, STAT5A, FYN, SRC, GRB2, NRAS, LYN, JAK2, PIK3R3, PIK3R2, YES1, SOS1, LCK, KIT, STAT1)
REPRESSION_OF_WNT_TARGET_GENES	0.00484612	0.0395802	0.751995	1.70231	14	c(TLE2, TCF7L2, AXIN2, TCF7, TLE3, HDAC1, TCF7L1)
PI_METABOLISM	0.000367822	0.00532538	0.531798	1.7018	84	c(PIP5K1A, PI4KA, PLEKHA8, PIK3CB, PI4KB, PIK3R1, PIK3C2A, RUFY1, TNFAIP8L1, GDPD1, PLEKHA5, MTMR1, PIP4K2B, PIK3R4, PI4K2A, PTEN, INPP4A, TNFAIP8, PNPLA7, TPTE2, SBF1, PIK3CD, PIKFYVE, INPP4B, PIK3R6, VAC14, PIK3R3, SBF2, PIK3R2, MTMR14, MTMR12, TNFAIP8L3, PIK3C3, PLEKHA2, SYNJ2, MTMR3, INPP5D, PNPLA6, MTMR7, SYNJ1, OCRL, MTM1, RAB5A, GDPD5)
NUCLEAR_ENVELOPE_BREAKDOWN	0.00134702	0.0148531	0.571262	1.7015	53	c(LMNB1, NUP188, RAE1, NUP205, NUP155, NUP98, POM121C, NUP35, LMNA, SEH1L, NUP107, LEMD2, NUP58, LPIN1, NUP133, NUP160, NUP85, POM121, NUP153, NUP214, RANBP2, NUP93, PRKCB, NEK9)
PECAM1_INTERACTIONS	0.00420858	0.0356974	0.794739	1.70115	12	c(ITGAV, FYN, SRC, PTPN11, LYN, YES1, INPP5D, LCK)
CELL_JUNCTION_ORGANIZATION	9.276e-05	0.00196699	0.526737	1.69934	91	c(CDH3, CLDN4, PRKCI, LIMS1, PARD6B, CTNND1, CDH13, SDK2, PVR, LAMA3, CDH4, PXN, FBLIM1, CDH24, FERMT2, PLEC, CLDN10, CADM1, NECTIN1, PARVA, DST, PARD3, TESK1, FLNC, CLDN16, ACTN1, ITGB4, NECTIN2, AFDN, CDH7, CDH2)
TRANSCRIPTIONAL_REGULATION_BY_SMALL_RNAS	0.00136982	0.0150045	0.592576	1.69912	47	c(AGO2, NUP188, RAE1, NUP205, NUP155, NUP98, POM121C, AGO1, NUP35, TNRC6A, SEH1L, NUP107, NUP58, NUP133, NUP160, NUP85, POM121, NUP153, NUP214, RANBP2, NUP93, POLR2B)
COSTIMULATION_BY_THE_CD28_FAMILY	0.000874455	0.0104841	0.541036	1.69754	72	c(AKT3, PPP2CB, PIK3R1, PPP2R1B, PPP2R5C, MAP3K8, MAP3K14, MTOR, CSK, FYN, AKT1, TRIB3, SRC, RICTOR, PTPN11, GRB2, CD247, LYN, PPP2R5D, PPP2R5E, PPP2R5A, PIK3R3, PIK3R2, AKT2, PAK3, YES1, LCK)
INTERLEUKIN_6_SIGNALING	0.00566949	0.0444424	0.810064	1.69612	11	c(STAT3, IL6R, PTPN11, TYK2, JAK2, CBL, JAK1, IL6ST, STAT1)
REGULATION_OF_PTEN_MRNA_TRANSLATION	0.00542477	0.042931	0.858822	1.69561	9	c(AGO2, AGO1, TNRC6A, AGO3, TNRC6C, PTEN, TNRC6B, MOV10, AGO4)
RND1_GTPASE_CYCLE	0.00320555	0.0293565	0.594907	1.69406	42	c(DEPDC1B, WDR6, PIK3R1, RRAS2, FAM135A, FRS2, ARHGAP35, TFRC, KIF14, VANGL2, PLEKHG5, FLOT2, DST, DLG5, ARHGAP5, PIK3R2, PKP4, CPD, RASAL2, VANGL1, CCDC88A, EPSTI1, PLXNA1)
TOLL_LIKE_RECEPTOR_9_TLR9_CASCADE	0.000152774	0.00280765	0.51498	1.69217	106	c(JUN, NLRC5, RPS6KA5, MAPK11, MAPK14, RBSN, MAP2K7, TICAM1, MAPK1, PPP2CB, RPS6KA3, MAP2K3, PPP2R1B, RPS6KA2, MAP3K8, DUSP6, MAPKAPK2, NOD1, NFKBIA, CUL1, ELK1, IRAK2, N4BP1, PIK3R4, ALPK1, BTRC, MAP3K7, FBXW11, PPP2R5D, TRAF2, NKIRAS2, MEF2A, EEA1, PELI1, IKBIP, TAB3, PIK3C3, MAPK8, USP14, RIPK2, APP, TAB1, PELI3, MAP2K1)
RHOJ_GTPASE_CYCLE	0.000829836	0.0102429	0.568088	1.69131	55	c(DEPDC1B, ARHGAP32, GIT1, FNBP1, CDC42BPB, ARHGAP26, TRIO, PIK3R1, WWP2, PREX1, ARHGAP35, WIPF2, TFRC, RAB7A, ARHGAP21, CDC42BPA, GIT2, ARHGAP5, CPNE8, PIK3R2, NIPSNAP2, PAK3, PAK4, VANGL1, FMNL3, ARL13B, DIAPH3, OCRL, OPHN1, ARHGEF7, PAK2, ARHGAP1)
DAG_AND_IP3_SIGNALING	0.00338999	0.0303084	0.598482	1.69049	41	c(CAMKK1, CAMK2A, PRKAR2A, NBEA, ADCY3, ADCY5, GRK2, CAMK4, CAMK2B, ADCY9, PRKCG, ADCY6, ADCY8, CAMK2D, ADCY7, PRKAR1B, PRKACB, PRKCE, ADCY2, PRKCA)
SIGNAL_REGULATORY_PROTEIN_FAMILY_INTERACTIONS	0.00720354	0.0515786	0.733139	1.68992	16	c(PTK2B, SIRPA, PTK2, SRC, PTPN11, GRB2)
MYD88_INDEPENDENT_TLR4_CASCADE	0.00010162	0.00210099	0.51158	1.68885	108	c(JUN, NLRC5, SARM1, RPS6KA5, MAPK11, MAPK14, MAP2K7, TICAM1, MAPK1, PPP2CB, RPS6KA3, MAP2K3, PPP2R1B, RPS6KA2, MAP3K8, DUSP6, RIPK1, MAPKAPK2, NOD1, NFKBIA, TRAF3, CUL1, ELK1, IRAK2, N4BP1, ALPK1, UBE2D2, PTPN11, BTRC, MAP3K7, FBXW11, PPP2R5D, TRAF2, NKIRAS2, MEF2A)
REGULATION_OF_NPAS4_MRNA_TRANSLATION	0.00607737	0.0467428	0.855398	1.68885	9	c(AGO2, AGO1, TNRC6A, AGO3, TNRC6C, TNRC6B, MOV10, AGO4)
OPIOID_SIGNALLING	0.000303486	0.0046052	0.521977	1.68706	90	c(CAMKK1, CAMK2A, PRKAR2A, GNG7, GNA11, MAPK1, PDYN, PPP2CB, PPP2R1B, PLCB1, PPP3CC, NBEA, GNB3, GNB1, PPP3R1, ADCY3, ADCY5, GRK2, GNAQ, CAMK4, CAMK2B, ADCY9, PRKCG, PPP2R5D, PLCB4, ADCY6, PPP3CA, ADCY8, CAMK2D, ADCY7, GNGT1, PRKAR1B, GNG11, PDE4C)
RAC3_GTPASE_CYCLE	0.000203774	0.00340446	0.52003	1.68607	93	c(BAIAP2, ABR, DEPDC1B, ARHGAP32, BCR, LBR, GIT1, ARAP3, ABL2, ARHGAP26, ARHGAP17, TRIO, PIK3R1, TIAM1, PREX1, FERMT2, ARHGAP35, TFRC, SLITRK3, RAB7A, ABI2, RAPGEF1, ARHGAP21, CYFIP1, NCKAP1, BAIAP2L1, ARHGAP39, GIT2, ARHGAP5, PIK3R2, PAK4, WASF2, VANGL1, CYBB, SLITRK5, WASF1, IL32, ERBIN, VAV2, DIAPH3, OCRL, SWAP70, DOCK10)
FORMATION_OF_PARAXIAL_MESODERM	0.00589197	0.0455389	0.671469	1.6859	23	c(MAMLD1, MAML1, FGFR1, CREBBP, MAML3, KAT2B, EP300, DLL3, DLL1, SNW1, NOG, MAML2)
SNRNP_ASSEMBLY	0.00273684	0.0263182	0.566869	1.68507	54	c(SNRPF, NUP188, RAE1, NUP205, NUP155, NUP98, POM121C, NUP35, SMN1, SEH1L, NUP107, NUP58, NUP133, NUP160, NUP85, GEMIN5, SMN2, DDX20, POM121, NUP153, NUP214, RANBP2, NUP93)
SIGNALING_BY_BRAF_AND_RAF1_FUSIONS	0.000460597	0.00609462	0.546299	1.68222	65	c(CAMK2A, ARRB1, MAPK1, KDM7A, TRIM24, LMNA, CNKSR2, CSK, MARK3, VCL, SRC, RAP1B, NRAS, CAMK2B, ATG7, CLCN6, ARRB2, BRAF, JAK2, TENT4A, CAMK2D, RAF1, FAM131B, QKI, MPRIP, RAP1A, APBB1IP, MAP2K1, ESRP1, AP3B1, ITGA2B)
EPIGENETIC_REGULATION_OF_GENE_EXPRESSION	0.000440712	0.00595584	0.524602	1.68151	85	c(TET3, GATAD2B, BAZ1B, SIRT1, SAP130, ARID4B, SUZ12, CHD3, POLR1A, UBTF, BAZ2A, MBD3, SUDS3, MTA3, CCNH, GTF2H1, SAP30BP, MTF2, EZH2, GATAD2A, UHRF1, DNMT3A, KAT2B, MYBBP1A, RBBP4, EHMT2, MTA1, CDK7, SIN3A, ERCC2, MBD2, SIN3B, EP300, HDAC1, RBBP7, JARID2, TBP, TAF1B, MTA2, GSK3B, ERCC6)
HCMV_EARLY_EVENTS	0.000432933	0.00591794	0.536118	1.68112	75	c(SUZ12, NUP188, RAE1, NUP205, NCOR2, NUP155, NUP98, POM121C, NUP35, SEH1L, NUP107, ELK1, NUP58, NUP133, NUP160, CBX1, NUP85, DYNC1I1, TBL1XR1, POM121, NUP153, NUP214, HDAC3, NCOR1, RANBP2, NUP93, EZH2, RBBP4, EGFR, NUP54, TUBA1C, TUBA3D, RBBP7)
TRANSCRIPTIONAL_REGULATION_BY_THE_AP_2_TFAP2_FAMILY_OF_TRANSCRIPTION_FACTORS	0.00452746	0.0378203	0.598531	1.67948	38	c(ATAD2, TFAP2E, KCTD1, TGFA, KDM5B, CDKN1A, YY1, CITED4, APOE, CREBBP, WWOX, KCTD15, EGFR, TFAP2A, UBE2I, EP300)
CD28_CO_STIMULATION	0.00337072	0.0302998	0.620911	1.6784	33	c(AKT3, PIK3R1, MAP3K8, MAP3K14, MTOR, FYN, AKT1, TRIB3, SRC, RICTOR, GRB2, LYN, PIK3R3, PIK3R2, AKT2, PAK3, YES1, LCK)
G_PROTEIN_MEDIATED_EVENTS	0.00315467	0.0291499	0.562078	1.67083	54	c(CAMKK1, CAMK2A, PRKAR2A, GNA11, MAPK1, PLCB1, NBEA, ADCY3, ADCY5, GRK2, GNAQ, CAMK4, CAMK2B, ADCY9, PRKCG, PLCB4, ADCY6, ADCY8, CAMK2D, ADCY7, PRKAR1B, PRKACB)
TRANSCRIPTIONAL_REGULATION_BY_E2F6	0.00392268	0.0337923	0.611739	1.66987	34	c(PCGF6, SUZ12, EHMT1, RYBP, MAX, PHC3, EZH2, CDC7, TFDP2, YAF2, RBBP4, EHMT2, MGA, PCGF2, RRM2, RBBP7, CHEK1)
TRAFFICKING_OF_AMPA_RECEPTORS	0.00560297	0.0441301	0.621964	1.6672	31	c(CAMK2A, GRIA1, MDM2, CACNG8, EPB41L1, TSPAN7, CACNG2, DLG4, GRIA4, CAMK2B, PRKCG, GRIA2, GRIA3, MYO6, CAMK2D, PRKCB, AKAP5, GRIP2, GRIP1, CACNG4)
SARS_COV_2_ACTIVATES_MODULATES_INNATE_AND_ADAPTIVE_IMMUNE_RESPONSES	0.000120109	0.002365	0.491481	1.66707	124	c(SEC24A, NUP188, RAE1, NUP205, NUP155, NUP98, POM121C, NUP35, NOD1, SEH1L, G3BP1, NUP107, TRAF3, IRAK2, SEC24D, NUP58, SEC24B, PIK3R4, NLRP12, NUP133, NUP160, NUP85, PTPN11, IL17RA, LARP1, MAP3K7, POM121, TYK2, NUP153, NUP214, SEC24C, RANBP2, NUP93, CREBBP, IFNAR2, ATG14, TAB3, PIK3C3, NUP54, RIPK2, CNBP, JAK1)
SIGNALING_BY_RECEPTOR_TYROSINE_KINASES	4.48397e-10	6.18041e-08	0.426123	1.66388	522	c(BAIAP2, ELMO2, IRS2, HBEGF, PTPRU, PTK2B, STAT3, SH3GL1, ADAM17, CYFIP2, DNM2, RPS6KA5, MAPK11, NTRK2, MAPK14, AKT3, PCSK5, JUND, SRF, ADCYAP1R1, PIK3CB, MAPK1, PPP2CB, DIAPH1, RPS6KA3, CTNND1, DOCK3, FGFR4, PIK3R1, SH2B3, EPS15L1, PPP2R1B, ITGAV, NAB2, RPS6KA2, NTRK3, TIAM1, CUL5, PTPN12, GABRB3, LRIG1, DUSP6, STAT5B, BCAR1, TEC, TGFA, MAPKAPK2, RANBP10, LAMA3, EGR3, MEF2D, STAT5A, MTOR, PXN, …
BETA_CATENIN_PHOSPHORYLATION_CASCADE	0.00835347	0.0566256	0.712945	1.65904	17	c(PPP2CB, PPP2R1B, PPP2R5C, AXIN1, PPP2R5D, FRAT1, CSNK1A1, PPP2R5E, PPP2R5A, AMER1, GSK3B, PPP2R5B)
PLATELET_AGGREGATION_PLUG_FORMATION	0.00321253	0.0293565	0.585863	1.65612	39	c(GP1BB, BCAR1, PTPN1, CSK, ADRA2C, AKT1, PTK2, SRC, RAP1B, GRB2, CRK, RAPGEF4, SOS1, RAP1A, APBB1IP, ITGA2B, RAPGEF3, SHC1, COL1A1)
NOTCH_HLH_TRANSCRIPTION_PATHWAY	0.00610426	0.0467428	0.635418	1.65414	28	c(MAMLD1, NCOR2, HDAC5, MAML1, HDAC7, TBL1XR1, HDAC8, HDAC3, NCOR1, CREBBP, MAML3, KAT2B, NOTCH3, HDAC1)
SIGNALING_BY_RHO_GTPASES_MIRO_GTPASES_AND_RHOBTB3	2.83669e-11	5.86486e-09	0.416259	1.65345	658	c(BAIAP2, ABR, ELMO2, DNMBP, PTK2B, FGD5, GFOD1, LRRC41, VHL, CLIP1, MRTFA, MYO9B, DEPDC1B, XPO1, ARHGAP32, BCR, LMNB1, LBR, GIT1, ZNF512B, CYFIP2, ARAP3, ARFGAP3, FNBP1, NF2, MAPK11, PPP1R12B, CDC42BPB, MAPK14, SENP1, SPEN, SRF, ABL2, ANKFY1, KDM1A, PAK6, ARHGAP26, PARD6B, WIPF1, MAPK1, WDR6, PPP2CB, DIAPH1, PLEKHG1, ARHGAP17, DOCK3, TRIO, PIK3R1, WWP2, PPP2R1B, PPP2R5C, NUP98, TAOK1, KALRN, TIA…
INTERLEUKIN_35_SIGNALLING	0.00958652	0.0624256	0.772427	1.65339	12	c(STAT3, IL27RA, STAT4, TYK2, JAK2, IL12RB2, JAK1, IL6ST, STAT1)
PKA_ACTIVATION_IN_GLUCAGON_SIGNALLING	0.00901511	0.060125	0.708833	1.64947	17	c(PRKAR2A, ADCY3, ADCY5, ADCY9, ADCY6, ADCY8, ADCY7, PRKAR1B, PRKACB, GNAS, ADCY2)
CD28_DEPENDENT_PI3K_AKT_SIGNALING	0.00791869	0.0546121	0.663693	1.64776	22	c(AKT3, PIK3R1, MAP3K8, MAP3K14, MTOR, FYN, AKT1, TRIB3, RICTOR, PIK3R3, PIK3R2, AKT2, LCK)
MITOTIC_PROPHASE	0.00113278	0.0128312	0.516214	1.64691	82	c(ENSA, LMNB1, NUP188, MAPK1, RAE1, PPP2CB, NUP205, PPP2R1B, NUP155, NUP98, POM121C, NUP35, LMNA, SEH1L, NUP107, LEMD2, NUP58, LPIN1, NCAPG2, NUP133, NUP160, NUP85, POM121, NUP153, MASTL, NUP214, RANBP2, NUP93, NCAPD3, PRKCB, NEK9, NUP54, RAB1A, PHF8, NCAPH2, NUMA1, PRKCA, PPP2R2D, MCPH1, LEMD3)
ANTI_INFLAMMATORY_RESPONSE_FAVOURING_LEISHMANIA_PARASITE_INFECTION	0.000114671	0.00228514	0.48046	1.64526	134	c(PRKAR2A, ADAM17, GNG7, MAPK14, GNB3, GNB1, FYN, ADCY3, ADCY5, SRC, CD247, FURIN, ADCY9, LYN, ADCY6, ADCY8, ADCY7, GNAZ, DPEP1, HCK, YES1, GNGT1, PRKAR1B, GNG11, PRKACB, GNAS, GNG5, ADCY2, MYH9, GNAI3)
INOSITOL_PHOSPHATE_METABOLISM	0.00335628	0.0302998	0.573364	1.64488	48	c(INPP5B, PPIP5K1, IPMK, PLCB1, NUDT4, IP6K2, PLCH2, ITPKC, IP6K1, PLCD4, PTEN, INPP4A, PLCB4, INPP4B, ITPKA, NUDT10, ITPK1, INPP5D, MTMR7, IPPK, PLCD1, PLCH1, SYNJ1, INPP5A, OCRL)
ONCOGENIC_MAPK_SIGNALING	0.00162964	0.0173898	0.514596	1.64377	81	c(CAMK2A, DUSP8, ARRB1, MAPK1, KDM7A, TRIM24, LMNA, DUSP6, CNKSR2, CSK, MARK3, VCL, SRC, NF1, RAP1B, NRAS, CAMK2B, ATG7, CLCN6, ARRB2, BRAF, JAK2, TENT4A, CAMK2D, RAF1, DUSP10, BRAP, FAM131B, QKI, MPRIP, RAP1A, DUSP9, APBB1IP, MAP2K1, ESRP1, AP3B1, ITGA2B, SPRED3, SHOC2, ZC3HAV1, MRAS)
TRANSMISSION_ACROSS_CHEMICAL_SYNAPSES	1.89014e-06	7.81572e-05	0.441234	1.64332	268	c(CHRNE, CAMKK1, CAMK2A, PRKAR2A, CACNA1A, GNG7, GRIN2A, GIT1, GRIK5, SLC6A1, SYN3, GRIA1, MAPK1, RPS6KA3, MDM2, DLG2, PLCB1, RPS6KA2, CACNG8, GABRB3, PPFIA1, GRIK4, NBEA, EPB41L1, TSPAN7, GNB3, CACNA1E, GNB1, GRIN1, CACNG2, GABBR2, GAD2, GLUL, ADCY3, ADCY5, SRC, GRIK3, DLG4, ERBB4, NRAS, NRGN, DNAJC5, CAMK4, GRIA4, CAMK2B, CASK, ADCY9, CACNA1B, STXBP1, MAPT, PRKCG, GLS2, GABRA4, PPFIA2, LIN7A, C…
SIGNALING_BY_CSF1_M_CSF_IN_MYELOID_CELLS	0.00687455	0.0509888	0.612598	1.6421	31	c(STAT3, PIK3CB, PIK3R1, FYN, GAB2, SRC, PTPN11, GRB2, LYN, CSF1, CBL, HCK, YES1, SOS1, INPP5D)
DOWNSTREAM_SIGNAL_TRANSDUCTION	0.00756066	0.0534416	0.62628	1.64203	29	c(STAT3, PIK3CB, PIK3R1, STAT5B, BCAR1, STAT5A, PDGFRA, PDGFB, SRC, PTPN11, GRB2, NRAS, NCK2, CRK, RAPGEF1, CRKL, PIK3R2, SOS1)
TP53_REGULATES_TRANSCRIPTION_OF_ADDITIONAL_CELL_CYCLE_GENES_WHOSE_EXACT_ROLE_IN_THE_P53_PATHWAY_REMAIN_UNCERTAIN	0.0124856	0.0734915	0.663881	1.64172	21	c(CNOT6L, CNOT10, CNOT9, CNOT6, CNOT2, CNOT1, CDC25C, RGCC, BTG2, CNOT11, TNKS1BP1, CNOT3)
ACTIVATION_OF_THE_AP_1_FAMILY_OF_TRANSCRIPTION_FACTORS	0.00995183	0.0637997	0.805379	1.64029	10	c(JUN, MAPK11, MAPK14, MAPK1, MAPK8)
THE_RETINOID_CYCLE_IN_CONES_DAYLIGHT_VISION	0.00791242	0.0546121	0.891874	1.6395	7	c(DHRS3, OPN1SW, RLBP1)
NR1H3_NR1H2_REGULATE_GENE_EXPRESSION_LINKED_TO_CHOLESTEROL_TRANSPORT_AND_EFFLUX	0.00485778	0.0395802	0.587611	1.63874	37	c(AGO2, KDM1A, NCOR2, AGO1, TNRC6A, AGO3, NCOA1, RXRA, ABCA1, TNRC6C, TBL1XR1, KDM4A, TNRC6B, APOE, HDAC3, NCOR1, KDM1B, MOV10, EP300, AGO4)
REGULATION_OF_SIGNALING_BY_CBL	0.00873326	0.0587187	0.659709	1.63787	22	c(PIK3CB, PIK3R1, FYN, GRB2, CRK, RAPGEF1, LYN, PIK3CD, CRKL, CBL, PIK3R3, PIK3R2, HCK, YES1)
DISEASES_OF_SIGNAL_TRANSDUCTION_BY_GROWTH_FACTOR_RECEPTORS_AND_SECOND_MESSENGERS	1.82497e-08	1.50925e-06	0.426548	1.63641	429	c(IRS2, CAMK2A, HBEGF, STAT3, DUSP8, BIRC6, BCR, ADAM17, PSMD11, MAMLD1, ARRB1, ZMYM2, AKT3, PSME4, PIK3CB, MAPK1, PPP2CB, KDM7A, NCOR2, MDM2, PSMD5, FGFR4, MECP2, PIK3R1, PPP2R1B, HDAC5, PPP2R5C, MAML1, KREMEN1, CUX1, TRIM24, PTPN12, LMNA, DUSP6, STAT5B, TNKS, TGFA, LRRFIP1, EIF2AK3, TCF7L2, GOLGA4, STAT5A, MTOR, HDAC7, CDKN1A, CUL1, ZFYVE9, CNKSR2, CSK, FRS2, TGFBR1, PDGFRA, AXIN1, FYN, MARK3, …
NETRIN_MEDIATED_REPULSION_SIGNALS	0.0115082	0.0703864	0.843688	1.63563	8	c(UNC5A, UNC5B, SRC, PTPN11, NTN1, DCC)
HEME_SIGNALING	0.00305665	0.0284028	0.570223	1.63503	47	c(CRTC1, CARM1, SIRT1, XPO1, PPARA, RAI1, CRTC3, CRTC2, NCOA1, MEF2D, RXRA, TBL1XR1, CLOCK, NCOA6, HDAC3, NCOR1, CREBBP, NFE2L2, PPARGC1A, EP300, CHD9, MED1, NR1D1, NCOA2, HBA2, HBA1)
INTERLEUKIN_20_FAMILY_SIGNALING	0.00934593	0.0619165	0.633287	1.63364	26	c(STAT3, STAT5B, STAT4, IFNLR1, STAT5A, PTPN11, TYK2, JAK2, JAK1, IL20RB, STAT1)
INTERACTIONS_OF_VPR_WITH_HOST_CELLULAR_PROTEINS	0.00527297	0.041957	0.585606	1.63315	37	c(NUP188, RAE1, NUP205, NUP155, NUP98, POM121C, NUP35, SEH1L, NUP107, NUP58, NUP133, NUP160, NUP85, POM121, NUP153, NUP214, RANBP2, NUP93)
COHESIN_LOADING_ONTO_CHROMATIN	0.0109227	0.0681743	0.801802	1.63301	10	c(MAU2, PDS5A, STAG1, PDS5B, WAPL, STAG2, NIPBL, SMC1A)
REGULATION_OF_NPAS4_GENE_EXPRESSION	0.0183814	0.0980735	0.738397	1.63201	13	c(AGO2, SRF, AGO1, TNRC6A, AGO3, TNRC6C, TNRC6B, KCNIP3, MOV10, AGO4)
PROLACTIN_RECEPTOR_SIGNALING	0.0137034	0.078603	0.71443	1.63186	15	c(STAT5B, STAT5A, CUL1, SH2B1, PTPN11, BTRC, JAK2, GHR)
PROCESSING_OF_INTRONLESS_PRE_MRNAS	0.0120293	0.0713134	0.66768	1.63134	20	c(SYMPK, WDR33, CPSF7, CSTF3, CPSF6, CPSF4, NUDT21, PCF11, CSTF2, PABPN1, CPSF2)
GROWTH_HORMONE_RECEPTOR_SIGNALING	0.00957041	0.0624256	0.64203	1.62949	24	c(IRS2, STAT3, ADAM17, MAPK1, STAT5B, STAT5A, PTPN1, SH2B1, LYN, JAK2)
INSULIN_RECEPTOR_SIGNALLING_CASCADE	0.00499684	0.0403159	0.547703	1.62809	54	c(IRS2, PIK3CB, MAPK1, FGFR4, PIK3R1, INSR, FRS2, GRB10, PIK3R4, TRIB3, GAB2, FGF17, PTPN11, GRB2, NRAS, FGFR1, PIK3R2, AKT2, PIK3C3, KL, SOS1)
FCERI_MEDIATED_MAPK_ACTIVATION	0.000892235	0.010617	0.505624	1.62725	87	c(JUN, MAP2K7, MAPK1, GRB2, NRAS, LYN, MAPK8, SOS1, VAV2, SHC1, PAK2, MAPK10, FCER1G, IGLV1-51, MAP2K4)
SYNTHESIS_OF_PIPS_AT_THE_EARLY_ENDOSOME_MEMBRANE	0.0136603	0.078603	0.705008	1.62508	16	c(PIK3C2A, PIK3R4, PI4K2A, INPP4A, PIKFYVE, INPP4B, VAC14, MTMR12, PIK3C3, MTM1, PI4K2B, FIG4)
ESR_MEDIATED_SIGNALING	4.42297e-05	0.00116121	0.46136	1.6237	161	c(JUN, CARM1, HBEGF, AGO2, XPO1, GNG7, AKT3, JUND, SRF, KDM1A, MAPK1, STAG1, PIK3R1, CHD1, CBFB, AGO1, SP1, TNRC6A, TGFA, AGO3, KDM4B, NCOA1, ELK1, GNB3, GNB1, AXIN1, YY1, AKT1, PTK2, TNRC6C, STAG2, PPP5C, SRC, RUNX1, ERBB4, NRAS, TNRC6B, GREB1, TLE3, CREBBP, POLR2B, KAT2B, PIK3R3, FKBP5, EGFR, PIK3R2, AKT2, CCNT1, EPGN, CXXC5, POU2F1, GNGT1, MOV10, GNG11, IGF1R, EP300, NCOA3, HDAC1, AGO4, FOXO3,…
STAT5_ACTIVATION	0.0112404	0.0696315	0.882797	1.62281	7	c(STAT5B, STAT5A, GAB2, PTPN11, GRB2)
RHOU_GTPASE_CYCLE	0.00359989	0.0317181	0.573072	1.62086	40	c(PTK2B, DEPDC1B, GIT1, WDR6, PIK3R1, WWP2, USP9X, HGS, SRC, GRB2, NCK2, DST, MYO6, DLG5, GIT2, PIK3R2, PEAK1, PAK3, PAK4, VANGL1)
HDACS_DEACETYLATE_HISTONES	0.00679656	0.0506375	0.602717	1.61904	32	c(GATAD2B, ARID4B, RCOR1, KDM1A, CHD3, NCOR2, MBD3, SUDS3, MTA3, PHF21A, TBL1XR1, HDAC8, HDAC3, NCOR1, GATAD2A, RBBP4, MTA1, HDAC1, RBBP7, MTA2)
PI3K_AKT_SIGNALING_IN_CANCER	0.000368397	0.00532538	0.492212	1.61223	105	c(IRS2, HBEGF, AKT3, PIK3CB, MDM2, FGFR4, PIK3R1, TGFA, MTOR, CDKN1A, FRS2, PDGFRA, FYN, PDGFB, AKT1, PTEN, FOXO1, GAB2, FGF17, SRC, RICTOR, PTPN11, GRB2, ERBB4, FGFR1, PIK3CD, NRG3, PIK3R3, EGFR, PIK3R2, AKT2, EPGN, KL, LCK, FOXO3, KIT, NRG4, GSK3B, KITLG)
TOLL_LIKE_RECEPTOR_CASCADES	0.000123827	0.00240953	0.456264	1.61047	166	c(JUN, NLRC5, SARM1, DNM2, RPS6KA5, MAPK11, MAPK14, RBSN, MAP2K7, TICAM1, MAPK1, PPP2CB, RPS6KA3, MAP2K3, PPP2R1B, RPS6KA2, MAP3K8, DUSP6, RIPK1, MAPKAPK2, NOD1, NFKBIA, TRAF3, CUL1, ELK1, IRAK2, TIRAP, N4BP1, PIK3R4, ALPK1, UBE2D2, PTPN11, BTRC, MAP3K7, FBXW11, PPP2R5D, TRAF2, NKIRAS2, MEF2A, LY86, EEA1, DNM3, PELI1, IKBIP, TAB3, PIK3C3, MAPK8, CTSB, TANK, S100A1, USP14, RIPK2)
INTERLEUKIN_RECEPTOR_SHC_SIGNALING	0.00615876	0.046832	0.623009	1.61004	27	c(PIK3CB, PIK3R1, IL3RA, GAB2, GRB2, PIK3CD, JAK2, PIK3R3, PIK3R2, SOS1, INPP5D, JAK1, SHC1)
RHO_GTPASES_ACTIVATE_WASPS_AND_WAVES	0.00617253	0.046832	0.578971	1.60954	36	c(BAIAP2, CYFIP2, WIPF1, MAPK1, WIPF3, NCKIPSD, WIPF2, ARPC1A, PTK2, GRB2, ABI2, CYFIP1, NCKAP1, ARPC2, WASF2, ARPC4, WASF1, ACTR3, WASF3)
REGULATION_OF_TP53_ACTIVITY	0.00027524	0.00429502	0.455101	1.60437	160	c(GATAD2B, MAPK11, MAPK14, TAF1, AKT3, CHD3, PPP2CB, TAF15, MDM2, PPP2R1B, L3MBTL1, NUAK1, PPP2R5C, TAF5, PHF20, MBD3, PPP1R13B, RFC3, ING5, TOPBP1, EHMT1, MTOR, PIP4K2B, JMY, RPA1, MAPKAPK5, WRN, HIPK2, AKT1, KAT6A, CDKN2A, SSRP1, RICTOR, RFFL, TAF3, CDK5R1, HIPK1, STK11, RAD9A, GATAD2A, TAF2, MDM4, PRKAA1, TP53INP1, RBBP4, TOP3A, EHMT2, CSNK2A1, MRE11, AKT2, USP7, RFC2, PPP1R13L, BRIP1, EP300, …
MYOGENESIS	0.0103203	0.0654017	0.611867	1.60424	29	c(MAPK11, MAPK14, BNIP2, SPAG9, MEF2D, CDH4, TCF4, MEF2A, MEF2B, NEO1, CDON, CDH2, TCF12, CTNNA1)
NEGATIVE_REGULATION_OF_ACTIVITY_OF_TFAP2_AP_2_FAMILY_TRANSCRIPTION_FACTORS	0.0148063	0.0830156	0.787436	1.60375	10	c(TFAP2E, KCTD1, WWOX, KCTD15, TFAP2A, UBE2I)
TRANSCRIPTIONAL_REGULATION_BY_NPAS4	0.00792436	0.0546121	0.593207	1.60351	33	c(AGO2, XPO1, SRF, MAPK1, MDM2, AGO1, RBFOX3, TNRC6A, AGO3, TNRC6C, TNRC6B, CDK5R1, CREBBP, KCNIP3, ARNT2, MOV10, AGO4)
MITOTIC_TELOPHASE_CYTOKINESIS	0.0244551	0.120026	0.724827	1.60202	13	c(MAU2, PDS5A, STAG1, PDS5B, WAPL, STAG2, NIPBL, SMC1A)
GPVI_MEDIATED_ACTIVATION_CASCADE	0.00709439	0.0515786	0.578222	1.59795	35	c(PDPN, PIK3CB, PIK3R1, FYN, GP6, PTPN11, LYN, PIK3R6, PIK3R3, PIK3R2, RHOB, LCK, VAV2, PRKCZ, COL1A1, PIK3R5, FCER1G)
RNA_POLYMERASE_II_TRANSCRIPTION	2.61122e-16	1.07974e-13	0.389225	1.59776	1316	c(JUN, SESN2, ZNF621, ZNF136, CAMK2A, PCGF6, CARM1, SMURF2, GSR, ZNF791, ATAD2, AGO2, GATAD2B, AFF4, SETD1A, TFAP2E, SIRT1, ZNF682, CNOT6L, CNOT10, XPO1, ZNF586, MED23, GPRIN1, ZFP30, GRIN2A, LBR, PPARA, ZNF500, SKI, PSMD11, FOXG1, ZNF282, ZNF268, MAMLD1, IGFBP3, SNRPF, MAPK11, SMARCC1, MAPK14, SMARCA4, NPY, TRIM33, TAF1, ZNF785, SUZ12, AKT3, SUPT6H, PSME4, KCTD1, SMARCD2, ZNF557, HTT, ELL, SRF, …
POST_TRANSCRIPTIONAL_SILENCING_BY_SMALL_RNAS	0.0145708	0.082253	0.868832	1.59714	7	c(AGO2, AGO1, TNRC6A, AGO3, TNRC6C, TNRC6B, AGO4)
FLT3_SIGNALING	0.0110671	0.0688156	0.568892	1.59631	38	c(AKT3, ABL2, PIK3R1, SH2B3, STAT5B, STAT5A, CSK, GRB10, FYN, AKT1, GAB2, PTPN11, GRB2, NRAS, CBL, AKT2, HCK, SOCS6, SOS1, LCK, FOXO3)
MAPK_FAMILY_SIGNALING_CASCADES	1.65161e-06	7.18887e-05	0.42548	1.59506	324	c(JUN, DAB2IP, IRS2, CAMK2A, HBEGF, AGO2, DUSP8, XPO1, PSMD11, IL6R, ARRB1, PSME4, PIK3CB, MAPK1, PPP2CB, PSMD5, FGFR4, RGL3, PIK3R1, DLG2, PPP2R1B, PPP2R5C, KALRN, RASA4, AGO1, SPTBN4, DUSP6, TNRC6A, TGFA, FNTB, IL3RA, AGO3, DUSP5, CNKSR2, CSK, CDC14B, SPTB, FRS2, PDGFRA, SHC2, FYN, MAPKAPK5, MARK3, PDGFB, GRIN1, PTK2, TNRC6C, FOXO1, FGF17, VCL, PPP5C, SRC, NF1, PTPN11, DLG4, RAP1B, GRB2, ERBB4,…
SIGNALING_BY_VEGF	0.000874732	0.0104841	0.485104	1.594	106	c(BAIAP2, ELMO2, PTK2B, CYFIP2, MAPK11, MAPK14, AKT3, PIK3CB, CTNND1, PIK3R1, ITGAV, BCAR1, MAPKAPK2, MTOR, PXN, SHC2, FYN, AKT1, PTK2, TRIB3, SRC, RICTOR, NRAS, NCK2, ABI2, CRK, ROCK2, MAPK13, CYFIP1, NCKAP1, PRKCB, PIK3R2, AKT2, PAK3, FLT1, WASF2, CYBB, WASF1, ELMO1, PRKACB, VAV2, WASF3, ROCK1, PRKCZ, PRKCA, NRP1, VEGFD, CTNNA1, NCF1)
RORA_ACTIVATES_GENE_EXPRESSION	0.0182963	0.0979354	0.672999	1.59307	18	c(CARM1, PPARA, NCOA1, RXRA, CPT1A, TBL1XR1, NCOA6, CREBBP, EP300, CHD9, MED1, NCOA2, RORA)
SIGNALLING_TO_ERKS	0.00820756	0.0560963	0.5832	1.59197	34	c(MAPK11, MAPK14, MAPK1, MAPKAPK2, FRS2, SHC2, SRC, GRB2, NRAS, CRK, RAPGEF1, SHC3, MAPK13, BRAF, CRKL, RIT1, SOS1, NGF, RAP1A, MAP2K1, SHC1)
EPHB_MEDIATED_FORWARD_SIGNALING	0.0115771	0.0703864	0.558879	1.59146	42	c(EFNB1, KALRN, TIAM1, FYN, GRIN1, ARPC1A, PTK2, LIMK1, SRC, EPHB2, LYN, ITSN1, ROCK2, ARPC2, EPHB1, ARPC4, YES1, ACTR3, SDC2, ROCK1)
RHOA_GTPASE_CYCLE	0.000346345	0.00516086	0.45626	1.58996	149	c(ABR, MYO9B, DEPDC1B, ARHGAP32, BCR, LBR, ARAP3, ARHGAP26, DIAPH1, TRIO, PIK3R1, KALRN, TIAM1, FAF2, PREX1, NET1, CIT, STARD13, STX5, MYO9A, ARHGAP44, ARHGEF40, MACO1, ARHGEF10L, ARHGAP35, TFRC, DAAM1, ARHGAP4, PKN1, ARHGEF18, ARHGEF3, ROCK2, PLEKHG5, FARP1, FLOT2, ARHGAP21, RHPN1, ARHGAP23, ARHGAP10, ARHGAP39, TMEM87A, ARHGAP5, SLK, ARHGAP19, PIK3R2, AKAP13, ARHGAP8, ARHGEF1, VANGL1, FMNL3, SCF…
ASSEMBLY_OF_THE_ORC_COMPLEX_AT_THE_ORIGIN_OF_REPLICATION	0.022573	0.113775	0.803919	1.58721	9	c(ORC2, KPNB1, KPNA6, ORC4, ORC1, KPNA1, ORC5, ORC3, ORC6)
RAB_REGULATION_OF_TRAFFICKING	0.000859333	0.0104841	0.471131	1.58721	121	c(TBC1D10A, GAPVD1, DENND4C, ULK1, ANKRD27, RAB12, AKT3, DENND5A, DENND2A, RABGEF1, RABGAP1, RAB6A, RAB10, CHML, TBC1D15, RAB8B, AKT1, DENND4A, DENND3, DENND5B, RAB21, RAB7A, MADD, GGA2, RAB31, TBC1D16, SBF1, DENND6B, RAB3IP, RAB39A, ALS2CL, RAB3IL1, RABEP1, DENND1A, DENND6A, TBC1D14, ALS2, RIC1, TBC1D25, TRAPPC6B, SBF2, AKT2, DENND2C, TRAPPC11, RAB3GAP2, RAB32, RAB1A)
CD163_MEDIATING_AN_ANTI_INFLAMMATORY_RESPONSE	0.022573	0.113775	0.803917	1.58721	9	c(ADAM17, MAPK14, FURIN, MYH9, CD163)
VIRAL_MESSENGER_RNA_SYNTHESIS	0.00462944	0.0382855	0.55816	1.58652	44	c(NUP188, RAE1, NUP205, NUP155, NUP98, POM121C, NUP35, SEH1L, NUP107, NUP58, NUP133, NUP160, NUP85, POM121, NUP153, NUP214, RANBP2, NUP93, POLR2B)
SYNAPTIC_ADHESION_LIKE_MOLECULES	0.0215781	0.111532	0.640624	1.58421	21	c(GRIN2A, GRIA1, GRIN1, DLG4, GRIA4, PTPRS, FLOT2, GRIA3, PTPRF, DLG3, LRFN4, DLG1, GRIN2B, LRFN1, GRIN2C)
HCMV_LATE_EVENTS	0.00936788	0.0619165	0.532825	1.58387	54	c(VPS37B, NUP188, RAE1, NUP205, NUP155, NUP98, POM121C, NUP35, SEH1L, NUP107, NUP58, TSG101, NUP133, NUP160, NUP85, UBAP1, POM121, NUP153, NUP214, RANBP2, NUP93, VPS37A, CHMP1A, CHMP6, HNRNPK, NUP54)
SLC_TRANSPORTER_DISORDERS	0.00173081	0.0182341	0.481248	1.58182	99	c(SLC17A5, SLC35A3, NUP188, RAE1, NUP205, SLC20A2, SLC2A1, SLC11A2, NUP155, NUP98, POM121C, NUP35, SEH1L, NUP107, NUP58, NUP133, NUP160, NUP85, SLCO2A1, SLC24A4, POM121, NUP153, NUP214, RANBP2, NUP93, BSG, SLC26A2, SLC27A4, NUP54, HK1)
NETRIN_1_SIGNALING	0.00574225	0.0446042	0.546649	1.58074	50	c(MAPK11, AGAP2, MAPK14, UNC5A, TRIO, UNC5B, ABLIM1, SLIT1, DSCAM, FYN, PTK2, SRC, PTPN11, RGMB, TRPC4, MAPK13, TRPC1, NTN1, NEO1, MAPK8)
ACTIVATION_OF_THE_PHOTOTRANSDUCTION_CASCADE	0.022573	0.113775	0.753552	1.57779	11	c(CNGA1, GNB1, GNGT1, SLC24A1, CNGB1, SAG)
ADHERENS_JUNCTIONS_INTERACTIONS	0.0108106	0.0679876	0.583106	1.57621	33	c(CDH3, CTNND1, CDH13, PVR, CDH4, CDH24, CADM1, NECTIN1, NECTIN2, AFDN, CDH7, CDH2, CDH8, CTNNA1)
ESTROGEN_DEPENDENT_GENE_EXPRESSION	0.00205747	0.021137	0.487454	1.57548	90	c(JUN, CARM1, AGO2, JUND, KDM1A, STAG1, CHD1, CBFB, AGO1, SP1, TNRC6A, TGFA, AGO3, KDM4B, NCOA1, AXIN1, YY1, TNRC6C, STAG2, RUNX1, ERBB4, TNRC6B, GREB1, TLE3, CREBBP, POLR2B, KAT2B, CCNT1, CXXC5, POU2F1, MOV10, EP300, NCOA3, HDAC1, AGO4, MED1, NCOA2, TBP, POLR2D, SMC1A)
SUMOYLATION_OF_TRANSCRIPTION_COFACTORS	0.00941253	0.0619165	0.550874	1.57326	43	c(MRTFA, NCOR2, UHRF2, ZNF131, NCOA1, HIPK2, PIAS2, SCMH1, SAFB, PIAS4, PHC3, CREBBP, PIAS1, MBD1, SIN3A, PCGF2, UBE2I, PPARGC1A, EP300, NCOA2, DDX17, PHC2, PIAS3)
SIGNALING_BY_ERYTHROPOIETIN	0.0118271	0.0703864	0.617847	1.57252	25	c(IRS2, PIK3CB, PIK3R1, STAT5B, STAT5A, GRB2, NRAS, RAPGEF1, LYN, PIK3CD, JAK2, CRKL, SOS1)
TOLL_LIKE_RECEPTOR_TLR1_TLR2_CASCADE	0.0009154	0.0107381	0.470124	1.57173	115	c(JUN, NLRC5, RPS6KA5, MAPK11, MAPK14, MAP2K7, MAPK1, PPP2CB, RPS6KA3, MAP2K3, PPP2R1B, RPS6KA2, MAP3K8, DUSP6, MAPKAPK2, NOD1, NFKBIA, CUL1, ELK1, IRAK2, TIRAP, N4BP1, ALPK1, BTRC, MAP3K7, FBXW11, PPP2R5D, TRAF2, NKIRAS2, MEF2A, PELI1, IKBIP, TAB3, MAPK8, S100A1, USP14, RIPK2, APP, TAB1, PELI3, MAP2K1)
REGULATION_OF_BETA_CELL_DEVELOPMENT	0.0143212	0.0813997	0.549955	1.56605	42	c(MAMLD1, AKT3, MAML1, AKT1, FOXO1, CREBBP, MAML3, KAT2B, AKT2, EP300, INSM1, NEUROD1, HNF4G, HNF4A, SNW1, FGF10)
TRANSCRIPTIONAL_ACTIVATION_OF_MITOCHONDRIAL_BIOGENESIS	0.00381603	0.0330456	0.525822	1.56548	55	c(CRTC1, CARM1, PPARA, MTERF1, GABPB1, CRTC3, CRTC2, NCOA1, MEF2D, RXRA, GABPA, TBL1XR1, CAMK4, NCOA6, HDAC3, NCOR1, CREBBP, PPARGC1B, GLUD1, PPARGC1A, CHD9, MED1, NR1D1, NCOA2)
INTERLEUKIN_9_SIGNALING	0.0275159	0.128323	0.792031	1.56374	9	c(STAT3, STAT5B, STAT5A, JAK1, STAT1)
RAC2_GTPASE_CYCLE	0.00209039	0.0213426	0.485641	1.56293	87	c(ABR, DEPDC1B, ARHGAP32, BCR, LBR, GIT1, ARHGAP26, ARHGAP17, DOCK3, TRIO, PIK3R1, TIAM1, PREX1, ANKLE2, ARHGAP35, TFRC, RAB7A, ABI2, ARHGAP21, CYFIP1, NCKAP1, BAIAP2L1, ARHGAP39, GIT2, PIK3R3, PIK3R2, CDC42EP4, PAK4, WASF2, VANGL1, CYBB, SLITRK5, DEF6, PLD2, ERBIN, VAV2, DIAPH3, SWAP70, DOCK10, OPHN1, NCF1, LEMD3, VAPB, DOCK4, PAK2, ARHGAP1)
RND3_GTPASE_CYCLE	0.0146643	0.0824989	0.54844	1.56174	42	c(DEPDC1B, WDR6, PIK3R1, ARHGAP35, NISCH, VANGL2, PLEKHG5, FLOT2, ARHGAP21, DST, DLG5, ARHGAP5, PIK3R2, PKP4, CPD, RASAL2, VANGL1, CCDC88A, KCTD13, ROCK1, TNFAIP1, SEMA4F, LEMD3)
TRANSCRIPTIONAL_REGULATION_BY_RUNX1	0.000134572	0.00255842	0.440824	1.56161	178	c(AGO2, SETD1A, PSMD11, SMARCC1, SMARCA4, PSME4, SMARCD2, KMT2C, PSMD5, ELF1, CBX6, ARID1A, ARID2, KMT2E, CBFB, AGO1, AUTS2, TNRC6A, AGO3, CCNH, KMT2A, AXIN1, HIPK2, ITCH, TNRC6C, SETD1B, RYBP, SRC, PTPN11, RUNX1, ELF2, ARID1B, KMT2B, TNRC6B, SCMH1, PSMD14, ASH2L, PSMB9, SMARCB1, PHC3, CREBBP, PBRM1, LDB1, CDK6, KAT2B, YAF2, PCGF5, YAP1, PRKCB, LMO1, CSNK2A1, PSMD1, SMARCE1, CDK7, SIN3A, KMT2D, P…
PKA_MEDIATED_PHOSPHORYLATION_OF_CREB	0.0206076	0.107918	0.638014	1.55886	20	c(PRKAR2A, NBEA, ADCY3, ADCY5, ADCY9, ADCY6, ADCY8, ADCY7, PRKAR1B, PRKACB, ADCY2)
STAT3_NUCLEAR_EVENTS_DOWNSTREAM_OF_ALK_SIGNALING	0.0239047	0.118734	0.765309	1.55869	10	c(STAT3, HDAC3, SIN3A, EP300, HDAC1)
NOTCH1_INTRACELLULAR_DOMAIN_REGULATES_TRANSCRIPTION	0.00806837	0.0553738	0.542283	1.55571	48	c(TLE2, MAMLD1, NCOR2, HDAC5, MAML1, NBEA, HDAC7, CUL1, TBL1XR1, HDAC8, HDAC3, NCOR1, TLE3, CREBBP, MAML3, KAT2B, EP300, HDAC1)
ONCOGENE_INDUCED_SENESCENCE	0.0134513	0.0780648	0.574753	1.55363	33	c(ETS2, MAPK1, MDM2, AGO1, SP1, TNRC6A, AGO3, TNRC6C, CDKN2A, TNRC6B, CDK6, MDM4, TFDP2, MOV10, AGO4, ID1)
CYTOKINE_SIGNALING_IN_IMMUNE_SYSTEM	1.70585e-09	1.88098e-07	0.388535	1.55362	715	c(JUN, IRS2, CAMK2A, PTK2B, MAP3K3, NLRC5, STAT3, NOS2, ADAM17, LMNB1, PSMD11, RPS6KA5, IL6R, MAPK11, MAPK14, SMARCA4, MAP2K7, AKT3, NUP188, IL11RA, PSME4, IL27RA, ABL2, PIK3CB, MAPK1, PDE12, RAE1, PPP2CB, NUP205, RPS6KA3, PSMD5, PIK3R1, TIMP1, SH2B3, MAP2K3, PPP2R1B, NUP155, RPS6KA2, NUP98, MAP3K8, MAP3K14, POM121C, NUP35, HAVCR2, CUL5, PTPN12, MCL1, DUSP6, IP6K2, STAT5B, EDARADD, TEC, IL3RA, MA…
SYNTHESIS_OF_PIPS_AT_THE_GOLGI_MEMBRANE	0.0270394	0.127417	0.65592	1.55264	18	c(PI4KA, PI4KB, PIK3C2A, PIK3R4, PI4K2A, TPTE2, PIKFYVE, VAC14, PIK3C3, OCRL, PI4K2B, FIG4)
TRANSCRIPTIONAL_REGULATION_OF_WHITE_ADIPOCYTE_DIFFERENTIATION	0.00345234	0.0306998	0.484238	1.54961	84	c(CARM1, MED28, MED23, PPARA, NCOR2, MED13, ZNF638, NCOA1, RXRA, MED15, CDK19, MED27, MED4, TBL1XR1, NCOA6, HDAC3, NCOR1, MED25, CEBPA, CREBBP, ADIRF, PPARG, MED13L, MED12, PPARGC1A, MED26, LPL, EP300, NCOA3, CHD9, FAM120B, CCND3, MED1, NCOA2, MED17, CEBPB, THRAP3, EGR2, RELA, EBF1, MED24, NR2F2, TGFB1)
STAT5_ACTIVATION_DOWNSTREAM_OF_FLT3_ITD_MUTANTS	0.0268318	0.126799	0.760746	1.54939	10	c(STAT5B, STAT5A, CDKN1A, GAB2, PTPN11, GRB2, PIM1, BCL2L1)
SIGNALING_BY_FGFR_IN_DISEASE	0.00478833	0.0394025	0.505297	1.54457	62	c(STAT3, BCR, ZMYM2, FGFR4, PIK3R1, CUX1, TRIM24, STAT5B, LRRFIP1, STAT5A, FRS2, BAG4, GAB2, FGF17, GRB2, NRAS, FGFR1, CPSF6, POLR2B)
SIGNALING_BY_ALK	0.0130429	0.0762298	0.597206	1.54335	27	c(STAT3, PIK3CB, PIK3R1, FRS2, SRC, HDAC3, ALK, PIK3R2, SIN3A, EP300, HDAC1)
NEGATIVE_REGULATION_OF_FGFR4_SIGNALING	0.0168551	0.0917556	0.575568	1.54284	31	c(MAPK1, PPP2CB, FGFR4, SPRY2, FRS2, FGF17, SRC, PTPN11, GRB2, BRAF, CBL, MKNK1)
NEPHRIN_FAMILY_INTERACTIONS	0.0202392	0.10661	0.613888	1.54133	23	c(KIRREL3, PIK3CB, PIK3R1, FYN, NCK2, CASK, ACTN4, ACTN2, PIK3R2, CD2AP, ACTN1, SPTAN1, KIRREL1)
CELL_CELL_JUNCTION_ORGANIZATION	0.00859528	0.0580269	0.498713	1.53897	64	c(CDH3, CLDN4, PRKCI, PARD6B, CTNND1, CDH13, SDK2, PVR, CDH4, CDH24, CLDN10, CADM1, NECTIN1, PARD3, CLDN16, NECTIN2, AFDN, CDH7, CDH2)
CDC6_ASSOCIATION_WITH_THE_ORC_ORIGIN_COMPLEX	0.0316603	0.143469	0.793537	1.5384	8	c(MCM8, ORC2, ORC4, ORC1, ORC5, ORC3, ORC6)
NGF_STIMULATED_TRANSCRIPTION	0.00971266	0.062999	0.542466	1.53345	39	c(DNM2, JUND, SRF, NAB2, EGR3, MEF2D, ELK1, EGR4, CDK5R1, JUNB, ARC, SH3GL3, EP300, FOSL1, ID1, SGK1, TRIB1, TCF12)
HCMV_INFECTION	0.0036052	0.0317181	0.466394	1.533	99	c(VPS37B, SUZ12, NUP188, RAE1, NUP205, NCOR2, NUP155, NUP98, POM121C, NUP35, SEH1L, NUP107, ELK1, NUP58, TSG101, NUP133, NUP160, CBX1, NUP85, DYNC1I1, TBL1XR1, UBAP1, POM121, NUP153, NUP214, HDAC3, NCOR1, RANBP2, NUP93, EZH2, RBBP4, EGFR, VPS37A, CHMP1A, CHMP6, HNRNPK, NUP54, TUBA1C, TUBA3D, RBBP7)
DARPP_32_EVENTS	0.0195642	0.104049	0.603916	1.53275	24	c(PRKAR2A, PPP2CB, PPP2R1B, PPP3CC, PPP3R1, PPP2R5D, PPP3CA, PRKAR1B, PDE4C, PRKACB, PPP1R1B, PPP2R1A, PPP3CB, PRKAR2B, PDE4B)
ASSEMBLY_OF_ACTIVE_LPL_AND_LIPC_LIPASE_COMPLEXES	0.0257441	0.123781	0.635441	1.53222	19	c(PCSK5, MBTPS2, FURIN, PCSK6, LIPC, LMF2, LMF1, LPL)
ACETYLCHOLINE_BINDING_AND_DOWNSTREAM_EVENTS	0.0323088	0.145609	0.675551	1.52927	14	c(CHRNE, CHRNA7, CHRNA4, CHRNA5, CHRNB4)
TFAP2_AP_2_FAMILY_REGULATES_TRANSCRIPTION_OF_GROWTH_FACTORS_AND_THEIR_RECEPTORS	0.028194	0.130559	0.669252	1.52866	15	c(ATAD2, TGFA, YY1, EGFR, TFAP2A, KIT)
FOXO_MEDIATED_TRANSCRIPTION	0.00440899	0.0370176	0.496275	1.52818	65	c(SIRT1, FOXG1, NPY, AKT3, TXNIP, CDKN1A, AKT1, FOXO1, RBL2, PLXNA4, STK11, CREBBP, ATXN3, KAT2B, AKT2, PCBP4, SMAD4, SIN3A, PPARGC1A, EP300, HDAC1, FOXO3, BBC3, FBXO32)
BINDING_OF_TCF_LEF_CTNNB1_TO_TARGET_GENE_PROMOTERS	0.0359383	0.157671	0.787518	1.52673	8	c(TCF7L2, AXIN2, TCF7, TCF7L1)
G_ALPHA_12_13_SIGNALLING_EVENTS	0.00293727	0.0276037	0.478171	1.52528	80	c(ABR, GNG7, TRIO, KALRN, TIAM1, PREX1, NET1, GNA12, ARHGEF40, SOS2, ARHGEF10L, GNB3, GNB1, TIAM2, ARHGEF18, ARHGEF3, ITSN1, ROCK2, PLEKHG5, ADRA1A, AKAP13, RHOB, ARHGEF1, FGD2, GNGT1, SOS1, GNG11, ARHGEF26, FGD3, ARHGEF17, ARHGEF10, NGEF, VAV2, ROCK1, GNG5)
TCF_DEPENDENT_SIGNALING_IN_RESPONSE_TO_WNT	0.000442907	0.00595584	0.429755	1.52095	173	c(SMURF2, CBY1, XPO1, TLE2, PSMD11, ZNRF3, SMARCA4, PSME4, USP34, PPP2CB, PSMD5, BCL9L, PPP2R1B, PPP2R5C, SOX9, KREMEN1, HECW1, TNKS, DVL1, TCF7L2, SOX6, TRRAP, AXIN2, CSNK1E, XIAP, AXIN1, AKT1, CSNK1G2, FZD6, TCF7, TCF4, TNKS2, BTRC, CDC73, PSMD14, ASH2L, PSMB9, PPP2R5D, TLE3, FRAT1, CREBBP, CSNK1A1, FZD5, LGR5, PPP2R5E, PPP2R5A, SOX4, CUL3, CSNK2A1, PSMD1, AKT2, AMER1, FZD1, PYGO1, DVL3, KMT2D,…
RHOQ_GTPASE_CYCLE	0.00878285	0.0588131	0.50642	1.52032	59	c(GFOD1, DEPDC1B, ARHGAP32, GIT1, FNBP1, CDC42BPB, ARHGAP26, ARHGAP17, WWP2, PREX1, ARHGAP35, TFRC, RAB7A, ITSN1, ARHGAP21, CDC42BPA, GIT2, ARHGAP5, CPNE8, CDC42EP4, PAK4, VANGL1, ARL13B, DIAPH3, RHOQ, OPHN1, ARHGEF7, CDC42EP3, PAK2, ARHGAP1)
REGULATION_OF_LIPID_METABOLISM_BY_PPARALPHA	0.00225591	0.0224747	0.452575	1.52015	117	c(CARM1, MED28, MED23, PPARA, ACSL1, NCOR2, MED13, SP1, NCOA1, ME1, RXRA, ABCA1, MED15, CDK19, PLIN2, TXNRD1, MED27, TRIB3, CPT1A, MED4, TBL1XR1, CLOCK, RGL1, NCOA6, HDAC3, TIAM2, NCOR1, ACOX1, MED25, SLC27A1, CREBBP, GRHL1, PPARGC1B, FADS1, PPARG, SIN3A, MED13L, ARNT2, MED12, PPARGC1A, MED26, SIN3B, EP300, NCOA3, CHD9, MTF1, FAM120B, MED1, NR1D1, NCOA2, MED17)
DEFECTIVE_F9_ACTIVATION	0.0164602	0.0907508	0.866837	1.5176	6	c(GP1BB, F11, GP1BA)
INTEGRIN_SIGNALING	0.0168644	0.0917556	0.586822	1.51652	27	c(BCAR1, PTPN1, CSK, AKT1, PTK2, SRC, RAP1B, GRB2, CRK, RAPGEF4, SOS1, RAP1A, APBB1IP, ITGA2B, RAPGEF3, SHC1)
FOXO_MEDIATED_TRANSCRIPTION_OF_CELL_CYCLE_GENES	0.0280929	0.130522	0.651487	1.51603	17	c(FOXG1, CDKN1A, FOXO1, RBL2, PCBP4, SMAD4, FOXO3)
PHOSPHOLIPID_METABOLISM	0.000162378	0.00285455	0.419704	1.51558	210	c(PIP5K1A, PTDSS1, PITPNM3, PI4KA, PLEKHA8, PIK3CB, CDS2, PI4KB, PIK3R1, PIK3C2A, RUFY1, GPD1L, LCLAT1, TNFAIP8L1, MIGA2, GDPD1, PLEKHA5, MTMR1, PIP4K2B, OSBPL5, LPGAT1, LPIN1, PIK3R4, STARD7, PI4K2A, SLC44A1, PTEN, PCYT1A, CPNE3, AGPAT4, ETNK1, SLC44A2, INPP4A, CPNE1, TNFAIP8, PNPLA7, TPTE2, SBF1, PIK3CD, GPD1, PIKFYVE, INPP4B, PIK3R6, DDHD1, VAC14, MFSD2A, PTDSS2, PIK3R3, CSNK2A1, SBF2, PIK3R2,…
IRS_MEDIATED_SIGNALLING	0.0117858	0.0703864	0.528097	1.51502	48	c(IRS2, PIK3CB, FGFR4, PIK3R1, FRS2, PIK3R4, TRIB3, GAB2, FGF17, PTPN11, GRB2, NRAS, FGFR1, PIK3R2, AKT2, PIK3C3, KL, SOS1)
CONSTITUTIVE_SIGNALING_BY_ABERRANT_PI3K_IN_CANCER	0.0051987	0.041741	0.476808	1.51335	78	c(IRS2, HBEGF, PIK3CB, FGFR4, PIK3R1, TGFA, FRS2, PDGFRA, FYN, PDGFB, GAB2, FGF17, SRC, PTPN11, GRB2, ERBB4, FGFR1, PIK3CD, NRG3, PIK3R3, EGFR, PIK3R2, EPGN, KL, LCK, KIT, NRG4, KITLG, FGF2)
DEATH_RECEPTOR_SIGNALING	0.00145543	0.0157924	0.431177	1.51117	154	c(ABR, PRKCI, ULK1, ADAM17, PRDM4, SPPL2A, TRIO, KALRN, TIAM1, PREX1, NET1, RIPK1, MAPKAPK2, NFKBIA, ARHGEF40, CYLD, XIAP, SOS2, ARHGEF10L, SPPL2B, CFLAR, BAG4, UBE2D2, OTUD7B, MAP3K7, MADD, HDAC3, TIAM2, NSMAF, ARHGEF18, ARHGEF3, ITSN1, PLEKHG5, TRAF2, CASP10, PSEN2, APH1B, CASP3, AKAP13, ARHGEF1, RNF31, FGD2, TAB3, MAPK8, SOS1, NGF, TNFRSF10A, SPATA2, RIPK2, HDAC1, ARHGEF26, FGD3, ARHGEF17, ARH…
SIGNALING_BY_TYPE_1_INSULIN_LIKE_GROWTH_FACTOR_1_RECEPTOR_IGF1R	0.0167945	0.0917556	0.508137	1.51048	54	c(IRS2, PIK3CB, FGFR4, PIK3R1, FRS2, PIK3R4, TRIB3, GAB2, FGF17, PTPN11, GRB2, NRAS, FGFR1, PIK3R2, AKT2, PIK3C3, KL, SOS1, IGF1R)
TLR3_MEDIATED_TICAM1_DEPENDENT_PROGRAMMED_CELL_DEATH	0.0180899	0.0971452	0.861064	1.5075	6	c(TICAM1, RIPK1, TLR3)
PTEN_REGULATION	0.00257064	0.0251588	0.436398	1.5074	139	c(JUN, AGO2, GATAD2B, USP13, PSMD11, RCOR1, SUZ12, AKT3, PSME4, KDM1A, CHD3, MAPK1, PSMD5, WWP2, CBX6, HDAC5, RPTOR, MBD3, AGO1, TNKS, TNRC6A, MTA3, AGO3, SLC38A9, MTOR, ATN1, HDAC7, XIAP, NEDD4, AKT1, TNRC6C, PTEN, TNKS2, TNRC6B, SCMH1, HDAC3, PSMD14, PSMB9, PHC3, RRAGD, MECOM, EZH2, GATAD2A, RBBP4, MTA1, CSNK2A1, PSMD1, AKT2, PPARG, USP7, PSMB2, MOV10, HDAC1, AGO4, PSMB7, PSMD9, RBBP7 )
RUNX1_REGULATES_TRANSCRIPTION_OF_GENES_INVOLVED_IN_DIFFERENTIATION_OF_MYELOID_CELLS	0.0420433	0.177397	0.819344	1.50617	7	c(CBFB, RUNX1, CREBBP, PRKCB)
[truncated: 825 more rows]

[truncated: 11 more sheets: Supp Data 10, Supp Data 11, Supp Data 12, Supp Data 13, Supp Data 14, Supp Data 15, Supp Data 16, Supp Data 17, Supp Data 18, Supp Data 19, Supp Data 20]
