# Supplementary material for: Integrated single-cell multiomic profiling of caudate nucleus suggests key mechanisms in alcohol use disorder
Source: Nat Commun. 2025 Oct 13;16:9070. doi: 10.1038/s41467-025-64136-0 (PMC12518533; doi:10.1038/s41467-025-64136-0)
Supplement: Supplementary file 6 — Source data [file 41467_2025_64136_MOESM6_ESM.xlsx]

## Sheet: figure1a
see figure1a_source_data.csv in FigShare

## Sheet: figure1b
UMAP					Dot Plot
cell_id	cell_type	umap_1	umap_2			avg.exp	pct.exp	features.plot	cell_type	avg.exp.scaled
Pool16_1_AAAGGTACAAACCACT-1	CD83+ Microglia	4.9605	-8.44306		P2RY12	5.12052e+11	87.3023	P2RY12	Resting Microglia	0.785798
Pool16_1_AACACACAGTGGTGAC-1	CD83+ Microglia	5.48171	-8.0051		CX3CR1	1.73476e+08	78.8935	CX3CR1	Resting Microglia	-0.244054
Pool16_1_AACCCAAGTACGACTT-1	Phagocytosing Microglia	8.34913	-3.48143		TLR2	1090.99	36.4681	TLR2	Resting Microglia	-1.06356
Pool16_1_AATAGAGGTCCACTTC-1	CD83+ Microglia	5.70299	-8.98559		SLC11A1	56.3578	12.8748	SLC11A1	Resting Microglia	-1.19768
Pool16_1_AATCACGAGATGCTAA-1	CD83+ Microglia	6.32924	-5.56857		CD83	8.15943e+06	9.63642	CD83	Resting Microglia	-0.968664
Pool16_1_AATCACGGTAGCTTGT-1	CD83+ Microglia	5.5305	-7.65574		DUSP1	8.22908	10.5847	DUSP1	Resting Microglia	-1.01464
Pool16_1_ACACAGTTCCAGGACC-1	CD83+ Microglia	5.09343	-8.34527		CD163	0.018945	0.783033	CD163	Resting Microglia	-0.930207
Pool16_1_ACTACGAAGTTGTACC-1	CD83+ Microglia	5.37546	-8.65367		MRC1	144843	30.5383	MRC1	Resting Microglia	-1.16896
Pool16_1_ACTATCTAGTCGAAAT-1	CD83+ Microglia	6.81901	-4.67416		P2RY121	8.83528e+08	58.9686	P2RY12	Inflammatory Microglia	0.126075
Pool16_1_ACTGTGAAGGGTAGCT-1	CD83+ Microglia	6.77813	-6.52837		CX3CR11	9.16785e+08	47.7329	CX3CR1	Inflammatory Microglia	-0.13365
Pool16_1_ACTTTGTAGCATGTTC-1	CD83+ Microglia	6.88138	-6.71399		TLR21	994382207146588	76.783	TLR2	Inflammatory Microglia	0.432395
Pool16_1_AGAAGTATCAGTGATC-1	CD83+ Microglia	6.94504	-5.49524		SLC11A11	1.18656e+08	60.0523	SLC11A1	Inflammatory Microglia	0.582252
Pool16_1_AGACAGGTCGGAATGG-1	CD83+ Microglia	5.88106	-7.90379		CD831	3.68208e+12	19.9892	CD83	Inflammatory Microglia	-0.554918
Pool16_1_AGACCATCAGGAATCG-1	CD83+ Microglia	5.45868	-8.50488		DUSP11	107466	34.2069	DUSP1	Inflammatory Microglia	0.919792
Pool16_1_AGAGAGCTCTATGCCC-1	CD83+ Microglia	6.43832	-7.64641		CD1631	7.40598e+48	34.9293	CD163	Inflammatory Microglia	0.81982
Pool16_1_AGCGCTGAGCCATTTG-1	CD83+ Microglia	5.18883	-6.94349		MRC11	3.22872e+21	19.6741	MRC1	Inflammatory Microglia	-0.133145
Pool16_1_AGGATCTAGTATAGGT-1	CD83+ Microglia	4.78559	-7.19383		P2RY122	4.41676e+10	49.9489	P2RY12	CD83+ Microglia	0.531705
Pool16_1_AGTCATGAGAACCGCA-1	CD83+ Microglia	4.8476	-7.43619		CX3CR12	7.82957e+18	43.8586	CX3CR1	CD83+ Microglia	1.38285
Pool16_1_ATCATTCGTGTGTCCG-1	CD83+ Microglia	7.2064	-4.61629		TLR22	1.51486e+07	57.3881	TLR2	CD83+ Microglia	-0.545431
Pool16_1_ATCCACCGTGGACCTC-1	CD83+ Microglia	4.74255	-6.93106		SLC11A12	35069	40.7521	SLC11A1	CD83+ Microglia	-0.412414
Pool16_1_ATCCACCTCACGGGAA-1	CD83+ Microglia	7.75681	-3.60913		CD832	1.00714e+38	76.17	CD83	CD83+ Microglia	1.30636
Pool16_1_ATCGTCCTCCATTTGT-1	CD83+ Microglia	6.13305	-7.3454		DUSP12	58957.4	70.3454	DUSP1	CD83+ Microglia	0.795753
Pool16_1_ATGGAGGTCCGCGATG-1	CD83+ Microglia	6.28154	-7.48099		CD1632	4944.59	4.9254	CD163	CD83+ Microglia	-0.798187
Pool16_1_ATGGGAGAGTAAGAGG-1	CD83+ Microglia	4.98843	-8.08856		MRC12	1.27436e+24	18.0871	MRC1	CD83+ Microglia	0.0313545
Pool16_1_ATTCACTCAGCGTATT-1	CD83+ Microglia	5.69025	-5.91066		P2RY123	234.556	29.4118	P2RY12	Phagocytosing Microglia	-1.44358
Pool16_1_ATTCCTATCATTCGTT-1	Resting Microglia	5.30961	-6.67256		CX3CR13	1797.46	15.8273	CX3CR1	Phagocytosing Microglia	-1.00514
Pool16_1_ATTTACCGTGGCCCAT-1	CD83+ Microglia	3.79673	-7.10647		TLR23	8.85186e+20	73.5506	TLR2	Phagocytosing Microglia	1.1766
Pool16_1_ATTTCACCACAGTCCG-1	CD83+ Microglia	4.94105	-6.42095		SLC11A13	4.52243e+09	22.7253	SLC11A1	Phagocytosing Microglia	1.02784
Pool16_1_ATTTCTGTCAGCTAGT-1	CD83+ Microglia	4.67207	-5.32785		CD833	1.31371e+23	17.6894	CD83	Phagocytosing Microglia	0.217223
Pool16_1_CAATCGAAGGCCTAAG-1	CD83+ Microglia	5.81562	-7.99555		DUSP13	41.131	28.5231	DUSP1	Phagocytosing Microglia	-0.70091
Pool16_1_CACACAATCTGACGCG-1	CD83+ Microglia	6.04748	-7.59369		CD1633	2.22659e+51	84.8498	CD163	Phagocytosing Microglia	0.908574
Pool16_1_CACATGACACGCTGCA-1	CD83+ Microglia	5.83023	-8.54349		MRC13	4.63975e+43	83.4532	MRC1	Phagocytosing Microglia	1.27075
Pool16_1_CACGGGTAGCAGGCTA-1	Phagocytosing Microglia	8.62223	-2.70997
Pool16_1_CACGGGTTCAGCTTCC-1	CD83+ Microglia	5.57659	-9.11569
Pool16_1_CACGTGGCAGTTTCAG-1	CD83+ Microglia	5.61313	-8.13237
Pool16_1_CAGGGCTCAATGAAAC-1	Inflammatory Microglia	5.95772	-8.21063
Pool16_1_CATACAGGTGTAGTGG-1	CD83+ Microglia	5.28932	-8.21341
Pool16_1_CATAGACAGCCACTCG-1	CD83+ Microglia	6.41543	-7.29635
Pool16_1_CATCGTCGTCTTACAG-1	CD83+ Microglia	4.42627	-7.47575
Pool16_1_CATGAGTAGTATGACA-1	CD83+ Microglia	6.074	-7.2656
Pool16_1_CCACGTTGTGGATACG-1	CD83+ Microglia	5.43929	-6.90799
Pool16_1_CCCATTGAGACCTCCG-1	CD83+ Microglia	4.52601	-7.79186
Pool16_1_CCCATTGAGATTACCC-1	Resting Microglia	4.92877	-7.48155
Pool16_1_CCCATTGCAATAGAGT-1	CD83+ Microglia	5.05185	-7.04786
Pool16_1_CCCTAACAGCTAAGTA-1	Phagocytosing Microglia	8.33343	-3.67414
Pool16_1_CCCTTAGTCTACACAG-1	CD83+ Microglia	6.08902	-7.47151
Pool16_1_CCGGTGAGTGTCCATA-1	Phagocytosing Microglia	8.39634	-3.56613
Pool16_1_CCGTGAGAGAAGTCCG-1	CD83+ Microglia	5.75021	-8.27303
Pool16_1_CCGTTCATCCCATACC-1	CD83+ Microglia	6.82728	-3.84913
Pool16_1_CCTCAGTTCTGCTGAA-1	Phagocytosing Microglia	10.1329	1.71475
Pool16_1_CCTTTGGCAATCTGCA-1	CD83+ Microglia	8.47817	-3.26612
Pool16_1_CGAGGCTGTCATTCCC-1	CD83+ Microglia	5.36433	-6.17644
Pool16_1_CGAGTGCGTATCCTCC-1	CD83+ Microglia	5.86541	-8.47656
Pool16_1_CGAGTTAAGACCAAGC-1	CD83+ Microglia	5.51143	-6.42181
Pool16_1_CGATGCGAGGTTTACC-1	Resting Microglia	3.6158	-3.95847
Pool16_1_CGATGGCGTCCGAAAG-1	CD83+ Microglia	5.73012	-7.93379
Pool16_1_CGCATGGTCCAGTACA-1	CD83+ Microglia	6.11094	-8.03045
Pool16_1_CGGACACGTATGAGAT-1	CD83+ Microglia	4.88313	-7.11368
Pool16_1_CGTAATGCACAGTGTT-1	CD83+ Microglia	6.95258	-5.48017
Pool16_1_CGTAGTAAGAAGGGAT-1	CD83+ Microglia	5.67425	-8.8959
Pool16_1_CGTCCATAGGGTCTTT-1	CD83+ Microglia	5.45061	-6.72641
Pool16_1_CTAAGTGCACGGATCC-1	CD83+ Microglia	4.76929	-5.98751
Pool16_1_CTAGGTAGTATTCTCT-1	CD83+ Microglia	4.5886	-5.50502
Pool16_1_CTCCTCCCAGGACGAT-1	CD83+ Microglia	4.24216	-6.52648
Pool16_1_CTCCTTTAGCAGCGAT-1	CD83+ Microglia	4.16785	-6.34085
Pool16_1_CTCGAGGCAAGGTTGG-1	CD83+ Microglia	5.71284	-4.02452
Pool16_1_CTCTGGTTCTTTACAC-1	CD83+ Microglia	4.37838	-7.21598
Pool16_1_CTGAATGGTATCGTGT-1	CD83+ Microglia	5.89819	-8.02117
Pool16_1_CTGCATCCACTCGATA-1	CD83+ Microglia	4.92358	-6.13528
Pool16_1_CTGCCTATCTGTCAGA-1	CD83+ Microglia	5.14883	-7.46369
Pool16_1_CTGCGAGCAGACGGAT-1	CD83+ Microglia	5.93655	-8.29049
Pool16_1_CTGGCAGAGCAAGGAA-1	CD83+ Microglia	5.75448	-7.21885
Pool16_1_CTGGCAGAGGTACTGG-1	Phagocytosing Microglia	10.2381	1.48904
Pool16_1_CTGGCAGTCTAACACG-1	Resting Microglia	5.44952	-5.5993
Pool16_1_CTTACCGCAAGAGCTG-1	Phagocytosing Microglia	8.72428	-2.43603
Pool16_1_CTTCCTTTCCTACAAG-1	CD83+ Microglia	5.55516	-4.37053
Pool16_1_CTTCCTTTCGGAACTT-1	CD83+ Microglia	5.82915	-6.9409
Pool16_1_CTTCGGTAGCCACTCG-1	CD83+ Microglia	5.52354	-6.67472
Pool16_1_CTTCTAAAGCCTCTGG-1	CD83+ Microglia	4.83148	-5.92898
Pool16_1_GAGAAATTCCAAGCCG-1	CD83+ Microglia	6.49165	-6.55328
Pool16_1_GAGAAATTCGTTCTGC-1	Phagocytosing Microglia	8.28391	-3.82762
Pool16_1_GAGGCAAAGGGCTTCC-1	CD83+ Microglia	5.86898	-8.59694
Pool16_1_GAGGCAATCCATTTGT-1	Inflammatory Microglia	6.71459	-4.94357
Pool16_1_GAGTTACAGTTCTCTT-1	CD83+ Microglia	5.65926	-7.39641
Pool16_1_GAGTTGTAGGGTGAGG-1	CD83+ Microglia	5.97807	-8.57639
Pool16_1_GATCACATCTCGACGG-1	CD83+ Microglia	7.3784	-2.52624
Pool16_1_GATTCTTCAGCCTATA-1	Phagocytosing Microglia	8.64482	-2.64172
Pool16_1_GATTTCTGTGGAAATT-1	CD83+ Microglia	5.38007	-6.62752
Pool16_1_GCAACATCACTCACTC-1	Phagocytosing Microglia	8.53878	-2.7103
Pool16_1_GCCAGGTGTATCCTCC-1	CD83+ Microglia	5.65583	-7.35756
Pool16_1_GCCATTCAGATGCTGG-1	CD83+ Microglia	5.83054	-8.84923
Pool16_1_GCCATTCGTGACCTGC-1	CD83+ Microglia	6.98632	-3.2288
Pool16_1_GCGGAAAAGGCTTTCA-1	CD83+ Microglia	5.0096	-6.6911
Pool16_1_GCGGATCCATCCTAAG-1	CD83+ Microglia	5.72239	-6.71485
Pool16_1_GCGTGCAAGGCAGCTA-1	CD83+ Microglia	4.56253	-8.00446
Pool16_1_GGAATCTAGTTCCAGT-1	CD83+ Microglia	6.62625	-6.59935
Pool16_1_GGAATGGAGACTTCGT-1	CD83+ Microglia	6.39512	-7.26312
Pool16_1_GGAATGGCAACCTATG-1	CD83+ Microglia	6.20179	-6.89618
Pool16_1_GGGAAGTCAGAAATCA-1	CD83+ Microglia	5.91059	-8.36356
Pool16_1_GGGTAGACAGGAATCG-1	CD83+ Microglia	7.02257	-6.36631
Pool16_1_GGGTCACGTCACCCTT-1	CD83+ Microglia	5.79238	-7.43025
Pool16_1_GGTCTGGCACTTGTGA-1	CD83+ Microglia	5.51678	-6.73553
Pool16_1_GGTCTGGGTGCTATTG-1	CD83+ Microglia	4.8626	-8.33901
Pool16_1_GGTGATTGTTCCGTTC-1	CD83+ Microglia	5.31701	-7.97402
Pool16_1_GGTGTTAGTAGTCACT-1	CD83+ Microglia	3.30586	-6.73163
Pool16_1_GGTGTTAGTTCAAGGG-1	CD83+ Microglia	6.55738	-7.59298
Pool16_1_GTAATGCTCCGAAGGA-1	CD83+ Microglia	6.61749	-6.69648
Pool16_1_GTAGTACCAACCGCTG-1	CD83+ Microglia	5.18666	-7.27715
Pool16_1_GTATTTCAGAGTTGAT-1	Resting Microglia	5.37865	-8.77131
Pool16_1_GTCCACTAGAATCGTA-1	CD83+ Microglia	5.72393	-7.30961
Pool16_1_GTCTCACTCACCTGGG-1	CD83+ Microglia	5.76577	-8.434
Pool16_1_GTGAGCCCAAGAGCTG-1	CD83+ Microglia	4.89212	-7.2429
Pool16_1_GTGAGGATCCTCTCGA-1	CD83+ Microglia	5.2359	-7.35191
Pool16_1_GTGCTGGTCTGGGATT-1	CD83+ Microglia	5.79856	-7.79921
Pool16_1_GTGGAAGTCTCATTGT-1	CD83+ Microglia	6.46374	-7.34335
Pool16_1_GTGTAACGTGGCATCC-1	CD83+ Microglia	5.58147	-7.8055
Pool16_1_GTGTCCTTCGGTTAGT-1	CD83+ Microglia	5.40217	-6.99042
Pool16_1_GTGTGATAGCCAGACA-1	CD83+ Microglia	5.08992	-5.42777
Pool16_1_GTTCTATAGCTCGCAC-1	CD83+ Microglia	5.06858	-6.17548
Pool16_1_TAACCAGAGCACCCAC-1	CD83+ Microglia	6.21413	-7.38879
Pool16_1_TAACTTCAGTGGTGAC-1	CD83+ Microglia	5.16647	-6.5766
Pool16_1_TACACCCTCCAATGCA-1	CD83+ Microglia	3.87799	-7.63402
Pool16_1_TACCCGTGTTCGTAAC-1	CD83+ Microglia	6.9966	-6.57458
Pool16_1_TACCGAACACAACGAG-1	Phagocytosing Microglia	8.85519	-1.85081
Pool16_1_TACTTCAGTACCGTGC-1	CD83+ Microglia	5.46861	-9.03222
Pool16_1_TAGGTTGCACGGCGTT-1	CD83+ Microglia	4.5444	-7.26874
Pool16_1_TATATCCCAGAGTGAC-1	CD83+ Microglia	5.80277	-7.98201
Pool16_1_TATCGCCGTTCTCGCT-1	CD83+ Microglia	7.15579	-6.24668
Pool16_1_TATCTGTGTAGGCTGA-1	CD83+ Microglia	5.82651	-7.16917
Pool16_1_TCAAGTGGTAAGCTCT-1	CD83+ Microglia	5.76163	-8.62867
Pool16_1_TCAATTCTCTCGCCTA-1	CD83+ Microglia	5.5349	-7.0868
Pool16_1_TCAGGTAAGCGCATCC-1	CD83+ Microglia	6.07737	-6.92577
Pool16_1_TCAGTCCTCCTCTAGC-1	CD83+ Microglia	3.44717	-5.73023
Pool16_1_TCATATCGTACGGGAT-1	CD83+ Microglia	6.07243	-8.31516
Pool16_1_TCATGTTAGCAAACAT-1	CD83+ Microglia	4.26554	-8.48053
Pool16_1_TCCCACACAGTTCCAA-1	CD83+ Microglia	6.79371	-6.67451
Pool16_1_TCCGAAATCAGCACCG-1	CD83+ Microglia	5.83423	-7.71542
Pool16_1_TCGAACATCCTTGAAG-1	CD83+ Microglia	5.6418	-5.30373
Pool16_1_TCGCTTGAGTTGCATC-1	Phagocytosing Microglia	8.53066	-2.93557
Pool16_1_TCGGGTGCAGACGGAT-1	CD83+ Microglia	6.22114	-8.05467
Pool16_1_TCGGTCTAGCCTTTCC-1	CD83+ Microglia	6.13647	-7.16043
Pool16_1_TCTGCCAAGGTATAGT-1	CD83+ Microglia	5.97989	-6.87617
Pool16_1_TCTGTCGCAGCGGTTC-1	CD83+ Microglia	5.23496	-4.50451
Pool16_1_TGAGTCACAATACGCT-1	CD83+ Microglia	5.90895	-8.24132
Pool16_1_TGATTTCCAAAGGGTC-1	CD83+ Microglia	5.64418	-8.43691
Pool16_1_TGGAGGATCGCAGTGC-1	Phagocytosing Microglia	8.55323	-2.64972
Pool16_1_TGGAGGATCTCGCGTT-1	CD83+ Microglia	5.88356	-8.7514
Pool16_1_TGGCGTGGTTTACTGG-1	CD83+ Microglia	5.94321	-8.56684
Pool16_1_TGTAAGCTCTATTTCG-1	CD83+ Microglia	6.80173	-7.14803
Pool16_1_TGTCCTGCAATTCGTG-1	Phagocytosing Microglia	8.49986	-3.0961
Pool16_1_TGTGAGTAGGTGAGAA-1	CD83+ Microglia	5.72169	-6.33063
Pool16_1_TGTGTGAGTTCTTGTT-1	CD83+ Microglia	5.28349	-7.72638
Pool16_1_TGTTCATCATCGGATT-1	CD83+ Microglia	7.52056	-5.3335
Pool16_1_TGTTCATTCAGCGTCG-1	CD83+ Microglia	5.02566	-7.19716
Pool16_1_TTCAATCTCCTGGCTT-1	CD83+ Microglia	6.44315	-5.23078
Pool16_1_TTCACCGGTAAGGTCG-1	CD83+ Microglia	5.70365	-8.25385
Pool16_1_TTCCGGTGTAGCGCTC-1	CD83+ Microglia	5.25428	-6.99417
Pool16_1_TTCGGTCAGTGCGTCC-1	CD83+ Microglia	5.61374	-7.83111
Pool16_1_TTCTAGTTCAGCCCAG-1	CD83+ Microglia	5.31232	-7.60654
Pool16_1_TTCTTGAGTCATCACA-1	CD83+ Microglia	3.61908	-5.88085
Pool16_1_TTGGGCGTCAGTGTTG-1	CD83+ Microglia	6.41979	-5.98722
Pool16_1_TTTGGTTCACGACAGA-1	CD83+ Microglia	6.33204	-6.95593
Pool16_1_TTTGGTTTCACGATCA-1	CD83+ Microglia	5.5104	-6.83352
Pool16_2_AAACGCTCACAAATGA-1	CD83+ Microglia	5.8332	-7.29043
Pool16_2_AACACACTCACTGGTA-1	CD83+ Microglia	3.16627	-6.66469
Pool16_2_AACCAACCATAGAGGC-1	CD83+ Microglia	4.58772	-8.23023
Pool16_2_AAGAACATCGCTCTCA-1	CD83+ Microglia	6.43414	-6.8644
Pool16_2_AAGACAATCTCAGGCG-1	CD83+ Microglia	4.87119	-6.73347
Pool16_2_AAGATAGCAGTCGGTC-1	CD83+ Microglia	6.7937	-6.43653
Pool16_2_AAGCATCGTCGTGATT-1	Phagocytosing Microglia	8.50292	-2.87158
Pool16_2_AAGCGAGGTATGGGAC-1	CD83+ Microglia	6.84553	-6.58296
Pool16_2_AAGCGAGTCTACACTT-1	CD83+ Microglia	5.77518	-8.03945
Pool16_2_AAGTTCGTCCTACGGG-1	CD83+ Microglia	6.04233	-7.76004
Pool16_2_AATCGTGAGTTTAGGA-1	CD83+ Microglia	7.26376	-4.25202
Pool16_2_AATCGTGCAGAACATA-1	CD83+ Microglia	5.47358	-8.59592
Pool16_2_ACACGCGTCTACGGGC-1	CD83+ Microglia	5.34749	-7.75295
Pool16_2_ACAGAAAGTCACGCTG-1	CD83+ Microglia	5.88771	-7.8468
Pool16_2_ACCACAACAGCTGTCG-1	CD83+ Microglia	4.91015	-6.91915
Pool16_2_ACCTACCGTGCATCTA-1	CD83+ Microglia	5.71183	-9.09404
Pool16_2_ACGTACAAGTAAATGC-1	CD83+ Microglia	5.47877	-6.05834
Pool16_2_ACTTCGCAGGCATGCA-1	CD83+ Microglia	5.51109	-7.02749
Pool16_2_AGAACAACAAGAAACT-1	CD83+ Microglia	6.368	-7.19453
Pool16_2_AGACAAACACCCATAA-1	CD83+ Microglia	5.74561	-8.27694
Pool16_2_AGACACTCAAAGCTCT-1	CD83+ Microglia	5.20632	-7.00694
Pool16_2_AGAGCAGGTAATGATG-1	CD83+ Microglia	6.83975	-6.60257
Pool16_2_AGATCCACACTACTTT-1	CD83+ Microglia	6.53989	-6.80118
Pool16_2_AGATCGTAGTAGTCAA-1	CD83+ Microglia	5.69453	-7.14447
Pool16_2_AGCCACGAGAGTCGAC-1	CD83+ Microglia	5.93482	-7.14
Pool16_2_AGCTACAGTTCAAGGG-1	CD83+ Microglia	5.08946	-6.73233
Pool16_2_AGGGCTCAGAGTTGTA-1	CD83+ Microglia	5.80704	-8.47344
Pool16_2_AGTACTGGTGACTAAA-1	CD83+ Microglia	5.04238	-6.87536
Pool16_2_ATACCTTTCTTACGTT-1	CD83+ Microglia	6.13002	-5.58599
Pool16_2_ATCACAGCACCACATA-1	CD83+ Microglia	6.02911	-7.07664
Pool16_2_ATCACAGCATCGCTCT-1	CD83+ Microglia	5.13513	-6.49842
Pool16_2_ATCACGATCAGGTAAA-1	CD83+ Microglia	5.85772	-7.61946
Pool16_2_ATGGAGGAGGATTTAG-1	CD83+ Microglia	6.46141	-7.4014
Pool16_2_ATGGAGGTCGCGCTGA-1	CD83+ Microglia	5.47323	-6.81614
Pool16_2_ATGGGTTCATCCTCAC-1	CD83+ Microglia	4.91323	-5.90961
Pool16_2_ATTCATCGTGTACGCC-1	CD83+ Microglia	4.92028	-7.8009
Pool16_2_CACGTTCAGAACTTCC-1	Resting Microglia	6.00581	-7.62719
Pool16_2_CACTGTCTCCGCAGTG-1	CD83+ Microglia	4.28999	-7.39251
Pool16_2_CAGCAATAGGCCTTCG-1	CD83+ Microglia	6.16961	-6.52363
Pool16_2_CAGCAATCAGTCACGC-1	CD83+ Microglia	5.94899	-6.9074
Pool16_2_CAGTTAGCAATTGAGA-1	Inflammatory Microglia	5.95418	-4.36095
Pool16_2_CATAGACTCTCGCAGG-1	CD83+ Microglia	5.33641	-8.02214
Pool16_2_CATGCGGAGGGAGATA-1	CD83+ Microglia	5.89132	-7.24836
Pool16_2_CATGGTAAGGAACGCT-1	CD83+ Microglia	6.12447	-8.40409
Pool16_2_CATTCCGAGGCTGAAC-1	Phagocytosing Microglia	8.45753	-2.93648
Pool16_2_CCACTTGAGTCAACAA-1	CD83+ Microglia	5.61277	-7.06418
Pool16_2_CCATAAGCAGACTGCC-1	CD83+ Microglia	5.26214	-6.31755
Pool16_2_CCCATTGAGACGCCCT-1	CD83+ Microglia	6.63712	-6.95421
Pool16_2_CCTAACCAGTGAGGCT-1	CD83+ Microglia	5.26011	-7.84596
Pool16_2_CGAGGCTAGTGGTGGT-1	CD83+ Microglia	6.58042	-6.9876
Pool16_2_CGAGTTAAGGCTGAAC-1	Phagocytosing Microglia	9.45566	0.376481
Pool16_2_CGATCGGGTTCGGCTG-1	CD83+ Microglia	6.24992	-5.81279
Pool16_2_CGGAACCTCCACTGAA-1	CD83+ Microglia	5.71899	-7.20889
Pool16_2_CGTAAGTTCAACGTGT-1	CD83+ Microglia	4.37504	-6.51877
Pool16_2_CTACCTGCACAAAGTA-1	CD83+ Microglia	6.36263	-7.52125
Pool16_2_CTACTATGTACCTAAC-1	CD83+ Microglia	4.37465	-7.9759
Pool16_2_CTCAAGATCGTTCCTG-1	CD83+ Microglia	7.41466	-4.74188
Pool16_2_CTCATCGTCTCTATGT-1	CD83+ Microglia	5.84414	-7.05101
Pool16_2_CTCCTTTGTGCCTGCA-1	Phagocytosing Microglia	8.42315	-3.39673
Pool16_2_CTCGAGGCAGAGTGTG-1	CD83+ Microglia	5.70914	-7.63511
Pool16_2_CTGAATGAGTTGCCTA-1	CD83+ Microglia	5.02296	-6.74956
Pool16_2_CTGAGGCAGCTGTCCG-1	Phagocytosing Microglia	8.12743	-2.73297
Pool16_2_CTGTCGTCAGTAGTTC-1	CD83+ Microglia	6.32573	-6.7202
Pool16_2_CTTCCTTGTACGAAAT-1	CD83+ Microglia	6.64853	-6.10513
Pool16_2_CTTCTCTCAGAATGTA-1	CD83+ Microglia	5.60737	-6.26511
Pool16_2_CTTTCAAAGGAAGTCC-1	Phagocytosing Microglia	8.22297	-3.36284
Pool16_2_CTTTCGGGTAGTCACT-1	CD83+ Microglia	6.59595	-7.24057
Pool16_2_GAAGAATGTGTGAGCA-1	CD83+ Microglia	6.11709	-7.99429
Pool16_2_GAAGCGATCACGACTA-1	CD83+ Microglia	6.01041	-7.9766
Pool16_2_GACTCAATCTGCGGAC-1	CD83+ Microglia	4.93542	-7.77301
Pool16_2_GAGACTTCAGTTTGGT-1	CD83+ Microglia	5.51228	-5.21829
Pool16_2_GAGCCTGAGGTTGGAC-1	CD83+ Microglia	5.83044	-6.37875
Pool16_2_GCATCTCCATAATCGC-1	Phagocytosing Microglia	8.3622	-3.52801
Pool16_2_GCCAGGTCAAGGCAAC-1	CD83+ Microglia	5.52925	-6.62384
Pool16_2_GCGATCGCAGCCTTCT-1	CD83+ Microglia	5.78987	-8.38001
Pool16_2_GCGGAAACAGAACCGA-1	CD83+ Microglia	6.98827	-6.60074
Pool16_2_GCGGAAACATAGCTGT-1	CD83+ Microglia	4.92472	-7.19639
Pool16_2_GCTCAAAGTACCGTCG-1	CD83+ Microglia	7.40675	-5.26343
Pool16_2_GCTGCAGAGGTTCATC-1	CD83+ Microglia	5.38838	-6.1157
Pool16_2_GGAGCAAGTTGCAACT-1	CD83+ Microglia	5.27136	-7.38166
Pool16_2_GGCTGTGGTCTCACAA-1	CD83+ Microglia	4.93943	-7.2668
Pool16_2_GGGACCTCAACAAAGT-1	CD83+ Microglia	6.13898	-7.04684
Pool16_2_GGGTTATAGGCAGGGA-1	Resting Microglia	6.89227	-6.18614
Pool16_2_GGGTTTAGTGCTGATT-1	CD83+ Microglia	5.99954	-5.92626
Pool16_2_GGTAACTTCACACCCT-1	Resting Microglia	7.10914	-6.48291
Pool16_2_GGTGTTATCCTCCACA-1	Resting Microglia	5.19714	-6.03582
Pool16_2_GTAATGCCAGATCCTA-1	CD83+ Microglia	4.61659	-7.0174
Pool16_2_GTACAGTGTTTCTTAC-1	CD83+ Microglia	6.70936	-6.91347
Pool16_2_GTAGCTACACCTCTGT-1	CD83+ Microglia	4.31679	-7.50899
Pool16_2_GTCAAACAGCACCTGC-1	CD83+ Microglia	5.81314	-7.92379
Pool16_2_GTCACGGAGAGCATTA-1	CD83+ Microglia	5.23973	-7.40113
Pool16_2_GTCACTCTCGCGTAGC-1	CD83+ Microglia	5.77423	-8.27646
Pool16_2_GTCAGCGAGGAGCTGT-1	Inflammatory Microglia	5.72984	-8.44517
Pool16_2_GTCCTCAGTGTTGCCG-1	CD83+ Microglia	5.31886	-6.96379
Pool16_2_GTCCTCATCAACTACG-1	CD83+ Microglia	4.81253	-8.28799
Pool16_2_GTCGAATTCTGTGCGG-1	Phagocytosing Microglia	9.96761	-0.357301
Pool16_2_GTCGTTCCAGTCTTCC-1	CD83+ Microglia	5.12808	-6.78674
Pool16_2_GTCTGTCAGCGTATGG-1	CD83+ Microglia	5.91786	-7.56779
Pool16_2_GTGAGCCTCAGCTGTA-1	CD83+ Microglia	5.0501	-6.90962
Pool16_2_GTGCACGCACGTGTGC-1	CD83+ Microglia	5.4126	-7.92286
Pool16_2_GTGGCGTCATGGGAAC-1	CD83+ Microglia	5.52847	-8.12931
Pool16_2_GTTACAGAGAAGAACG-1	CD83+ Microglia	5.84567	-8.26892
Pool16_2_GTTAGACCAACGAGGT-1	CD83+ Microglia	5.37822	-7.20562
Pool16_2_GTTCCGTCAGGGAATC-1	CD83+ Microglia	4.43005	-6.13249
Pool16_2_GTTCCGTTCTTAGGAC-1	CD83+ Microglia	5.37522	-7.83618
Pool16_2_GTTCGCTAGTATGAGT-1	CD83+ Microglia	6.90637	-5.79061
Pool16_2_GTTCGCTGTTCCAAAC-1	CD83+ Microglia	6.50187	-7.95424
Pool16_2_GTTGCTCGTGTGTCGC-1	CD83+ Microglia	5.31457	-7.98157
Pool16_2_GTTGTCCTCATGAAAG-1	CD83+ Microglia	5.76465	-7.12369
Pool16_2_GTTTGGACAGCTGTCG-1	CD83+ Microglia	4.98835	-8.16035
Pool16_2_TAACACGTCCGTGGGT-1	CD83+ Microglia	4.48773	-7.68291
Pool16_2_TAACGACCACACCTTC-1	CD83+ Microglia	4.52999	-6.46966
Pool16_2_TACAACGGTTCCTTGC-1	CD83+ Microglia	5.6493	-8.5791
Pool16_2_TACTTACTCGGCTTGG-1	CD83+ Microglia	6.01041	-7.64762
Pool16_2_TACTTACTCTAAGGAA-1	CD83+ Microglia	6.50446	-5.95664
Pool16_2_TAGAGTCAGCTTGTGT-1	CD83+ Microglia	5.67447	-9.0571
Pool16_2_TAGGTACTCCATGCAA-1	CD83+ Microglia	4.97414	-7.0266
Pool16_2_TATCCTAAGATGGTCG-1	CD83+ Microglia	4.85906	-7.29682
Pool16_2_TATTGGGTCCCTGGTT-1	CD83+ Microglia	5.54609	-7.13664
Pool16_2_TCAAGACAGCTCTGTA-1	CD83+ Microglia	4.65523	-7.58786
Pool16_2_TCACACCCAGGTGAGT-1	CD83+ Microglia	5.90933	-8.65414
Pool16_2_TCAGCAATCGCGTCGA-1	CD83+ Microglia	5.15318	-5.03624
Pool16_2_TCAGCCTAGTCTCGTA-1	CD83+ Microglia	6.67862	-5.36538
Pool16_2_TCATATCGTTGTACGT-1	CD83+ Microglia	6.51787	-6.0063
Pool16_2_TCATGCCGTAACGCGA-1	CD83+ Microglia	5.41656	-7.0847
Pool16_2_TCATTACGTTAAGCAA-1	CD83+ Microglia	5.34144	-4.8702
Pool16_2_TCATTACGTTGCTCCT-1	CD83+ Microglia	7.13642	-4.67104
Pool16_2_TCATTCATCCTGCCAT-1	CD83+ Microglia	5.19313	-4.72714
Pool16_2_TCCAGAAGTTCCACGG-1	CD83+ Microglia	5.13215	-6.92859
Pool16_2_TCGAAGTCACAACGTT-1	CD83+ Microglia	6.53524	-6.46111
Pool16_2_TCGCAGGAGCATCAGG-1	CD83+ Microglia	5.79909	-8.17786
Pool16_2_TCGTGCTCAGACAAAT-1	Phagocytosing Microglia	10.0822	0.163464
Pool16_2_TCTACATTCTTTGCAT-1	CD83+ Microglia	5.52508	-6.39861
Pool16_2_TCTTTGAAGGTATCTC-1	CD83+ Microglia	6.07936	-3.56238
Pool16_2_TGATGCAGTTGGAGGT-1	CD83+ Microglia	7.1307	-5.94549
Pool16_2_TGCAGTATCTCATTAC-1	CD83+ Microglia	6.7467	-6.15359
Pool16_2_TGCATCCCAGGTCAGA-1	CD83+ Microglia	5.85395	-7.29467
Pool16_2_TGCGATATCCGAAATC-1	CD83+ Microglia	5.91996	-7.52853
Pool16_2_TGGAGGAGTGAGCAGT-1	CD83+ Microglia	5.6642	-6.96146
Pool16_2_TGGTGATGTGACATCT-1	Inflammatory Microglia	8.55011	-2.82388
Pool16_2_TGGTTAGGTAGTTAGA-1	CD83+ Microglia	6.03715	-8.70827
Pool16_2_TGTTCATAGCTAAACA-1	Inflammatory Microglia	6.77666	-7.11211
Pool16_2_TTAATCCCATCATTTC-1	CD83+ Microglia	6.45297	-7.69789
Pool16_2_TTACCATTCGACGCTG-1	CD83+ Microglia	5.39128	-6.88505
Pool16_2_TTAGGGTCACTAGGTT-1	CD83+ Microglia	5.60184	-6.4255
Pool16_2_TTCACCGAGCGGGTTA-1	CD83+ Microglia	6.54815	-5.8116
Pool16_2_TTCCTAAGTGGACTAG-1	CD83+ Microglia	5.75987	-6.28034
Pool16_2_TTGCGTCCACCCTGTT-1	CD83+ Microglia	6.47308	-6.38592
Pool16_2_TTGCTGCCAATGTCAC-1	CD83+ Microglia	5.64728	-7.81521
Pool16_2_TTGTTGTAGACCATAA-1	Phagocytosing Microglia	8.68788	-2.46643
Pool16_2_TTTCCTCTCTCAAAGC-1	CD83+ Microglia	5.46493	-6.04875
Pool16_2_TTTGACTTCTAGCCAA-1	CD83+ Microglia	5.37698	-7.99998
Pool16_2_TTTGGTTCACCAACAT-1	Phagocytosing Microglia	8.53585	-2.94702
g25_g25_1_AACGGTAAGGAACCAA-1	CD83+ Microglia	5.45199	-7.21764
g25_g25_1_ACAACAGAGGCTGTGC-1	CD83+ Microglia	6.39294	-5.97998
g25_g25_1_ACCAAACTCCTAATAG-1	CD83+ Microglia	4.72739	-5.51056
g25_g25_1_ACGGGAAGTGCTGGTG-1	CD83+ Microglia	4.8666	-6.88735
g25_g25_1_ACGGGAAGTTAATGCG-1	CD83+ Microglia	4.14608	-5.58589
g25_g25_1_AGAACAAGTTGCGGAT-1	Phagocytosing Microglia	8.5208	-2.58964
g25_g25_1_AGTAATGCAATGAAGC-1	CD83+ Microglia	4.75408	-5.08019
g25_g25_1_AGTCAAGAGCGAGGTG-1	CD83+ Microglia	6.78537	-5.43928
g25_g25_1_AGTGCACGTAGGTTAT-1	CD83+ Microglia	4.06018	-7.31191
g25_g25_1_ATCATGTCACAACCTA-1	CD83+ Microglia	4.65289	-6.14917
g25_g25_1_ATGAAGCCAGTACCGT-1	CD83+ Microglia	3.29973	-6.73998
g25_g25_1_ATTAACCCACAGACTC-1	Resting Microglia	5.17013	-7.05354
g25_g25_1_ATTGAAGCATTGTCCT-1	CD83+ Microglia	4.3342	-4.28811
g25_g25_1_ATTGCACAGTTTCCTG-1	CD83+ Microglia	4.59945	-3.45659
g25_g25_1_CAACAATGTTAAGTGT-1	CD83+ Microglia	6.58307	-7.62871
g25_g25_1_CATCACACAACGTGCT-1	CD83+ Microglia	4.09371	-6.84516
g25_g25_1_CCAAATCAGCAACATC-1	CD83+ Microglia	7.91187	-4.46797
g25_g25_1_CCAACCAAGAGGCTAA-1	CD83+ Microglia	4.98233	-6.1396
g25_g25_1_CCACACAAGGCACAGG-1	CD83+ Microglia	5.13119	-7.05373
g25_g25_1_CTCCATCAGACAAAGT-1	CD83+ Microglia	6.37745	-3.73224
g25_g25_1_CTGACATAGGCAATAG-1	CD83+ Microglia	5.95788	-7.67617
g25_g25_1_CTGTATTTCATTACGA-1	CD83+ Microglia	5.20315	-4.86577
g25_g25_1_CTGTTTAGTGCGCGTA-1	Resting Microglia	1.73369	-5.91076
g25_g25_1_CTTGAACAGGTCCAAT-1	CD83+ Microglia	4.59063	-2.99908
g25_g25_1_CTTGGACCACTTCACT-1	CD83+ Microglia	4.83514	-4.68509
g25_g25_1_CTTTGTCCACTGACTA-1	CD83+ Microglia	5.1784	-5.04298
g25_g25_1_GAGCATGCATACTCCT-1	CD83+ Microglia	4.67604	-8.28749
g25_g25_1_GAGCCTTCATGCTCCC-1	Resting Microglia	4.10688	-5.66738
g25_g25_1_GAGGTACAGCTATTGA-1	CD83+ Microglia	5.62161	-6.72254
g25_g25_1_GATGGCTGTTTGTTGC-1	CD83+ Microglia	1.90935	-5.95847
g25_g25_1_GCAAACCGTGAGCGAA-1	CD83+ Microglia	5.27521	-5.17613
g25_g25_1_GCCTCGACAATCCCTT-1	Phagocytosing Microglia	8.10633	-3.55512
g25_g25_1_GGGCATGAGCTAATCA-1	CD83+ Microglia	4.43481	-7.15885
g25_g25_1_GGTGAGCCAACAGGTG-1	CD83+ Microglia	5.1194	-6.69271
g25_g25_1_GGTTGCGGTTGTGATG-1	CD83+ Microglia	4.44025	-7.4249
g25_g25_1_GTGAGGAGTGTTGCTT-1	Phagocytosing Microglia	8.49287	-2.76244
g25_g25_1_GTTACGCCAACACTTG-1	CD83+ Microglia	6.49946	-5.00301
g25_g25_1_TACCTGCTCGTCAAGT-1	CD83+ Microglia	8.05454	-3.399
g25_g25_1_TCATTACTCCTCCTAA-1	Resting Microglia	4.72568	-4.85485
g25_g25_1_TCATTGCGTTGACTTC-1	CD83+ Microglia	5.41663	-7.63405
g25_g25_1_TCATTTGGTAATTAGC-1	CD83+ Microglia	5.94136	-6.20289
g25_g25_1_TGATCACAGGACAACA-1	Resting Microglia	6.37547	-7.73202
g25_g25_1_TGCTAGCCATTGTGCA-1	CD83+ Microglia	4.98837	-5.63772
g25_g25_1_TGGTCCTTCCATAATG-1	CD83+ Microglia	5.35336	-6.976
g25_g25_1_TGGTCCTTCGAGCAAA-1	Resting Microglia	3.55771	-4.24089
g25_g25_1_TTATCCGTCTTAGCCC-1	CD83+ Microglia	5.68186	-7.84545
g25_g25_1_TTGACATCAGGCCAAA-1	CD83+ Microglia	6.87582	-6.49712
g25_g25_1_TTGCAACAGTCACTAA-1	CD83+ Microglia	5.51895	-6.81222
g25_g25_1_TTTCACCCAGCTCAAC-1	CD83+ Microglia	5.84883	-8.33311
g25_g25_2_AACAGGATCGGTACGC-1	CD83+ Microglia	6.27032	-5.63561
g25_g25_2_AAGTCTATCACACAGT-1	CD83+ Microglia	7.94023	-4.25844
g25_g25_2_AATTACCCAGGAACCA-1	CD83+ Microglia	4.21387	-6.60553
g25_g25_2_ACCCGGTAGAGGGACT-1	Resting Microglia	4.66528	-6.31512
g25_g25_2_ACCTTCATCGGTTCCT-1	CD83+ Microglia	6.2353	-7.09041
g25_g25_2_ACGCAAGCAATAAGCA-1	CD83+ Microglia	4.4734	-7.45178
g25_g25_2_ACTAACTCATGCTATG-1	CD83+ Microglia	7.71949	-4.14764
g25_g25_2_AGCCTAAGTAGCCATA-1	CD83+ Microglia	6.08802	-7.20577
g25_g25_2_AGGATTGAGGAGGGTT-1	CD83+ Microglia	5.9055	-7.73238
g25_g25_2_ATGCCTGAGTAACCAC-1	CD83+ Microglia	5.01894	-7.86206
g25_g25_2_CAAATCATCGCTAAGT-1	CD83+ Microglia	6.04957	-7.22792
g25_g25_2_CAACTAGGTTCGCTTG-1	CD83+ Microglia	5.88783	-8.69712
g25_g25_2_CACATACAGCTTTGGG-1	CD83+ Microglia	5.40716	-7.52733
g25_g25_2_CATTTGTTCAAACACC-1	Inflammatory Microglia	7.85162	-3.91816
g25_g25_2_CCCAAACCATTGGGAG-1	CD83+ Microglia	6.39814	-7.38978
g25_g25_2_CCCAATTGTCCGTGAG-1	CD83+ Microglia	2.25807	-6.2372
g25_g25_2_CCTAAGGTCCTTAGGG-1	CD83+ Microglia	5.95776	-7.88185
g25_g25_2_CGGCAATGTCTATCGT-1	CD83+ Microglia	7.45474	-5.20836
g25_g25_2_CGGTTCCGTATCTGGA-1	CD83+ Microglia	4.84256	-4.85633
g25_g25_2_CGTTTGGAGCCTAACG-1	CD83+ Microglia	7.37601	-4.71797
g25_g25_2_CTAAAGCTCGAGCTAT-1	Resting Microglia	3.29696	-4.68872
g25_g25_2_CTATGACAGTCTCACC-1	Resting Microglia	3.37504	-5.92344
g25_g25_2_CTGTTCATCAACCAAC-1	Phagocytosing Microglia	10.6809	2.29849
g25_g25_2_CTTGCAACAATATAGG-1	CD83+ Microglia	1.22964	-5.10829
g25_g25_2_CTTTGGTGTATTCGTC-1	CD83+ Microglia	4.45281	-5.33584
g25_g25_2_GAAACTGAGCGATACT-1	CD83+ Microglia	5.27366	-6.59855
g25_g25_2_GAGAACCAGTTCCTCA-1	Resting Microglia	3.37906	-4.86016
g25_g25_2_GATTAAGCACAATGCC-1	CD83+ Microglia	5.63599	-7.54946
g25_g25_2_GCCTGCTGTCATTAGG-1	CD83+ Microglia	5.71897	-6.12787
g25_g25_2_GCCTTAGAGTAGAGGC-1	CD83+ Microglia	6.44745	-7.11932
g25_g25_2_GGGTTTGTCCTAGTAA-1	Inflammatory Microglia	7.31584	-5.17364
g25_g25_2_GTACTTCGTATTGGTG-1	CD83+ Microglia	4.8906	-7.28918
g25_g25_2_GTCCGTAAGATACTTG-1	CD83+ Microglia	4.44255	-6.48618
g25_g25_2_GTCTAACAGTAAGAAC-1	CD83+ Microglia	9.03478	-0.879765
g25_g25_2_TAACCTAAGTAACAGG-1	CD83+ Microglia	5.43294	-5.88044
g25_g25_2_TACTCGCTCATGCGTG-1	CD83+ Microglia	5.19983	-7.87406
g25_g25_2_TACTGCACATAGCAGG-1	CD83+ Microglia	6.55668	-7.47795
g25_g25_2_TCATAACCACGTAATT-1	CD83+ Microglia	5.17535	-7.15929
g25_g25_2_TCCTGTTCACGAATTT-1	CD83+ Microglia	5.74232	-7.05102
g25_g25_2_TCTCACCAGTCACTCC-1	CD83+ Microglia	5.19636	-6.21237
g25_g25_2_TCTTGTCCACGTGCTG-1	CD83+ Microglia	4.76338	-7.80344
g25_g25_2_TGTAATGTCCGGTTAG-1	CD83+ Microglia	5.90945	-8.35034
g25_g25_2_TGTTAGCAGGTGCTGC-1	CD83+ Microglia	6.13449	-7.74481
g25_g25_2_TTAACCAAGCAAGACA-1	CD83+ Microglia	5.18418	-6.56047
g25_g25_2_TTAGGATGTTTGGGCG-1	CD83+ Microglia	5.17833	-8.32413
g25_g25_2_TTCATCCCATAACGGG-1	Phagocytosing Microglia	8.47702	-3.16513
g25_g25_2_TTGTGCCTCCCTTGCG-1	CD83+ Microglia	4.56182	-8.58649
g25_g25_2_TTTCCGGGTAGGTTTG-1	CD83+ Microglia	5.81275	-3.73271
Pool4_1_ATATCCTTCTCGCCTA-1	Resting Microglia	4.25134	3.17007
Pool4_1_ATCAGGTTCCTAACAG-1	Phagocytosing Microglia	8.08123	-2.28211
Pool4_1_ATTCATCGTCAATCTG-1	Phagocytosing Microglia	9.11081	2.0187
Pool4_1_CATCAAGGTCAAGTTC-1	Resting Microglia	7.86701	0.337494
Pool4_1_GACGTTAGTATCGCAT-1	Resting Microglia	9.98691	0.363976
Pool4_1_GATGTTGAGGCTTAAA-1	Phagocytosing Microglia	9.47643	-0.558506
Pool4_1_GCAGTTAGTAGTCTTG-1	Phagocytosing Microglia	8.71184	0.228453
Pool4_1_GTGCTTCCAACAAAGT-1	Phagocytosing Microglia	7.86156	2.81701
Pool4_1_TCTGCCACAGGCGTTC-1	Resting Microglia	9.26037	1.7995
Pool4_2_AGTACCAGTGACTGAG-1	Resting Microglia	-2.20433	3.90341
Pool4_2_ATAGACCAGAGTGACC-1	Resting Microglia	1.04213	0.749857
Pool4_2_ATTTACCTCCAACCGG-1	Resting Microglia	-3.0232	-0.104417
Pool4_2_CACGTGGAGAATCCCT-1	Phagocytosing Microglia	9.39788	-0.398651
Pool4_2_CATCGGGAGTCCCGGT-1	Resting Microglia	8.8652	-0.167966
Pool4_2_CCTTTGGAGTTGAATG-1	Phagocytosing Microglia	9.39983	-0.633885
Pool4_2_GAACACTAGAGGACTC-1	Inflammatory Microglia	7.6583	0.0209482
Pool4_2_GGAGATGGTCTTCCGT-1	Phagocytosing Microglia	7.56717	-3.87284
Pool4_2_GGGTATTGTTGGCCGT-1	Resting Microglia	3.49045	2.98836
Pool4_2_GTCGAATTCTACCAGA-1	Phagocytosing Microglia	9.23668	4.84549
Pool4_2_TCAGGTATCCGCCTAT-1	Phagocytosing Microglia	9.57658	3.13205
Pool4_2_TGTTGAGTCATTTGGG-1	Phagocytosing Microglia	10.4228	3.01633
Pool4_2_TGTTGAGTCGAGTTGT-1	Resting Microglia	1.39358	3.51522
Pool4_2_TTAGGGTGTGACACAG-1	Resting Microglia	6.47096	1.99113
g4_g4_1_AAGCTCCCAATGCGCT-1	Resting Microglia	2.80569	-1.76654
g4_g4_1_AAGCTTGGTACTTCAC-1	Resting Microglia	0.469632	-2.83696
g4_g4_1_AAGGCCCTCATTTGTC-1	Phagocytosing Microglia	9.16537	3.36532
g4_g4_1_ACATTAGTCAGTATTG-1	CD83+ Microglia	5.00399	-3.64888
g4_g4_1_AGGCTAAAGCAGGTTT-1	Phagocytosing Microglia	9.61837	3.29216
g4_g4_1_TGGGCCTAGTAACTCA-1	Phagocytosing Microglia	9.55946	2.08546
g4_g4_1_TTACCTGTCAGGCCTA-1	Resting Microglia	-7.22103	2.27551
g4_g4_2_AAGCATGAGCAGGTGG-1	Phagocytosing Microglia	9.88158	0.318007
g4_g4_2_ATCAGGTTCATGCTAA-1	Phagocytosing Microglia	8.54035	2.65352
g4_g4_2_CACATACAGAGAGGCT-1	Resting Microglia	-2.80608	-0.393591
g4_g4_2_CATGCGGGTTCATCTA-1	Phagocytosing Microglia	9.8268	-0.51303
g4_g4_2_GAACCTGTCGTTCACC-1	Resting Microglia	-2.18369	-0.756985
g4_g4_2_GCTGGATGTCCTCCAA-1	Resting Microglia	0.721801	-0.697717
g4_g4_2_TCGCTAACAAGTGTTT-1	Resting Microglia	-0.919833	-0.282792
g4_g4_2_TGGTTAATCTCTAGCC-1	Phagocytosing Microglia	7.87772	-0.48535
Pool5_1_AAATGGATCTTGATTC-1	Resting Microglia	-8.09193	1.22304
Pool5_1_AACAAAGCAGCGCGTT-1	Resting Microglia	-4.296	1.97899
Pool5_1_AACGTCATCGCCAGTG-1	Resting Microglia	-4.99121	3.27451
Pool5_1_AATCGACGTAGTCGGA-1	CD83+ Microglia	-2.50421	-3.60137
Pool5_1_ACCAAACAGTGGTTAA-1	Resting Microglia	-8.06575	-2.28766
Pool5_1_ACCATTTCAGCCGTCA-1	Resting Microglia	-5.76365	-1.03759
Pool5_1_ACGGGTCTCAGTCACA-1	Phagocytosing Microglia	10.0834	-1.31327
Pool5_1_AGAACAATCTGCTGAA-1	Resting Microglia	-4.37909	1.24724
Pool5_1_AGAAGCGTCACTCGAA-1	Resting Microglia	-6.12633	2.28135
Pool5_1_AGAGAATGTATCGTAC-1	Resting Microglia	-1.16465	-1.28919
Pool5_1_AGGACGAAGTGCCTCG-1	Resting Microglia	-7.91207	1.44518
Pool5_1_AGGATCTAGTGGGAAA-1	Resting Microglia	-4.36333	-0.176079
Pool5_1_AGGCCACAGAGCGACT-1	Resting Microglia	-3.41968	-2.13061
Pool5_1_AGGGCTCGTACTGCCG-1	Resting Microglia	-0.905583	-2.67749
Pool5_1_AGTAGTCAGTCTAGCT-1	CD83+ Microglia	0.32275	-3.4309
Pool5_1_AGTAGTCGTTAGGGAC-1	Resting Microglia	-6.14325	-0.509546
Pool5_1_AGTGATCTCATGCCCT-1	Resting Microglia	-5.11862	1.86527
Pool5_1_AGTGCCGGTGGTTTAC-1	Resting Microglia	-2.36264	-4.1611
Pool5_1_ATATCCTGTACCCGCA-1	Resting Microglia	-4.94027	3.35758
Pool5_1_ATCGGATAGTGCGCTC-1	Resting Microglia	-8.31841	0.708817
Pool5_1_ATCGTCCTCCCATGGG-1	Resting Microglia	-0.37016	-1.45576
Pool5_1_ATGCATGCAAGAGTAT-1	Resting Microglia	-4.28176	-0.124869
Pool5_1_ATTACTCCAACCGTAT-1	Resting Microglia	-7.79789	0.810959
Pool5_1_ATTCCATTCTGAGGTT-1	Resting Microglia	-3.52588	-1.0815
Pool5_1_ATTCTACCAGAGACTG-1	Resting Microglia	-8.45296	0.631805
Pool5_1_ATTGGGTTCGCTACAA-1	Resting Microglia	0.573723	0.316822
Pool5_1_ATTTACCGTGGGCTCT-1	Resting Microglia	-4.03511	-0.00718351
Pool5_1_CACAACAGTGACACGA-1	Resting Microglia	-1.61163	-1.90797
Pool5_1_CAGGCCAAGGGTTGCA-1	Resting Microglia	-0.656339	0.728521
Pool5_1_CATACAGTCATTTGGG-1	Resting Microglia	-3.58738	3.47009
Pool5_1_CATAGACTCCTCACCA-1	Resting Microglia	-1.46558	0.279858
Pool5_1_CATGAGTTCGTGTGGC-1	CD83+ Microglia	4.63006	-3.11012
Pool5_1_CATGCAAGTCAGATTC-1	Resting Microglia	-4.03046	-2.95893
Pool5_1_CATGGTAAGAGTCTTC-1	Resting Microglia	-6.65024	2.30428
Pool5_1_CCAATGAGTAACATGA-1	Resting Microglia	0.234265	0.402806
Pool5_1_CCACACTCAGTCGCAC-1	Resting Microglia	-4.63128	4.44012
Pool5_1_CCACACTGTACATTGC-1	Resting Microglia	-1.66509	-1.37818
Pool5_1_CCACGAGAGAAACCCG-1	Resting Microglia	-6.03393	2.08896
Pool5_1_CCCTCTCGTGGATACG-1	Resting Microglia	-5.53796	-1.31478
Pool5_1_CCTATCGGTCAACATC-1	Resting Microglia	-8.00231	0.479089
Pool5_1_CGAGAAGTCGTCAAAC-1	Resting Microglia	-5.02348	2.1575
Pool5_1_CGAGTGCAGACATCAA-1	Resting Microglia	2.43634	0.930616
Pool5_1_CGGAACCGTGCGACAA-1	Resting Microglia	-3.39329	4.49067
Pool5_1_CGGACACAGTAGCAAT-1	Resting Microglia	-8.95228	1.37143
Pool5_1_CGGGTCAGTTGTGCCG-1	Resting Microglia	-4.13834	1.01792
Pool5_1_CGTCCATTCTTCTAAC-1	Resting Microglia	-4.7691	-1.04916
Pool5_1_CGTGTCTGTTAAACCC-1	Resting Microglia	-2.46617	-1.4889
Pool5_1_CTAGGTATCCTTCTAA-1	Inflammatory Microglia	0.00214533	-3.11839
Pool5_1_CTCATCGTCAGGAACG-1	Resting Microglia	-4.87143	0.637372
Pool5_1_CTCTCAGTCCGGCTTT-1	Resting Microglia	-3.79186	1.27617
Pool5_1_CTGGACGGTAAGACCG-1	Resting Microglia	-4.68724	1.70368
Pool5_1_CTTGAGAGTTAGAGAT-1	Resting Microglia	-4.14189	-0.126822
Pool5_1_GAATCACGTCAAAGCG-1	Resting Microglia	-3.63729	-1.07686
Pool5_1_GACAGCCTCCACACAA-1	Resting Microglia	0.905465	2.92836
Pool5_1_GACCCAGAGATTTGCC-1	Resting Microglia	-8.14393	0.201053
Pool5_1_GACCCTTAGTACGTCT-1	Resting Microglia	-5.94271	2.03035
Pool5_1_GACCTTCAGCGACTAG-1	Resting Microglia	-7.3477	2.31274
Pool5_1_GACGCTGTCCCAGCGA-1	Resting Microglia	-4.96483	0.364138
Pool5_1_GATCCCTTCGCGTGAC-1	Resting Microglia	-4.55992	-2.64308
Pool5_1_GATTCTTGTGTGGTCC-1	Resting Microglia	-1.22115	0.741732
Pool5_1_GCAACATAGGACAAGA-1	Resting Microglia	0.834767	2.32409
Pool5_1_GCACTAAAGTCACACT-1	Resting Microglia	-6.73229	1.50811
Pool5_1_GCCATGGAGGATTTAG-1	Resting Microglia	-0.520543	-0.663223
Pool5_1_GCCATTCAGAAATTCG-1	Resting Microglia	-5.87648	3.09996
Pool5_1_GCGATCGTCATGAGTC-1	Resting Microglia	-1.60592	-3.41692
Pool5_1_GGAATGGGTTATCTTC-1	Resting Microglia	-6.3164	1.12758
Pool5_1_GGAGAACCATATAGCC-1	Phagocytosing Microglia	9.19219	5.12129
Pool5_1_GGGACTCCAGCTTTCC-1	Resting Microglia	-0.565511	0.27413
Pool5_1_GGGACTCTCTCTTGCG-1	Resting Microglia	-0.981414	1.51898
Pool5_1_GGGATCCAGGCCTAGA-1	Resting Microglia	-5.36552	-1.48679
Pool5_1_GGGCTCATCCATAGGT-1	Resting Microglia	-1.37286	1.59165
Pool5_1_GGGTAGAAGGGTCAAC-1	Resting Microglia	-2.13468	2.06033
Pool5_1_GGTAACTAGGATAATC-1	Resting Microglia	-5.8769	1.63246
Pool5_1_GTAACACAGTCATAGA-1	Resting Microglia	-4.66431	-2.13928
Pool5_1_GTACAGTGTAACAGTA-1	Resting Microglia	-1.40013	-2.43012
Pool5_1_GTACAGTGTCACGTGC-1	Resting Microglia	0.86942	1.91952
Pool5_1_GTATTTCAGCGTCTCG-1	Resting Microglia	-0.841347	-0.585252
Pool5_1_GTCAAACAGATGAATC-1	Resting Microglia	3.5057	1.45354
Pool5_1_GTCAAACGTGTACATC-1	Resting Microglia	1.05152	0.0612876
Pool5_1_GTCAGCGTCCGAAGGA-1	Resting Microglia	-2.44111	1.02883
Pool5_1_GTCCCATTCCCGAATA-1	Resting Microglia	-7.2993	2.62594
Pool5_1_GTCTTTATCAAGTGTC-1	Phagocytosing Microglia	8.9036	5.47103
Pool5_1_GTGAGTTGTTAGTCGT-1	Resting Microglia	-3.9454	-1.92715
Pool5_1_GTGAGTTGTTCGGCGT-1	Resting Microglia	-5.62982	3.30123
Pool5_1_GTGATGTGTGCACATT-1	Resting Microglia	-1.77839	-3.33949
Pool5_1_GTGCTGGAGAGCTGCA-1	CD83+ Microglia	6.26712	-2.6393
Pool5_1_GTGTCCTTCGTGTGAT-1	Resting Microglia	-2.55632	1.86829
Pool5_1_GTGTGATCAAATCGGG-1	Resting Microglia	-2.37925	-1.96346
Pool5_1_GTTAGTGAGCCTAGGA-1	Resting Microglia	-7.92759	0.703633
Pool5_1_GTTCCGTGTTTAAGGA-1	Resting Microglia	-4.4147	-0.499468
Pool5_1_TACACCCGTGAGACCA-1	Resting Microglia	-6.96158	2.21322
Pool5_1_TACCGGGGTTCGTACA-1	Phagocytosing Microglia	9.3248	4.23639
Pool5_1_TACCTCGTCACTGGTA-1	Resting Microglia	-2.73031	0.674151
Pool5_1_TACCTCGTCCCATACC-1	Resting Microglia	-3.9116	-0.208967
Pool5_1_TACTGCCAGTTCCGGC-1	Resting Microglia	-4.75703	2.43416
Pool5_1_TAGACCAGTGTGGACA-1	Resting Microglia	-2.01897	-2.74484
Pool5_1_TAGTGCATCAGCGCGT-1	Resting Microglia	-3.44381	0.880524
Pool5_1_TATACCTGTATTGCCA-1	Resting Microglia	-8.45016	1.63387
Pool5_1_TATATCCTCTATTTCG-1	Resting Microglia	-2.80545	-3.84499
Pool5_1_TCAATTCGTGCTTATG-1	Resting Microglia	-3.04265	-0.869973
Pool5_1_TCACATTAGACATACA-1	Resting Microglia	-4.176	1.33327
Pool5_1_TCACATTTCAGGTGTT-1	Resting Microglia	-7.47832	1.43394
Pool5_1_TCACTCGAGGCCACTC-1	Resting Microglia	-1.59049	1.01444
Pool5_1_TCATCATGTGTACATC-1	Resting Microglia	-5.35373	1.4214
Pool5_1_TCCGATCCAGCGCTTG-1	CD83+ Microglia	-0.982082	-1.26676
Pool5_1_TCGACCTCAGACGATG-1	Resting Microglia	-1.19078	-1.27445
Pool5_1_TCGGTCTCACCCTTAC-1	Resting Microglia	-7.24783	1.75386
Pool5_1_TCGTGGGGTTCGCGTG-1	Resting Microglia	-1.32865	1.53836
Pool5_1_TCTTAGTAGACCTCCG-1	Resting Microglia	-3.34879	-0.655879
Pool5_1_TGAACGTCAAGTGGGT-1	Resting Microglia	-6.14153	-1.01708
Pool5_1_TGAACGTCATCTCATT-1	Resting Microglia	-3.77616	2.13189
Pool5_1_TGAGACTTCGCCAGTG-1	Resting Microglia	-6.4381	2.9779
Pool5_1_TGCAGATCATGACGAG-1	Resting Microglia	-2.64254	3.70288
Pool5_1_TGCGATAAGTTATGGA-1	Resting Microglia	-3.06801	-0.262068
Pool5_1_TGCGATATCTACGCAA-1	Resting Microglia	-3.38882	-1.28269
Pool5_1_TGGAACTTCTCACGAA-1	Resting Microglia	-7.63148	2.381
Pool5_1_TGGAGGAGTCTTGCTC-1	Resting Microglia	-4.3474	0.476041
Pool5_1_TGGGTTAGTATGTCTG-1	Resting Microglia	-0.616886	-4.62563
Pool5_1_TGGGTTAGTTGGGTAG-1	Phagocytosing Microglia	9.31987	4.64259
Pool5_1_TGGTAGTGTCGCCACA-1	Resting Microglia	-3.45838	1.56524
Pool5_1_TGTCCACAGAAGAGCA-1	Resting Microglia	-3.49469	-2.15555
Pool5_1_TGTTACTTCCACGTGG-1	Resting Microglia	-4.20108	2.60775
Pool5_1_TTACAGGAGCAGTAAT-1	Resting Microglia	-3.63623	0.46557
Pool5_1_TTCCGGTTCAACTCTT-1	Resting Microglia	-4.91706	-1.32497
Pool5_1_TTCTTCCGTGTCCATA-1	CD83+ Microglia	-5.51131	-1.24642
Pool5_1_TTGACCCTCCTACGAA-1	Resting Microglia	-2.19041	-2.59392
Pool5_1_TTGCATTGTTGCGGCT-1	Resting Microglia	-6.63251	1.6325
Pool5_1_TTTACCAAGGAATCGC-1	CD83+ Microglia	-2.19394	-2.90216
Pool5_1_TTTGATCAGAGGCGGA-1	Resting Microglia	-0.611514	-1.63953
Pool5_2_AACGAAATCACTCTTA-1	Inflammatory Microglia	4.61737	-1.79879
Pool5_2_AAGACAATCATTGAGC-1	Resting Microglia	0.874808	-3.87185
Pool5_2_AATGACCTCGACGACC-1	Resting Microglia	0.238918	0.811396
Pool5_2_ACAGAAAAGTACTCGT-1	Resting Microglia	-5.88479	0.995855
Pool5_2_ACCATTTCATTGGGAG-1	Resting Microglia	-0.414377	-1.53555
Pool5_2_ACGCACGCACTCTGCT-1	Resting Microglia	-6.2147	2.81214
Pool5_2_ACTTCCGCAGCACCCA-1	Resting Microglia	-1.56925	2.86812
Pool5_2_AGACCATCAAAGTGTA-1	Resting Microglia	-4.52079	0.588694
Pool5_2_AGAGAGCAGAGGTTAT-1	Resting Microglia	-4.5998	2.12331
Pool5_2_AGAGCCCTCTCATGCC-1	Resting Microglia	-0.216749	1.93291
Pool5_2_AGCGTATAGTTTCAGC-1	Resting Microglia	-2.01149	0.159911
Pool5_2_AGGTTACGTTAGGCCC-1	Resting Microglia	-4.69157	-1.49677
Pool5_2_AGTAACCCACCTCTGT-1	CD83+ Microglia	-0.765387	-3.22576
Pool5_2_AGTACTGCACACCTAA-1	Resting Microglia	3.02362	1.68149
Pool5_2_AGTAGTCCAGGTTTAC-1	Resting Microglia	-4.69317	1.07814
Pool5_2_AGTCATGGTTTGAACC-1	Resting Microglia	-4.40407	1.16851
Pool5_2_ATACTTCCAGACGCTC-1	Resting Microglia	-7.22007	2.29095
Pool5_2_ATAGACCTCACTCGAA-1	Resting Microglia	-9.74485	1.5603
Pool5_2_ATCCCTGAGCCAACCC-1	Resting Microglia	-3.49029	4.18847
Pool5_2_ATGAGGGTCGTTGTAG-1	Resting Microglia	-3.10759	0.670981
Pool5_2_ATGGTTGGTTTGAACC-1	Resting Microglia	-7.14484	-1.94465
Pool5_2_ATTACCTGTCTCTCTG-1	Resting Microglia	-3.01509	0.315059
Pool5_2_ATTCCATAGACCTGGA-1	Inflammatory Microglia	3.48098	-2.64522
Pool5_2_ATTCGTTAGGTAAAGG-1	Resting Microglia	-4.24018	0.516668
Pool5_2_ATTCGTTAGTTACTCG-1	Resting Microglia	-5.59936	1.6828
Pool5_2_ATTCTTGGTATCAGCT-1	Resting Microglia	-9.42899	-0.863788
Pool5_2_CAACAACGTCTAGATC-1	Resting Microglia	0.875656	-1.94106
Pool5_2_CAACGGCGTTGTAGCT-1	Resting Microglia	-6.51293	0.510411
Pool5_2_CAAGAGGAGTACCGGA-1	Resting Microglia	-9.51958	2.2494
Pool5_2_CAAGAGGTCATAAGGA-1	Resting Microglia	-3.72247	-0.610372
Pool5_2_CAATGACTCTAGGCAT-1	Resting Microglia	-2.60723	0.424909
Pool5_2_CACAACAGTCGGATTT-1	Resting Microglia	-3.74411	3.02801
Pool5_2_CACAACAGTGGCCCAT-1	Resting Microglia	0.942982	1.87218
Pool5_2_CACACAACAGGTATGG-1	Resting Microglia	-1.44105	0.484326
Pool5_2_CAGTTCCAGCTAATCC-1	Resting Microglia	-6.60732	0.609149
Pool5_2_CAGTTCCGTTCTGAGT-1	Resting Microglia	-3.48261	-1.37237
Pool5_2_CATACAGGTGGCTACC-1	Resting Microglia	-4.77382	-2.42969
Pool5_2_CATGGATGTACCCACG-1	Resting Microglia	1.39666	1.31103
Pool5_2_CCAATTTCAAGAGATT-1	Resting Microglia	-8.50443	1.57447
Pool5_2_CCACGAGAGTTGGACG-1	Resting Microglia	-2.60716	-0.070605
Pool5_2_CCGTGAGGTAAGGAGA-1	Resting Microglia	-4.46123	0.622763
Pool5_2_CCGTTCAAGCTTGTTG-1	Resting Microglia	-8.35037	2.4716
Pool5_2_CCTTCAGAGACCTCAT-1	Resting Microglia	-3.06107	1.91019
Pool5_2_CGAGTGCAGTTGAAAC-1	Resting Microglia	-3.84533	-1.25167
Pool5_2_CGTAGTAGTGCAGGAT-1	Resting Microglia	-2.7951	-2.23916
Pool5_2_CGTGTCTAGCGACTTT-1	Resting Microglia	-4.44123	-1.48058
Pool5_2_CTACATTTCGTGGAAG-1	Resting Microglia	-3.62969	1.31475
Pool5_2_CTACGGGCATGACTGT-1	Resting Microglia	-4.53053	0.0357755
Pool5_2_CTCCATGCACAAATAG-1	CD83+ Microglia	-1.36811	-2.62407
Pool5_2_CTCCGATTCTCGTGGG-1	Resting Microglia	-6.49381	0.572032
Pool5_2_CTCGAGGTCCCTGGTT-1	Resting Microglia	-2.39066	-0.287877
Pool5_2_CTCTCAGTCCTGGTCT-1	Phagocytosing Microglia	9.45288	4.90625
Pool5_2_CTGATCCCAGTCGGAA-1	Resting Microglia	-3.6562	-1.66634
Pool5_2_CTGTAGATCGCTAGCG-1	Resting Microglia	-2.85691	-0.064521
Pool5_2_CTTCGGTGTAGACAGC-1	Resting Microglia	-5.19505	-0.779228
Pool5_2_CTTGAGAGTGGACCAA-1	Resting Microglia	-3.4608	-1.76615
Pool5_2_CTTTCGGGTATAATGG-1	Phagocytosing Microglia	7.86443	2.85065
Pool5_2_GAAGAATAGTTCTACG-1	Resting Microglia	-4.06344	1.47821
Pool5_2_GAAGGGTGTAACATGA-1	Resting Microglia	-3.4418	-0.321072
Pool5_2_GAGACCCCATGGTGGA-1	Resting Microglia	-3.79184	-1.91744
Pool5_2_GAGACCCTCATTTGTC-1	Resting Microglia	-8.73614	1.33784
Pool5_2_GAGGGATGTTAGGAGC-1	Resting Microglia	-1.59733	1.12175
Pool5_2_GAGTGTTCAAGGTCTT-1	Resting Microglia	1.03393	2.13714
Pool5_2_GAGTTGTGTATTAAGG-1	Resting Microglia	-3.29195	2.3367
Pool5_2_GATGAGGTCACGATCA-1	Resting Microglia	-4.88268	0.040271
Pool5_2_GATGAGGTCAGCAATC-1	Resting Microglia	-6.71561	-0.588617
Pool5_2_GATGGAGCAGGCCTGT-1	Resting Microglia	-3.67	2.63362
Pool5_2_GCATCTCTCGAGTGGA-1	Phagocytosing Microglia	7.43118	-0.348568
Pool5_2_GCCATGGCACGACGTC-1	Resting Microglia	-5.28037	-0.759455
Pool5_2_GCCGATGTCAAATAGG-1	Resting Microglia	-6.11812	2.27547
Pool5_2_GCGTGCAAGCACACCC-1	Resting Microglia	-4.51642	-1.75628
Pool5_2_GGAATGGGTCATCTAG-1	Resting Microglia	-4.3938	0.229098
Pool5_2_GGAGAACCACGGGCTT-1	Resting Microglia	-4.07083	0.158966
Pool5_2_GGGACTCAGTACAGAT-1	Resting Microglia	-0.905937	0.400728
Pool5_2_GGGAGTAAGAACTCCT-1	Resting Microglia	-1.36981	1.71417
Pool5_2_GGGCCATCACGAAGAC-1	Resting Microglia	-3.79311	-2.40654
Pool5_2_GGGTAGATCCACATAG-1	Resting Microglia	-4.50273	0.379857
Pool5_2_GGGTCACAGGGACAGG-1	Inflammatory Microglia	1.60502	-3.94088
Pool5_2_GGTAGAGTCGGAATTC-1	Resting Microglia	-7.11929	1.5679
Pool5_2_GGTCACGAGCTCCATA-1	Resting Microglia	-5.48753	-0.384164
Pool5_2_GTAACCACATAATCGC-1	Resting Microglia	-8.32647	1.1529
Pool5_2_GTAGAGGTCCCTCTCC-1	Resting Microglia	-0.783524	-3.50841
Pool5_2_GTCTTTATCTGCCTGT-1	Resting Microglia	-4.84246	-1.3021
Pool5_2_GTGGGAAAGAGTATAC-1	Phagocytosing Microglia	8.41742	2.95495
Pool5_2_GTTATGGGTAATCAAG-1	Resting Microglia	-4.53945	-1.38628
Pool5_2_GTTGCTCCATCTCGTC-1	Resting Microglia	-0.597765	-0.0392008
Pool5_2_GTTTGGACAAAGGAGA-1	Resting Microglia	-5.84968	2.90679
Pool5_2_TACCGGGCATCGTCCT-1	Resting Microglia	-5.90956	0.642725
Pool5_2_TACCTCGCAAGATTGA-1	Resting Microglia	-4.75518	2.05715
Pool5_2_TACGGGCCAAGGTCAG-1	Resting Microglia	-4.66799	1.47263
Pool5_2_TACTTACGTACAGCGA-1	CD83+ Microglia	2.42397	-1.76305
Pool5_2_TAGACCATCTTGTGCC-1	Resting Microglia	-2.90307	0.0925017
Pool5_2_TAGATCGCATGTAACC-1	Resting Microglia	-4.49238	1.75988
Pool5_2_TATCAGGTCCGCAAAT-1	Resting Microglia	-7.18641	0.29267
Pool5_2_TCAAGACGTAGGATAT-1	Resting Microglia	0.558381	-3.00373
Pool5_2_TCAGGGCTCCGGACTG-1	Resting Microglia	-4.52467	4.26729
Pool5_2_TCAGTCCGTGTCATGT-1	Resting Microglia	-5.91588	0.806195
Pool5_2_TCATACTTCTGTCCGT-1	Resting Microglia	-3.95357	-0.60601
Pool5_2_TCATGTTAGAAACCCG-1	Resting Microglia	-6.1996	1.91953
Pool5_2_TCCATGCAGAGCTTTC-1	Resting Microglia	-5.62956	1.27739
Pool5_2_TCCTTCTGTCCCTGTT-1	Resting Microglia	-4.55795	-0.782406
Pool5_2_TCCTTTCCACCCTCTA-1	Resting Microglia	-5.62674	3.39141
Pool5_2_TCGATTTAGCGGGTAT-1	Resting Microglia	-4.21339	1.99065
Pool5_2_TCGGATACACGCTATA-1	Resting Microglia	-6.84399	1.66581
Pool5_2_TCTATACTCATCTATC-1	Resting Microglia	1.74721	-0.402466
Pool5_2_TCTCACGCAAATTGCC-1	Resting Microglia	-0.652886	-0.039768
Pool5_2_TCTCAGCTCCGTCCTA-1	Resting Microglia	3.26116	-0.632658
Pool5_2_TGACAGTCAGGTCCCA-1	Resting Microglia	-5.32016	2.08412
Pool5_2_TGACCCTAGGCAGGGA-1	Resting Microglia	0.333737	-0.922593
Pool5_2_TGACCCTCAGCGTACC-1	Resting Microglia	-5.11897	-0.413398
Pool5_2_TGAGCATAGTCATCGT-1	Resting Microglia	-2.87643	1.40464
Pool5_2_TGATTTCTCGACCCAG-1	Resting Microglia	-3.63783	1.22074
Pool5_2_TGCAGGCGTCGGAACA-1	Resting Microglia	-5.11878	-1.11056
Pool5_2_TGCGGCAAGCGCCGTT-1	CD83+ Microglia	3.25632	-2.22701
Pool5_2_TGCTCCATCAGCGGAA-1	Resting Microglia	-6.08027	0.0114048
Pool5_2_TGGAGAGCAGCCGTTG-1	Resting Microglia	3.71549	-2.82693
Pool5_2_TGGAGGACATAGCACT-1	Resting Microglia	-5.95623	-1.3043
Pool5_2_TGGGATTTCGAGTACT-1	CD83+ Microglia	1.12327	-4.07296
Pool5_2_TGGGTTATCAGCTTGA-1	Resting Microglia	-5.80241	3.13023
Pool5_2_TTACCATAGAGGGCGA-1	Resting Microglia	-9.96694	1.7273
Pool5_2_TTACGTTAGTATGAAC-1	CD83+ Microglia	-0.573293	-3.78051
Pool5_2_TTACTGTCATCTCATT-1	Phagocytosing Microglia	10.4498	2.97569
Pool5_2_TTAGGGTCAGATTTCG-1	Resting Microglia	-5.81569	0.840115
Pool5_2_TTAGGGTCAGCAAGAC-1	Resting Microglia	-6.11424	2.75623
Pool5_2_TTCATGTGTGAAGCGT-1	CD83+ Microglia	-1.33827	-3.25557
Pool5_2_TTCGCTGAGTTTGCTG-1	Resting Microglia	-3.89018	0.136028
Pool5_2_TTCGCTGCACCCAAGC-1	Resting Microglia	-4.37955	0.26707
Pool5_2_TTCTAACCACATAGCT-1	Resting Microglia	-4.74182	0.356115
Pool5_2_TTCTAGTCATTCTTCA-1	Resting Microglia	1.3876	0.57024
Pool5_2_TTGACCCGTTTCCCAC-1	Resting Microglia	-3.43852	-1.2735
Pool5_2_TTTACGTGTACGAGTG-1	Resting Microglia	-8.59283	2.36142
g10_g10_1_AATTAGCGTGAGCACT-1	Resting Microglia	-7.43063	-0.0596671
g10_g10_1_AATTTGGTCATGCAAC-1	Resting Microglia	-2.66616	-0.904846
g10_g10_1_ACGAAGTCATCCTGAA-1	Resting Microglia	-3.31305	-1.60599
g10_g10_1_ACTTGCACACTAGCGT-1	Resting Microglia	-2.70082	2.16386
g10_g10_1_ACTTGTCGTAATCACG-1	Resting Microglia	-8.8693	0.206355
g10_g10_1_AGCGCCTAGACCATAC-1	Resting Microglia	1.0721	0.917284
g10_g10_1_AGGAACGGTTCACCCA-1	Inflammatory Microglia	-1.37004	-1.72425
g10_g10_1_ATGGCTTAGACTAAGG-1	Resting Microglia	1.32211	0.134026
g10_g10_1_CAATCGCCATGTCAAT-1	Resting Microglia	-2.64774	0.840253
g10_g10_1_CATAATGTCCCATAAA-1	Resting Microglia	-0.993202	2.30419
g10_g10_1_CCACACAAGGTCGAGG-1	Resting Microglia	-5.32988	1.96866
g10_g10_1_CCCGCTTCAGTATGTT-1	Resting Microglia	-2.7359	0.537766
g10_g10_1_CCTTTAGTCGAAGCGG-1	Resting Microglia	1.086	-4.68812
g10_g10_1_CGCTCCATCGGCTATG-1	Resting Microglia	-6.93695	1.04624
g10_g10_1_CTCATCATCGCTATAA-1	Resting Microglia	-0.37431	0.725712
g10_g10_1_CTGATCACAGTTTGTG-1	Resting Microglia	-1.05039	0.567132
g10_g10_1_CTTGGACCACCTAAGC-1	Resting Microglia	-4.56777	-2.02356
g10_g10_1_GAATTTGTCGCTTCTA-1	Resting Microglia	-5.76539	0.778387
g10_g10_1_GATAACGAGTCACCTC-1	Resting Microglia	-2.85403	0.254231
g10_g10_1_GCCCATAAGGAAGCTA-1	Resting Microglia	-3.23993	-1.44316
g10_g10_1_GGCCGTTAGCTGAGGG-1	Resting Microglia	-2.29335	-2.63719
g10_g10_1_GGTTATATCAGGTTTA-1	Resting Microglia	-6.88054	1.87825
g10_g10_1_GGTTGCGGTGGATTCA-1	CD83+ Microglia	6.09895	-1.22214
g10_g10_1_GGTTTCTGTTCGCTCA-1	Resting Microglia	-1.71645	1.16166
g10_g10_1_GTTCGCTTCATGTTTC-1	Resting Microglia	-6.80334	-0.385346
g10_g10_1_TAACCAGGTTAAGCCA-1	Resting Microglia	-7.06341	1.02557
g10_g10_1_TACCCGGCAAGGCCAA-1	Resting Microglia	-4.18053	0.257977
g10_g10_1_TAGCTAGGTTTATCGC-1	Resting Microglia	-4.51627	0.864706
g10_g10_1_TATCACAAGACACTTA-1	CD83+ Microglia	-3.98939	-2.23767
g10_g10_1_TATGACATCTTTAAGG-1	Resting Microglia	-9.11987	2.80059
g10_g10_1_TATTTGCTCTCTAGCC-1	Resting Microglia	-3.15099	1.08103
g10_g10_1_TCCATGCTCTTTAAGG-1	Resting Microglia	-5.62968	1.69074
g10_g10_1_TCCCGTTAGCATCCAG-1	Resting Microglia	-6.41314	0.717509
g10_g10_1_TCTAATCTCGGGCCAT-1	Resting Microglia	-8.19636	3.3766
g10_g10_1_TGAACAGAGGAAGCTA-1	Resting Microglia	-5.57607	2.8899
g10_g10_1_TGAAGGATCTGCAACG-1	Resting Microglia	2.17993	1.99694
g10_g10_1_TGCACCTTCTATTGTC-1	Resting Microglia	-3.39706	-2.51512
g10_g10_1_TGCCATTGTGTTGCAA-1	Resting Microglia	-3.50449	-2.00511
g10_g10_1_TGGAACAAGTCTGGGC-1	Resting Microglia	-2.14953	4.15593
g10_g10_1_TGTCCTGGTGAGACTC-1	Resting Microglia	-1.59309	3.52715
g10_g10_1_TGTGCGCAGTCACCAG-1	Resting Microglia	-9.53787	0.996919
g10_g10_1_TTCGTTAGTTAAGCGC-1	Resting Microglia	-7.91534	1.45327
g10_g10_1_TTGGATATCCTGAGTG-1	Resting Microglia	-6.30628	0.594885
g10_g10_2_AACAGATAGTCAGGCC-1	Resting Microglia	-3.96196	-0.216911
g10_g10_2_AACGCCCAGGCCTAAT-1	Phagocytosing Microglia	9.24211	-1.11794
g10_g10_2_AAGACATAGTTACCGG-1	Resting Microglia	-0.635534	1.08578
g10_g10_2_AGCCTCCGTTCGCTTG-1	Resting Microglia	-0.647521	-0.228637
g10_g10_2_AGTTTGCAGGTAGCTT-1	CD83+ Microglia	0.628121	-3.91069
g10_g10_2_ATATGTCCATGTCAAT-1	Resting Microglia	-8.43926	1.19676
g10_g10_2_ATGAAGTAGTTATCCT-1	Resting Microglia	-3.1034	-2.99607
g10_g10_2_ATGGCTTAGTTTCCTG-1	Resting Microglia	-1.28928	0.715736
g10_g10_2_ATTAACCCAGGCCTTG-1	Resting Microglia	-1.04401	1.17028
g10_g10_2_CAGCCAATCCAGGAAA-1	Resting Microglia	-9.00307	2.75912
g10_g10_2_CAGCCAATCCTTCTAG-1	Resting Microglia	-2.88556	-1.02344
g10_g10_2_CATGCATAGGATAAAC-1	Resting Microglia	-2.65619	1.84611
g10_g10_2_CGCACCACACGTGCTG-1	Resting Microglia	-5.06554	-0.255651
g10_g10_2_CGCTCAGCATAAGTTC-1	Resting Microglia	-3.64551	3.81233
g10_g10_2_CGTCAATAGGCTAAGA-1	Resting Microglia	-0.163151	-0.969385
g10_g10_2_CTCATGCTCGTTATAG-1	Resting Microglia	-3.13331	-1.43125
g10_g10_2_CTGACCAAGTGAGCGG-1	Resting Microglia	-3.05505	-1.69201
g10_g10_2_CTTAAGGGTCAGTAAT-1	Resting Microglia	-8.89796	-0.682844
g10_g10_2_CTTCAAGCACACCAAC-1	Resting Microglia	-1.00947	1.0672
g10_g10_2_GAAGCCTGTGATTACG-1	Resting Microglia	-6.9489	2.90305
g10_g10_2_GAGGCTTGTTGCGTAA-1	Resting Microglia	-1.55665	0.234234
g10_g10_2_GATGAGGGTTACCGGG-1	CD83+ Microglia	-0.916625	-5.0131
g10_g10_2_GCTAGCCAGCTGTACG-1	Resting Microglia	-6.56447	4.105
g10_g10_2_GCTTTCATCGCTTGCT-1	Resting Microglia	2.25466	0.359473
g10_g10_2_GGATGTAAGGACAACA-1	Resting Microglia	-6.08097	3.09997
g10_g10_2_GGGAGTAGTGAAGCCT-1	Resting Microglia	-8.71845	1.48309
g10_g10_2_GGGTCAACATCCCGCT-1	Resting Microglia	-4.97723	-1.62732
g10_g10_2_GGGTGTTGTTATGTGG-1	CD83+ Microglia	-3.81534	-0.609448
g10_g10_2_GGTGAGGTCAATGACC-1	Resting Microglia	-4.08348	-1.78814
g10_g10_2_GTAAGCTTCGCAGGCT-1	Resting Microglia	1.60462	0.0907951
g10_g10_2_GTGATCAGTACGTTTC-1	Resting Microglia	-3.34127	1.23642
g10_g10_2_GTTAACGGTTAACGGC-1	Inflammatory Microglia	-2.68672	-3.45804
g10_g10_2_GTTACTCGTGATTTGG-1	Resting Microglia	-4.6837	2.65117
g10_g10_2_GTTTACCGTGCTAGCG-1	Resting Microglia	-2.02579	-0.110227
g10_g10_2_TAGTGGCGTTTAAAGC-1	Resting Microglia	-0.672273	-2.71671
g10_g10_2_TATGGCCCAGGTTCAC-1	Resting Microglia	-4.56651	1.50093
g10_g10_2_TCAGGTCCATCAGCAC-1	Resting Microglia	0.759553	3.57584
g10_g10_2_TCAGTAATCTAGCTAA-1	Resting Microglia	-0.777131	1.34481
g10_g10_2_TCTAATCTCGGGCCAT-1	Resting Microglia	-7.33336	3.00047
g10_g10_2_TGAGGCACAAGCCAGA-1	Resting Microglia	-6.35542	2.42761
g10_g10_2_TGGGCCTAGCGGTTAT-1	Resting Microglia	-3.98813	1.63771
g10_g10_2_TGGTCAAGTGTTTGAG-1	Resting Microglia	-5.0882	3.85689
g10_g10_2_TGTTGTAAGGCATTAC-1	Resting Microglia	-2.9556	-1.67113
g10_g10_2_TTGACATCATGAGTTT-1	Resting Microglia	-5.16272	-1.56318
g10_g10_2_TTGCAACAGGACCTGC-1	Resting Microglia	-5.45368	2.52642
g10_g10_2_TTTCACCCAGGCAAGC-1	Resting Microglia	-4.83369	1.68698
Pool11_1_AAAGTGACATATCTGG-1	Resting Microglia	-4.26061	1.70413
Pool11_1_AACAACCAGCCTCACG-1	Resting Microglia	-0.858725	-0.538884
Pool11_1_AACCAACTCGCCACTT-1	Resting Microglia	-0.777277	0.907152
Pool11_1_AACCTGAGTACTAGCT-1	Resting Microglia	-8.64967	2.47075
Pool11_1_AACGAAACACATTACG-1	Resting Microglia	-5.02967	-0.209117
Pool11_1_AACGGGAGTAACATCC-1	Resting Microglia	0.511797	-0.37105
Pool11_1_AAGCATCTCGCGTGAC-1	Resting Microglia	-9.02553	2.89808
Pool11_1_AAGCGTTTCGCAATTG-1	Phagocytosing Microglia	9.19366	5.74679
Pool11_1_AAGGAATCAGATCATC-1	Resting Microglia	-7.30227	2.89975
Pool11_1_AAGTGAAAGGTAGATT-1	Inflammatory Microglia	-4.68074	-0.863406
Pool11_1_AATCGACTCTCCCAAC-1	Resting Microglia	-5.21623	2.91702
Pool11_1_ACATGCAAGGCATTTC-1	Resting Microglia	-5.19135	1.93071
Pool11_1_ACATGCACACACCTTC-1	Resting Microglia	-3.87036	-1.14118
Pool11_1_ACATGCAGTGGAAATT-1	Resting Microglia	-4.93418	4.22616
Pool11_1_ACCAAACAGGAGACCT-1	Resting Microglia	-3.69048	-1.29499
Pool11_1_ACCAAACTCTGTTGGA-1	Resting Microglia	-6.49792	0.474279
Pool11_1_ACCACAACAGGTATGG-1	Resting Microglia	-3.08724	3.43116
Pool11_1_ACCCTTGAGATTCGAA-1	Resting Microglia	-3.44875	3.39828
Pool11_1_ACGGGTCAGGCGATAC-1	Resting Microglia	-0.0997006	1.86777
Pool11_1_ACGTAGTGTCGCTTGG-1	Resting Microglia	-1.12844	-1.69718
Pool11_1_ACTCCCAAGCCTTTGA-1	Resting Microglia	-1.13372	3.11495
Pool11_1_ACTGCAATCACAAGAA-1	Resting Microglia	-1.17748	-2.57155
Pool11_1_ACTTCGCCACTCCACT-1	Resting Microglia	-0.789487	-0.0423332
Pool11_1_AGAACCTGTAGGAGGG-1	Resting Microglia	-7.06648	3.03405
Pool11_1_AGACAAACACGCAGTC-1	Resting Microglia	-8.49103	0.676246
Pool11_1_AGACAGGAGTTGCGAG-1	Resting Microglia	10.3082	3.44376
Pool11_1_AGACTCACACAGAGAC-1	Resting Microglia	-4.69058	2.77187
Pool11_1_AGAGCCCCAGTCAGAG-1	Resting Microglia	-8.07895	-1.70483
Pool11_1_AGATCCACACGCTTAA-1	Resting Microglia	-3.39691	-0.75598
Pool11_1_AGCCACGTCATGTCAG-1	Resting Microglia	-1.32206	-1.02039
Pool11_1_AGCCAGCAGCGCAATG-1	Resting Microglia	-3.42449	1.88952
Pool11_1_AGCCAGCCATTGAAAG-1	Resting Microglia	-2.73676	-2.17222
Pool11_1_AGGGTGAAGCTTTCTT-1	Resting Microglia	-10.3572	1.07965
Pool11_1_AGTAGCTCAGAGGTAC-1	CD83+ Microglia	-3.15974	2.26577
Pool11_1_AGTTCCCAGTATAGGT-1	Resting Microglia	-6.98622	2.01528
Pool11_1_ATCAGGTAGTTGCGCC-1	Resting Microglia	-9.13467	1.96313
Pool11_1_ATCATTCCACTGGATT-1	Resting Microglia	-7.14221	3.36097
Pool11_1_ATCGGATTCTGAACGT-1	Resting Microglia	-5.49691	-1.7445
Pool11_1_ATCGTCCCAGTCTTCC-1	Resting Microglia	-8.55611	1.00842
Pool11_1_ATGGAGGGTATCACCA-1	Resting Microglia	-3.92944	-0.800651
Pool11_1_ATGGAGGGTTGCATTG-1	Resting Microglia	-7.26907	-0.0822525
Pool11_1_ATTCCATTCGGACTTA-1	Resting Microglia	-8.99103	2.75344
Pool11_1_CAACAACAGTATAACG-1	Resting Microglia	-2.77398	0.816135
Pool11_1_CAACGATTCGAGCCAC-1	Resting Microglia	-0.858067	0.254092
Pool11_1_CACTAAGGTTGACTGT-1	Resting Microglia	-4.5571	-1.71389
Pool11_1_CAGAGCCGTCTCAGAT-1	Resting Microglia	-3.23397	0.753864
Pool11_1_CAGCGTGGTTGGGATG-1	Resting Microglia	-3.30253	1.05637
Pool11_1_CAGGGCTGTAGCGTCC-1	Resting Microglia	-1.77295	-1.80068
Pool11_1_CATCCCAAGCCATGCC-1	Resting Microglia	-2.83166	0.576435
Pool11_1_CATCGTCGTCGCAGTC-1	Resting Microglia	-8.779	2.91073
Pool11_1_CATTCATAGGTCTGGA-1	Resting Microglia	-2.66181	0.0306626
Pool11_1_CATTCATGTAGAAACT-1	Resting Microglia	-6.53427	3.32346
Pool11_1_CATTCATGTTCGGCTG-1	Resting Microglia	-2.51934	-0.176315
Pool11_1_CCAAGCGTCTGTTCAT-1	Resting Microglia	-9.64598	0.806198
Pool11_1_CCACTTGTCGCCTATC-1	Resting Microglia	0.823675	-0.858772
Pool11_1_CCATCACGTCCAAGAG-1	Resting Microglia	-6.52293	0.781318
Pool11_1_CCCAACTTCATGCATG-1	Resting Microglia	-7.02415	1.98467
Pool11_1_CCGAACGAGCTTGTGT-1	Resting Microglia	-0.646677	3.14631
Pool11_1_CCTAAGATCTGTAAGC-1	Resting Microglia	-5.86778	-1.55013
Pool11_1_CCTGCATCAGTAGTGG-1	Resting Microglia	-5.33101	-0.170441
Pool11_1_CCTTCAGTCCGTGACG-1	Resting Microglia	-4.73542	1.64946
Pool11_1_CCTTTGGCATTGACCA-1	Resting Microglia	-2.81722	-0.101278
Pool11_1_CGAAGGACACCTAAAC-1	Resting Microglia	-0.513621	1.56654
Pool11_1_CGACAGCAGGGAGTTC-1	Resting Microglia	-1.67841	-2.7933
Pool11_1_CGAGGAATCTGAATCG-1	Resting Microglia	-5.83721	1.63577
Pool11_1_CGGAACCTCTCGAGTA-1	Resting Microglia	-2.75814	0.503291
Pool11_1_CGGAATTAGTTAGAAC-1	Resting Microglia	-8.0523	-2.27808
Pool11_1_CGTGATAAGCTCCACG-1	Resting Microglia	0.291572	0.712135
Pool11_1_CGTGCTTGTTGCATAC-1	Resting Microglia	-4.0285	1.2669
Pool11_1_CGTTGGGGTACTCCGG-1	Resting Microglia	-1.57191	1.90737
Pool11_1_CTAACTTGTTGGGCCT-1	Resting Microglia	-5.8217	-0.902124
Pool11_1_CTAGGTACAATTTCGG-1	Resting Microglia	-8.36493	2.63616
Pool11_1_CTATCCGTCAGGACGA-1	Resting Microglia	-8.74571	1.95201
Pool11_1_CTCAAGAGTATGAGGC-1	Resting Microglia	-5.00641	2.3008
Pool11_1_CTCATCGTCCTTATAC-1	Resting Microglia	-4.78205	-0.245188
Pool11_1_CTCATGCGTTTGTTCT-1	Resting Microglia	-8.0618	-2.40075
Pool11_1_CTCCATGCAAAGGATT-1	Resting Microglia	-5.14475	0.555834
Pool11_1_CTCCTCCGTACTGAGG-1	Resting Microglia	-1.48268	-1.00733
Pool11_1_CTCTCAGTCAGGTAAA-1	Resting Microglia	-3.3626	-0.712914
Pool11_1_CTGAGGCTCCAAATGC-1	Resting Microglia	-7.61527	0.502399
Pool11_1_CTGCCATGTTAGAGAT-1	Resting Microglia	-2.22935	0.446522
Pool11_1_CTGCTCAAGAACTGAT-1	Resting Microglia	-4.71211	-0.210919
Pool11_1_CTGGACGTCGAAGCAG-1	Resting Microglia	-5.19866	-0.925452
Pool11_1_CTGTGGGCAAGCCTGC-1	Resting Microglia	-4.79688	0.658569
Pool11_1_CTTCCGAAGTAACGTA-1	Phagocytosing Microglia	9.54508	3.21872
Pool11_1_CTTCTCTCATGGCTGC-1	Resting Microglia	-0.258578	-0.705954
Pool11_1_CTTGAGACAAACCATC-1	Resting Microglia	-6.05666	2.79208
Pool11_1_CTTTCAAAGCCGGATA-1	Resting Microglia	-2.97678	3.76622
Pool11_1_GAACACTGTAGCCCTG-1	Resting Microglia	-3.93614	1.78264
Pool11_1_GACAGCCCAATACCTG-1	Phagocytosing Microglia	9.42927	4.66534
Pool11_1_GACATCATCAAGTCTG-1	Resting Microglia	-9.51512	-1.1233
Pool11_1_GACGTTAAGAGAAGGT-1	Resting Microglia	-7.72774	3.33335
Pool11_1_GAGAAATGTCCAGGTC-1	Resting Microglia	-9.27938	2.27525
Pool11_1_GAGCCTGAGATGATTG-1	Resting Microglia	-1.11601	-0.204397
Pool11_1_GAGCTGCAGAAGGATG-1	Resting Microglia	-8.47713	0.397822
Pool11_1_GAGGGATAGTCTGGTT-1	Resting Microglia	-6.54985	-0.710753
Pool11_1_GAGTCTAAGCTAGATA-1	Resting Microglia	-0.867168	2.10235
Pool11_1_GATAGCTGTCCACATA-1	Resting Microglia	-7.4868	3.24444
Pool11_1_GATCAGTAGTAGAGTT-1	Resting Microglia	-9.60706	-1.21823
Pool11_1_GATGAGGCACTTCTCG-1	Resting Microglia	-2.54933	-0.253837
Pool11_1_GATTCGATCAATCAGC-1	Resting Microglia	-1.84457	3.56932
Pool11_1_GATTTCTCACTAAACC-1	Resting Microglia	-4.28507	1.03663
Pool11_1_GCACGGTTCGCCTATC-1	Resting Microglia	-3.80043	1.7557
Pool11_1_GCACGTGGTCGCATTA-1	Resting Microglia	-4.67928	-0.0299226
Pool11_1_GCAGCCACATACTGTG-1	Resting Microglia	-4.45216	2.07664
Pool11_1_GCAGGCTCAAGTTTGC-1	Resting Microglia	-2.99501	-1.79447
Pool11_1_GCATCGGAGTAGGATT-1	Resting Microglia	-3.42759	-0.809372
Pool11_1_GCATGATGTCTACGTA-1	Resting Microglia	1.21517	-1.32992
Pool11_1_GCTCAAAAGAACGTGC-1	Resting Microglia	-2.81262	-1.10504
Pool11_1_GGAAGTGGTGAGTTTC-1	Resting Microglia	-6.14829	-0.832391
Pool11_1_GGAGATGAGCGCCTCA-1	Phagocytosing Microglia	8.24622	-1.33233
Pool11_1_GGAGGATTCACTAGCA-1	Resting Microglia	-6.62549	1.2477
Pool11_1_GGAGGATTCTGGTTGA-1	Resting Microglia	-8.1932	2.20643
Pool11_1_GGCTTGGGTGCGGATA-1	Resting Microglia	-0.00814803	-4.8876
Pool11_1_GGGATGATCGTAGCTA-1	CD83+ Microglia	0.499413	-0.129959
Pool11_1_GGGTAGATCCGCAGTG-1	Resting Microglia	-1.2251	-2.78163
Pool11_1_GGGTCTGTCAACACCA-1	Resting Microglia	-8.48313	0.488771
Pool11_1_GGTAACTTCATCTACT-1	Resting Microglia	-8.18448	-0.864832
Pool11_1_GGTGGCTCAACAAAGT-1	Resting Microglia	-5.12286	2.20504
Pool11_1_GGTGTTACAATTCTTC-1	Resting Microglia	-5.92126	-0.179403
Pool11_1_GTAACCATCCTGGTCT-1	Resting Microglia	-5.41672	-0.591145
Pool11_1_GTAAGTCTCGTGGCGT-1	Resting Microglia	-6.60031	0.476883
Pool11_1_GTACAGTTCTGTCGTC-1	Resting Microglia	-4.47713	-1.51535
Pool11_1_GTAGATCTCTCAAAGC-1	Resting Microglia	-5.16968	-0.656589
Pool11_1_GTCAAACAGAAGCCAC-1	Resting Microglia	-4.2345	-0.977672
Pool11_1_GTCAAACAGCCATTTG-1	Resting Microglia	-2.19854	-0.793251
Pool11_1_GTCATCCCATGTAACC-1	Resting Microglia	-5.50066	1.20022
Pool11_1_GTCGCGAGTTGACGGA-1	Resting Microglia	-7.23672	1.32556
Pool11_1_GTCGTAATCCAACCGG-1	Resting Microglia	-4.41809	-1.76036
Pool11_1_GTCTCACAGTTGGACG-1	Resting Microglia	-9.82288	1.31389
Pool11_1_GTCTGTCAGGGCTGAT-1	Resting Microglia	0.3965	-4.57547
Pool11_1_GTCTGTCTCCGAAGGA-1	Resting Microglia	-1.26526	-1.20795
Pool11_1_GTGAGCCCAGACAATA-1	Resting Microglia	-6.32752	2.25943
Pool11_1_GTGTAACTCTGAATGC-1	Resting Microglia	2.55793	2.82723
Pool11_1_GTTAGACAGATGCTAA-1	Resting Microglia	-9.3735	1.40258
Pool11_1_GTTCTATTCGGAGTGA-1	Resting Microglia	-7.15331	0.84324
Pool11_1_TACGCTCAGGGTCAAC-1	Resting Microglia	-5.14614	3.42894
Pool11_1_TACGGGCTCTCTTCAA-1	Phagocytosing Microglia	8.90991	4.19406
Pool11_1_TACTTGTAGCAGTCTT-1	Resting Microglia	-0.613262	-1.81382
Pool11_1_TAGGTACAGATTGATG-1	Resting Microglia	-6.28712	-0.118638
Pool11_1_TAGGTTGTCGTGTTCC-1	Resting Microglia	-3.04565	1.64595
Pool11_1_TAGTGCAAGGCCTAGA-1	Resting Microglia	0.11531	3.72286
Pool11_1_TCACACCGTGATTCAC-1	Resting Microglia	-4.47008	0.8219
Pool11_1_TCACTCGCACAACCGC-1	Resting Microglia	-7.13147	0.999457
Pool11_1_TCAGGGCGTTCGCGTG-1	Resting Microglia	-3.30057	-0.565112
Pool11_1_TCAGTGAAGATGCTGG-1	Phagocytosing Microglia	10.3642	2.93327
Pool11_1_TCATCCGTCCTGTTGC-1	Resting Microglia	-5.54789	3.23275
Pool11_1_TCATGCCTCATTTGTC-1	Resting Microglia	-2.77471	-0.658428
Pool11_1_TCATGGAGTTTGGAAA-1	Resting Microglia	-5.29803	-1.04738
Pool11_1_TCCTCCCCATGCGGTC-1	Resting Microglia	-2.21861	0.908815
Pool11_1_TCCTCGACATACCGTA-1	Resting Microglia	2.8031	1.17039
Pool11_1_TCCTGCAAGTGGTTCT-1	Resting Microglia	-0.991827	-0.826501
Pool11_1_TCGAACAGTATCATGC-1	Resting Microglia	-1.97561	-1.16492
Pool11_1_TCGGGACCATCGCCTT-1	Resting Microglia	-3.85613	-1.58669
Pool11_1_TCGTGCTGTCACTGAT-1	Resting Microglia	-8.82168	1.72126
Pool11_1_TCTACCGTCTCCGATC-1	Resting Microglia	-6.26454	0.331594
Pool11_1_TCTCTGGGTATGCTTG-1	Resting Microglia	-1.61397	3.16465
Pool11_1_TCTTCCTTCGACACCG-1	Resting Microglia	0.98556	-2.19968
Pool11_1_TCTTTGATCGCTACAA-1	Resting Microglia	-4.39345	-0.315454
Pool11_1_TGCAGGCAGGGTTAGC-1	Resting Microglia	-3.51972	-1.49394
Pool11_1_TGCATCCTCCTCATAT-1	Resting Microglia	-1.48663	1.39104
Pool11_1_TGCGATATCTGGACTA-1	Resting Microglia	-1.47041	0.757409
Pool11_1_TGGGAAGTCAAAGACA-1	Resting Microglia	-5.73389	1.79338
Pool11_1_TGGGAGATCACAACCA-1	Resting Microglia	-9.41116	-0.915742
Pool11_1_TGGGCGTAGGGTTAGC-1	Resting Microglia	-4.35593	2.49006
Pool11_1_TGGGTTACATGTGACT-1	Resting Microglia	-3.4446	2.79162
Pool11_1_TGTAACGTCCTCAGGG-1	Resting Microglia	-0.549879	0.363244
Pool11_1_TGTCAGAAGACAAGCC-1	Resting Microglia	-5.59127	2.92679
Pool11_1_TGTGAGTTCGACCACG-1	Resting Microglia	-7.63266	1.93455
Pool11_1_TGTTGGACAATGACCT-1	Resting Microglia	-3.03033	-0.293417
Pool11_1_TTAGGCACATGCAGCC-1	Phagocytosing Microglia	8.13143	3.80253
Pool11_1_TTATTGCCAGAATGTA-1	Resting Microglia	-4.82989	2.80159
Pool11_1_TTCACCGTCCGACGGT-1	Resting Microglia	-4.68121	3.30246
Pool11_1_TTCCTAACATGGGTCC-1	Resting Microglia	-2.02667	-3.23739
Pool11_1_TTGAACGCACACGTGC-1	Resting Microglia	-0.560829	1.49898
Pool11_1_TTGAGTGAGAGGCTGT-1	Resting Microglia	-5.55612	-0.886302
Pool11_1_TTGAGTGCAGAGGGTT-1	Resting Microglia	-3.48516	2.8277
Pool11_1_TTGGGATAGCCGTTAT-1	Resting Microglia	-5.67119	-0.145208
Pool11_1_TTGTGTTGTGGACAGT-1	Resting Microglia	-3.12027	-1.38599
Pool11_1_TTGTTCAGTCAAGCCC-1	CD83+ Microglia	2.24172	-4.44037
Pool11_1_TTGTTGTGTTGCGGCT-1	Resting Microglia	-9.97378	0.629359
Pool11_1_TTTATGCAGGGTCTTT-1	Resting Microglia	-5.99172	-0.00522232
Pool11_1_TTTGACTGTGAACCGA-1	Resting Microglia	-1.18304	-0.113716
Pool11_2_AAACGAAGTTGCCATA-1	Resting Microglia	-7.32728	2.38521
Pool11_2_AAACGCTCACTCTCGT-1	Phagocytosing Microglia	9.38694	4.59999
Pool11_2_AAAGTCCTCGGTGAAG-1	Resting Microglia	-4.82663	-2.09182
Pool11_2_AAAGTGAGTTGAGGAC-1	Resting Microglia	-4.14752	1.68965
Pool11_2_AAATGGAGTCGAATGG-1	Resting Microglia	-7.70916	2.47701
Pool11_2_AACAAAGTCTACCAGA-1	Resting Microglia	-2.30057	-1.1044
Pool11_2_AACACACTCACTGTCC-1	Resting Microglia	-8.24291	1.34585
Pool11_2_AACCTGAAGTCACTAC-1	Resting Microglia	-1.72649	-0.73325
Pool11_2_AACCTGATCCCGTTGT-1	Resting Microglia	-2.31635	0.339927
Pool11_2_AAGCATCGTTCTTGCC-1	Resting Microglia	-5.1908	0.397773
Pool11_2_AAGCGTTGTCCATACA-1	Resting Microglia	-5.7274	3.33601
Pool11_2_AAGGAATTCGAAGCCC-1	Resting Microglia	-6.26252	1.65377
Pool11_2_AAGTGAACATGCAGCC-1	Resting Microglia	-4.34125	3.31512
Pool11_2_AATGACCGTCATCAGT-1	Resting Microglia	-8.12702	1.1151
Pool11_2_ACAAGCTAGGATGGCT-1	Resting Microglia	-5.07449	1.11949
Pool11_2_ACAAGCTTCGACGATT-1	Resting Microglia	-5.38841	0.636805
Pool11_2_ACACAGTAGAACTGAT-1	Resting Microglia	-3.81545	-1.5798
Pool11_2_ACACAGTGTCCGGTCA-1	Resting Microglia	-5.4506	2.29891
Pool11_2_ACACGCGCATGTTCAG-1	Resting Microglia	-0.662378	1.91356
Pool11_2_ACACTGAGTACAAGTA-1	Resting Microglia	-5.76412	-0.946342
Pool11_2_ACCTACCTCGCATTGA-1	Resting Microglia	-6.43482	-0.692135
Pool11_2_ACTACGACATGTGCTA-1	Resting Microglia	-2.01998	0.302027
Pool11_2_ACTGTCCGTCGGAACA-1	Resting Microglia	-3.31211	-0.306509
Pool11_2_ACTGTGATCATGGAGG-1	Resting Microglia	-3.06433	-0.269581
Pool11_2_ACTTAGGTCCTGTACC-1	Resting Microglia	-5.46831	1.93455
Pool11_2_AGAAGCGAGTTCATCG-1	CD83+ Microglia	-6.02986	-1.27198
Pool11_2_AGATAGATCGTGACTA-1	Resting Microglia	-5.14326	1.6048
Pool11_2_AGCGATTAGCGTTAGG-1	Resting Microglia	-8.3115	-1.81556
Pool11_2_AGCTCAACACTGTGAT-1	Phagocytosing Microglia	8.78856	-0.934176
Pool11_2_AGGACTTTCGCAGAGA-1	Resting Microglia	1.31012	0.601578
Pool11_2_AGGCTGCAGACGGTCA-1	Resting Microglia	-2.29977	0.555352
Pool11_2_AGGGTTTCAAAGGCGT-1	Resting Microglia	2.50346	-4.5534
Pool11_2_AGGGTTTTCACCGCTT-1	Resting Microglia	-7.07522	3.46458
Pool11_2_AGTCATGTCTTCTTCC-1	Resting Microglia	-1.1721	0.188944
Pool11_2_AGTCTCCAGGCTAAAT-1	Resting Microglia	-5.11195	-0.980839
Pool11_2_AGTGTTGGTAGTAAGT-1	Resting Microglia	-4.20589	2.42099
Pool11_2_AGTTCGAAGCCGGATA-1	Resting Microglia	-0.176791	-1.0642
Pool11_2_ATACCTTAGCAGGCTA-1	Resting Microglia	-5.0244	1.43455
Pool11_2_ATACCTTTCTACACTT-1	Resting Microglia	-5.16964	0.462335
Pool11_2_ATAGACCAGCCGGAAT-1	Resting Microglia	-8.58159	2.53949
Pool11_2_ATCAGGTGTGCATTAC-1	Resting Microglia	-2.77783	1.82745
Pool11_2_ATCCACCGTGTTCCAA-1	Resting Microglia	-2.09405	0.919502
Pool11_2_ATCGTAGTCACGGGCT-1	Phagocytosing Microglia	10.1461	3.32719
Pool11_2_ATGCATGGTCTCACAA-1	Resting Microglia	-2.04724	-1.54441
Pool11_2_ATGCGATCATGACCCG-1	Resting Microglia	-7.98231	-2.32719
Pool11_2_ATGGATCCAACATCGT-1	Resting Microglia	-6.50166	1.56734
Pool11_2_ATGGGAGGTTAGTTCG-1	Resting Microglia	-1.99556	-2.64474
Pool11_2_ATTATCCTCGATCCAA-1	Resting Microglia	-8.26217	2.32651
Pool11_2_ATTCACTAGATAGTGT-1	Resting Microglia	-8.3941	3.62058
Pool11_2_ATTCACTAGCCTCCAG-1	Resting Microglia	-6.15285	0.289715
Pool11_2_ATTCACTGTACGGCAA-1	Resting Microglia	-4.33579	1.54198
Pool11_2_ATTCCCGGTTAAGGAT-1	Resting Microglia	1.4879	0.0919552
Pool11_2_CAAAGAATCAACCTCC-1	Resting Microglia	-3.90034	2.703
Pool11_2_CAACCAATCAAGTCGT-1	Resting Microglia	0.427706	-3.76326
Pool11_2_CAATACGAGCATTTCG-1	Resting Microglia	-4.65258	3.17122
Pool11_2_CAATACGCACTGTGTA-1	Resting Microglia	-4.89294	1.97507
Pool11_2_CAATTTCGTATACAGA-1	Resting Microglia	-9.96151	0.396574
Pool11_2_CACAACACACGTAGTT-1	Resting Microglia	-1.18205	-2.60312
Pool11_2_CACGGGTCACGCGTGT-1	Resting Microglia	-7.37645	2.57948
Pool11_2_CACGTGGAGCAGTAAT-1	Resting Microglia	-4.60588	-0.493845
Pool11_2_CACGTGGCAATTTCTC-1	Phagocytosing Microglia	8.93848	4.42897
Pool11_2_CAGCCAGAGCGTGCTC-1	Resting Microglia	-4.39196	0.283032
Pool11_2_CAGCCAGCAGGCGAAT-1	CD83+ Microglia	-1.60772	-4.64359
Pool11_2_CATGAGTTCGGCCAAC-1	Resting Microglia	-6.28293	-0.714058
Pool11_2_CATGCCTCACGCCACA-1	Resting Microglia	-8.59317	2.03991
Pool11_2_CATTCCGGTAACTAAG-1	Resting Microglia	-9.60616	-0.523785
Pool11_2_CATTTCAGTGATTGGG-1	Resting Microglia	-6.18275	1.43569
Pool11_2_CCAATGATCCAGTGCG-1	Resting Microglia	2.49826	3.53099
Pool11_2_CCACACTTCAAGTAAG-1	Resting Microglia	2.12213	1.16251
Pool11_2_CCGGACAGTCCGGTGT-1	Resting Microglia	-8.50743	1.95139
Pool11_2_CCGTGAGGTAGTACGG-1	Resting Microglia	-4.05375	-0.518753
Pool11_2_CCTCAACTCACCACAA-1	Resting Microglia	0.058404	2.10518
Pool11_2_CCTCAACTCGCCAGAC-1	Resting Microglia	-5.49911	-1.17878
Pool11_2_CCTCTCCAGTTAGTAG-1	Resting Microglia	-4.8109	4.44787
Pool11_2_CCTGTTGTCTGCTCTG-1	Resting Microglia	-8.8073	0.979853
Pool11_2_CGCCAGACAATCGTCA-1	Resting Microglia	-5.1428	3.60265
Pool11_2_CGGAACCAGGGAGATA-1	Resting Microglia	-6.90291	2.95703
Pool11_2_CGGAATTGTTGGGACA-1	Resting Microglia	-2.01882	-0.380688
Pool11_2_CGGAGAACAGCGACAA-1	Resting Microglia	-5.42766	0.9837
Pool11_2_CGTGAATTCAGTCTTT-1	Resting Microglia	-2.92713	2.787
Pool11_2_CTAACCCAGCGATGAC-1	Resting Microglia	-6.77796	0.570992
Pool11_2_CTACTATCACAGTCCG-1	Resting Microglia	-4.26105	-1.47192
Pool11_2_CTATCTAAGAGTCTGG-1	Resting Microglia	-5.03887	1.8337
Pool11_2_CTCAAGACAGCAAGAC-1	Resting Microglia	-8.83088	2.464
Pool11_2_CTCAAGATCCTCAGAA-1	Resting Microglia	-0.200889	-0.424997
Pool11_2_CTCAGAAGTACTTCCC-1	Resting Microglia	-1.42673	3.03952
Pool11_2_CTCATCGTCATGCCGG-1	Phagocytosing Microglia	9.08745	5.55341
Pool11_2_CTCCACAAGCCATATC-1	Resting Microglia	-9.88451	1.24697
Pool11_2_CTCCGATCAAGTGCTT-1	Resting Microglia	-5.17019	-1.07661
Pool11_2_CTCGAGGTCGGCTGTG-1	Resting Microglia	-6.70309	3.41619
Pool11_2_CTGCAGGAGCGACTAG-1	Resting Microglia	-6.6044	0.571385
Pool11_2_CTGTATTCAATAGTGA-1	Resting Microglia	-5.74563	2.50099
Pool11_2_CTTACCGTCATCCTGC-1	Phagocytosing Microglia	9.10508	5.50907
Pool11_2_CTTCTAATCCGGTAAT-1	Phagocytosing Microglia	10.1742	-1.19353
Pool11_2_GAAACCTAGTGAGGTC-1	Phagocytosing Microglia	9.00575	4.64631
Pool11_2_GAAATGAGTCAACGCC-1	Resting Microglia	-8.65856	2.17193
Pool11_2_GAACGTTTCCTTCTTC-1	Resting Microglia	-4.52604	0.050267
Pool11_2_GAATAGATCCTGATAG-1	Resting Microglia	-2.41243	1.04734
Pool11_2_GAATCACTCTGGACTA-1	Resting Microglia	2.59745	1.62277
Pool11_2_GACACGCGTCGGTACC-1	Phagocytosing Microglia	9.05271	4.23821
Pool11_2_GACAGCCAGCCGTAAG-1	Resting Microglia	-0.864099	4.15515
Pool11_2_GACCTTCAGTCTGTAC-1	Resting Microglia	-1.78302	-3.33014
Pool11_2_GACGTTATCAACGCTA-1	Resting Microglia	-8.04756	1.39481
Pool11_2_GACGTTATCACCTCGT-1	Resting Microglia	-6.54391	-0.777053
Pool11_2_GACTCTCTCCGACATA-1	Resting Microglia	-7.01636	3.07665
Pool11_2_GAGTCATCACTGTCCT-1	Resting Microglia	-4.749	-0.898611
Pool11_2_GATCCCTAGCAGGCAT-1	Phagocytosing Microglia	9.17767	4.00544
Pool11_2_GATGGAGTCCATGATG-1	Resting Microglia	-1.52487	-2.94754
Pool11_2_GCAACCGGTAGACGTG-1	Resting Microglia	-2.52801	-0.719324
Pool11_2_GCAGCCATCAGACAAA-1	Phagocytosing Microglia	8.98701	5.16507
Pool11_2_GCATCTCTCGATTGAC-1	Resting Microglia	-6.48143	0.798374
Pool11_2_GCCAGTGAGTGATTCC-1	Resting Microglia	-8.71385	2.29759
Pool11_2_GCCCAGAGTTAAAGTG-1	CD83+ Microglia	7.11609	2.95193
Pool11_2_GCGTTTCTCTACCACC-1	Resting Microglia	-3.72819	-0.111509
Pool11_2_GGAGGATTCGCGGTAC-1	Resting Microglia	-5.30529	2.44339
Pool11_2_GGCACGTGTTTAGACC-1	Resting Microglia	-4.49993	0.535211
Pool11_2_GGCGTCATCTAAGAAG-1	Resting Microglia	-9.99959	0.805396
Pool11_2_GGGATGAGTGCCAAGA-1	Resting Microglia	-8.79396	0.405444
Pool11_2_GGGATGATCATCTCTA-1	Phagocytosing Microglia	9.66393	4.01142
Pool11_2_GGGCCATGTACCTAAC-1	Phagocytosing Microglia	4.31576	3.21176
Pool11_2_GGGTAGAGTCCCTGAG-1	Resting Microglia	-4.81257	-0.071675
Pool11_2_GGGTAGATCAGAACCT-1	Resting Microglia	-3.62855	-0.626438
Pool11_2_GGGTCACGTGGCTTGC-1	Resting Microglia	-3.94385	2.58262
Pool11_2_GGTAATCAGGGCTTCC-1	Resting Microglia	-1.52252	-0.717765
Pool11_2_GGTGATTTCATACAGC-1	Resting Microglia	-0.753218	0.674483
Pool11_2_GGTGGCTTCTGCTAGA-1	Resting Microglia	-7.73794	3.47287
Pool11_2_GTAACACGTAATGTGA-1	Resting Microglia	4.29593	3.38154
Pool11_2_GTAATCGTCATGCCGG-1	Resting Microglia	-2.95664	-2.2708
Pool11_2_GTACAACTCTAAGCGT-1	Resting Microglia	-2.51698	3.68014
Pool11_2_GTAGGTTGTTACCCAA-1	Resting Microglia	-0.104764	1.76578
Pool11_2_GTATTGGAGTCGTCTA-1	Phagocytosing Microglia	9.43108	5.25885
Pool11_2_GTATTTCGTTAGGGAC-1	Resting Microglia	-3.18039	0.552042
Pool11_2_GTCAAACAGGCAGGGA-1	Resting Microglia	-7.52105	-1.68461
Pool11_2_GTCAAACGTTTGGGTT-1	Resting Microglia	-5.07225	-1.12789
Pool11_2_GTCTAGATCACCGCTT-1	Resting Microglia	-5.33589	3.88253
Pool11_2_GTGAGGAGTTTACTGG-1	Resting Microglia	-4.07323	0.456796
Pool11_2_GTTACAGGTTTACGAC-1	Resting Microglia	-3.58822	2.57995
Pool11_2_TAACGACAGTCATGAA-1	Resting Microglia	1.08617	0.187353
Pool11_2_TACAGGTCAGAACCGA-1	Phagocytosing Microglia	8.96959	4.56022
Pool11_2_TACCCACGTACTCGAT-1	Resting Microglia	0.862536	0.799055
Pool11_2_TACCTGCGTCAGACGA-1	Resting Microglia	-3.47389	0.479629
Pool11_2_TACGCTCCATGTTCAG-1	Resting Microglia	-3.37663	0.328886
Pool11_2_TACGCTCTCAGACTGT-1	Resting Microglia	-4.2053	3.6282
Pool11_2_TACGGTACATGACTGT-1	Resting Microglia	-8.91209	1.41327
Pool11_2_TACTTCATCCAAGAGG-1	Phagocytosing Microglia	8.15653	3.90996
Pool11_2_TAGATCGCATGGACAG-1	Resting Microglia	-8.11821	0.663824
Pool11_2_TAGGTTGGTCTGCGCA-1	Resting Microglia	-1.10447	-3.3213
Pool11_2_TATCTTGAGTGCCTCG-1	Resting Microglia	-5.03394	2.12965
Pool11_2_TCACGCTAGCAACTTC-1	Resting Microglia	-6.34119	0.788538
Pool11_2_TCACGGGTCATTGGTG-1	Resting Microglia	-5.58997	1.21805
Pool11_2_TCATGGACAAGGTCTT-1	Phagocytosing Microglia	6.18578	3.34288
Pool11_2_TCATTACGTAAGTTGA-1	Resting Microglia	-4.22304	-1.11208
Pool11_2_TCATTTGGTGCATGTT-1	Resting Microglia	-6.16192	2.6616
Pool11_2_TCCACCAGTTAACAGA-1	Resting Microglia	-9.66332	-1.18825
Pool11_2_TCCATGCGTCGCTCGA-1	Resting Microglia	-7.71724	1.21817
Pool11_2_TCGCACTCAGAGGTTG-1	Resting Microglia	-5.49182	-0.266461
Pool11_2_TCGCACTTCGGCCCAA-1	Resting Microglia	-6.36582	3.43145
Pool11_2_TCGGATAAGCGTTCCG-1	Resting Microglia	-2.17966	-2.20149
Pool11_2_TCGTCCACAGAAATCA-1	Resting Microglia	-7.40091	2.1149
Pool11_2_TCGTGGGCAGCGACAA-1	Resting Microglia	-9.15428	1.40401
Pool11_2_TCTGGCTGTCCTACAA-1	Phagocytosing Microglia	9.51463	3.85013
Pool11_2_TCTTAGTCAGGAACCA-1	Resting Microglia	-0.867497	0.0376388
Pool11_2_TCTTCCTAGAGGGCGA-1	Resting Microglia	-2.3997	2.82877
Pool11_2_TCTTCCTCACCAGCCA-1	Resting Microglia	-4.38416	-1.87801
Pool11_2_TGAATGCCAACCGATT-1	Resting Microglia	-8.38529	-1.71549
Pool11_2_TGAGGAGTCTGGAGAG-1	Resting Microglia	1.13415	-4.49202
Pool11_2_TGATTCTAGAGTGGCT-1	Resting Microglia	-5.2878	0.557142
Pool11_2_TGCAGGCGTTCGAACT-1	Resting Microglia	-4.97263	2.28049
Pool11_2_TGCAGTATCCTCTTTC-1	Resting Microglia	-1.4308	2.14096
Pool11_2_TGCATGATCGACACCG-1	Resting Microglia	-1.81971	-4.2821
Pool11_2_TGCGGCAGTAAGAACT-1	Resting Microglia	-6.31119	1.17726
Pool11_2_TGGGATTGTAATCAAG-1	Resting Microglia	-2.47172	-0.0566716
Pool11_2_TGGGCGTGTCGCACAC-1	Resting Microglia	-1.71639	-2.931
Pool11_2_TGGTACAAGTTCAACC-1	Resting Microglia	-6.5984	0.989517
Pool11_2_TGGTACAGTTGCGGAA-1	Resting Microglia	-2.04763	1.36585
Pool11_2_TGTCCCATCCATACTT-1	Resting Microglia	-0.746632	2.97924
Pool11_2_TGTGCGGAGATGGCAC-1	Resting Microglia	-3.74916	-1.99857
Pool11_2_TGTGGCGTCTTGCGCT-1	Resting Microglia	-8.62182	1.58106
Pool11_2_TGTTCCGGTCTCTCTG-1	Resting Microglia	-3.93515	2.13449
Pool11_2_TGTTCTATCGCAAGAG-1	Resting Microglia	-2.44986	1.77741
Pool11_2_TGTTTGTTCGTAGTGT-1	Resting Microglia	-4.36021	-0.788054
Pool11_2_TTACTGTAGCAGCACA-1	Resting Microglia	-8.53333	0.948486
Pool11_2_TTCATTGCAAGCGAAC-1	Resting Microglia	-7.32051	-0.226699
Pool11_2_TTCATTGGTCATTGCA-1	Resting Microglia	-5.29527	-1.9446
Pool11_2_TTCGGTCCACCGAATT-1	Resting Microglia	-6.30533	2.2797
Pool11_2_TTCGGTCCATTGTAGC-1	Resting Microglia	-4.63717	3.55139
Pool11_2_TTCTAACCACGACAGA-1	Resting Microglia	-5.37376	0.791149
Pool11_2_TTCTGTAAGAGCTTTC-1	Phagocytosing Microglia	8.90388	3.46508
Pool11_2_TTCTTCCGTCGCGGTT-1	Resting Microglia	-4.88278	2.42267
Pool11_2_TTGCATTAGTTGCGCC-1	Resting Microglia	-7.04683	1.32738
Pool11_2_TTGGGATAGTCCTGCG-1	Resting Microglia	-6.0611	0.980154
Pool11_2_TTGGGATCATCGCTAA-1	Resting Microglia	4.5674	3.11006
Pool11_2_TTGTGGATCACCCTGT-1	Resting Microglia	-9.57394	0.722453
Pool11_2_TTGTGGATCTACTTCA-1	Resting Microglia	-2.40451	2.09968
Pool11_2_TTGTTGTAGTGACCTT-1	Resting Microglia	-2.15404	1.43699
Pool11_2_TTGTTTGGTGGTACAG-1	Resting Microglia	-6.02611	-0.425746
Pool11_2_TTTACCATCAGCCTCT-1	Resting Microglia	-6.29654	0.952774
Pool11_2_TTTATGCAGGCATCGA-1	Resting Microglia	-3.76856	0.842098
Pool11_2_TTTCACAGTTTGATCG-1	Resting Microglia	-4.44459	0.366987
Pool11_2_TTTCAGTTCGAACGCC-1	Resting Microglia	-5.6264	1.41216
Pool11_2_TTTCCTCAGCATATGA-1	Resting Microglia	-2.7859	-1.26632
Pool11_2_TTTCGATAGTACCATC-1	Resting Microglia	-2.03341	-0.710236
Pool11_2_TTTGGAGTCACAACCA-1	Resting Microglia	-0.392403	-0.533874
g19_g19_1_AACGACAAGAGCAAGC-1	Resting Microglia	2.06242	-3.2481
g19_g19_1_AAGACCAAGAGGAAGG-1	Resting Microglia	-7.58937	-1.19752
g19_g19_1_AATAGAGGTAATAGCT-1	Resting Microglia	5.22885	-2.98259
g19_g19_1_AATTTCCTCTAATCAG-1	CD83+ Microglia	-1.94952	1.69079
g19_g19_1_AATTTGGTCTTGAGGT-1	CD83+ Microglia	5.11513	-9.01454
g19_g19_1_ACAAACTGTCATTACC-1	Phagocytosing Microglia	8.95206	3.43628
g19_g19_1_ACCTAAATCAGGAAGC-1	Resting Microglia	1.39736	3.67264
g19_g19_1_ACTAACTCAAGACTCC-1	CD83+ Microglia	6.6024	-7.49537
g19_g19_1_AGCGATTTCTCCATGC-1	Resting Microglia	-0.396902	-3.85044
g19_g19_1_AGCTAAACAATCCCTT-1	Resting Microglia	0.0793078	-2.31412
g19_g19_1_ATGACCAGTCAGGCCA-1	Resting Microglia	-2.92183	-2.08569
g19_g19_1_ATGAGCCGTTAGGCTA-1	Resting Microglia	3.42773	-2.09353
g19_g19_1_ATTCATGAGTTTGGGT-1	Inflammatory Microglia	0.21627	-3.7637
g19_g19_1_ATTTGCAAGCACGTTG-1	Resting Microglia	-1.40983	0.41131
g19_g19_1_CAAACATGTTGTCCAT-1	Resting Microglia	-0.348258	2.38786
g19_g19_1_CAAAGCGCAAGGTCCT-1	Resting Microglia	-0.127467	3.36751
g19_g19_1_CAAGTGAAGATAACCC-1	CD83+ Microglia	1.74029	-4.42071
g19_g19_1_CAGGACACAAATATCC-1	Resting Microglia	-4.40644	1.24139
g19_g19_1_CAGGGCTTCCTTAGTT-1	Inflammatory Microglia	-5.46189	1.4743
g19_g19_1_CAGTATGGTATGGTGC-1	Resting Microglia	-5.60624	1.63165
g19_g19_1_CATAGGCGTTGGGTTA-1	Resting Microglia	3.12901	-2.9335
g19_g19_1_CCACAGGGTGTGCACG-1	Resting Microglia	-4.34554	-2.22545
g19_g19_1_CCAGCTAAGTTTCCGC-1	Resting Microglia	-2.63456	-0.778134
g19_g19_1_CCATAATCAACAGCCT-1	CD83+ Microglia	5.31592	-4.00305
g19_g19_1_CCCAGCACACATAACT-1	Resting Microglia	-2.90754	-0.0132562
g19_g19_1_CCTGTATGTAGTCAAT-1	Resting Microglia	5.43236	-1.74852
g19_g19_1_CCTTGTTCAATCCCTT-1	Resting Microglia	1.67521	-0.0316089
g19_g19_1_CCTTGTTCAGGCCATT-1	Phagocytosing Microglia	7.45316	0.0463677
g19_g19_1_CGGACCTAGGCGGGTA-1	CD83+ Microglia	1.41598	-1.03562
g19_g19_1_CGGAGTCTCGCACAAT-1	Resting Microglia	-8.73155	-0.685904
g19_g19_1_CGTACGGGTGCTTAGA-1	Resting Microglia	-2.23242	2.51049
g19_g19_1_CGTGCTTTCCTCAGTC-1	Resting Microglia	-5.27546	0.293394
g19_g19_1_CTCAATAAGTCTGGGC-1	Resting Microglia	-0.491473	-0.496488
g19_g19_1_CTGAAACTCCCTGATC-1	Resting Microglia	3.4398	0.359535
g19_g19_1_CTTATTGGTGTCCTGC-1	Phagocytosing Microglia	10.0453	-1.08991
g19_g19_1_CTTTGGTGTCGAAGTC-1	Resting Microglia	-0.823099	0.391242
g19_g19_1_GAACCTGTCAGCAAGA-1	Resting Microglia	1.25062	0.709585
g19_g19_1_GAACGAATCGGTTCCT-1	Resting Microglia	0.390732	1.73434
g19_g19_1_GATCAAGAGATTGAGG-1	Resting Microglia	-10.1893	1.32132
g19_g19_1_GATGACTTCCGCCAAA-1	Resting Microglia	2.78761	0.318069
g19_g19_1_GCCGTGAGTGTTGCAA-1	Resting Microglia	-8.39794	3.21563
g19_g19_1_GCCTGAGGTTGGCCGA-1	Resting Microglia	0.659857	-1.61734
g19_g19_1_GCCTTGCGTTGTCATC-1	Resting Microglia	7.25585	-0.134664
g19_g19_1_GCGCTTAAGGCTGTGC-1	Resting Microglia	3.01504	3.13729
g19_g19_1_GCTGCAATCCCTGTTA-1	CD83+ Microglia	-1.4748	-4.0867
g19_g19_1_GGAAACTCAATTTAGC-1	Resting Microglia	1.85083	-0.382463
g19_g19_1_GGAGCATAGTAGGATG-1	CD83+ Microglia	5.29311	-5.28344
g19_g19_1_GGTGTCCAGCGGGCAA-1	Resting Microglia	-2.14872	2.09723
g19_g19_1_GGTTAATGTTGAATCG-1	Resting Microglia	2.70073	3.17817
g19_g19_1_GGTTCCCGTTTACTTG-1	Resting Microglia	-3.34021	3.03082
g19_g19_1_GTAAGCAAGACTCGCA-1	CD83+ Microglia	7.15257	-0.291418
g19_g19_1_GTTCGCGCAGGCTAGA-1	Resting Microglia	1.33211	-5.69703
g19_g19_1_GTTGTGAGTGGATGTC-1	Resting Microglia	-5.79238	-0.723102
g19_g19_1_TAAGTAGCATCACAGC-1	Resting Microglia	-0.450996	-3.44528
g19_g19_1_TAATGGACAAGGATTA-1	Resting Microglia	1.27149	1.90388
g19_g19_1_TACCAGGTCCTCAGTC-1	Resting Microglia	3.76534	2.42964
g19_g19_1_TCAGTGAGTTGTTCAC-1	Resting Microglia	-9.0798	3.04903
g19_g19_1_TCGTTATTCATGAGCT-1	Resting Microglia	-5.85291	-0.882602
g19_g19_1_TCTACCTCAATGAAGC-1	Resting Microglia	-1.52938	-4.30038
g19_g19_1_TGCTTTAGTTATCCTA-1	Phagocytosing Microglia	8.70373	2.4064
g19_g19_1_TGTAAAGCACCTCAGG-1	Resting Microglia	-0.455606	-3.37568
g19_g19_1_TGTGCTGAGTTGCGTG-1	Resting Microglia	3.44052	0.873595
g19_g19_1_TTAAGTGTCACGAATC-1	Resting Microglia	2.63961	-3.05
g19_g19_1_TTAGGATGTGCACGCA-1	Resting Microglia	3.63812	0.491811
g19_g19_1_TTGTTGCGTTAAGCTG-1	Phagocytosing Microglia	5.71284	-1.77255
g19_g19_2_AAACCAACAGAAATGC-1	Resting Microglia	3.96639	-1.79371
g19_g19_2_AACAGCAAGGCAGGTG-1	Resting Microglia	2.105	2.89327
g19_g19_2_AATTGCCAGGGACCTC-1	Resting Microglia	0.989602	2.64687
g19_g19_2_ACAGCGCTCTAAGGAG-1	Resting Microglia	1.12048	-2.00483
g19_g19_2_ACATCAATCTTGCAGG-1	Resting Microglia	2.2836	-3.44049
g19_g19_2_ACCACATAGACTTATG-1	Resting Microglia	-8.04953	0.662722
g19_g19_2_ACGAACAAGAAAGGAA-1	Phagocytosing Microglia	10.0762	4.42212
g19_g19_2_ACGCCTAAGGCTACAT-1	Resting Microglia	0.405411	-3.46527
g19_g19_2_AGCATCCCATACTCCT-1	Resting Microglia	-2.86221	1.597
g19_g19_2_AGCTAAACATCAATCG-1	Resting Microglia	-4.0445	3.11418
g19_g19_2_AGGCCCAGTCACAAAT-1	Resting Microglia	-2.65529	0.0986448
g19_g19_2_AGGTTACTCTAGCGAT-1	Resting Microglia	-2.702	1.9144
g19_g19_2_AGGTTGCGTTATTGCC-1	Resting Microglia	-2.16029	0.462174
g19_g19_2_ATATGCTCATGCTATG-1	Resting Microglia	9.38568	5.09159
g19_g19_2_ATCATGTCAGTAATAG-1	Resting Microglia	2.94058	0.508251
g19_g19_2_ATGTTTGAGCCTCTCG-1	Resting Microglia	-5.61471	1.90085
g19_g19_2_ATTGCAGGTCACGAAC-1	Phagocytosing Microglia	1.67016	-3.24709
g19_g19_2_CAAAGCGCATAATGTC-1	Resting Microglia	-2.8877	-0.877138
g19_g19_2_CATATCGCACAAGCCT-1	Phagocytosing Microglia	7.39801	0.107215
g19_g19_2_CCAGTTTGTCAAAGGG-1	Resting Microglia	3.24662	1.93777
g19_g19_2_CCCTCAGTCGCTTCTA-1	Resting Microglia	-1.28585	-1.0735
g19_g19_2_CCTACTGGTGGAGCAA-1	Resting Microglia	-5.8393	0.834684
g19_g19_2_CGCAATAGTGAATCGC-1	Resting Microglia	-1.43342	-0.0390498
g19_g19_2_CGCATTTGTTTATTCG-1	Phagocytosing Microglia	6.8677	2.99026
g19_g19_2_CGGTAACGTCACCTAT-1	CD83+ Microglia	0.811431	-1.70765
g19_g19_2_CGTTAAATCACGTTAA-1	Resting Microglia	-6.24808	1.11512
g19_g19_2_CTAACCACAAGTGAAC-1	Resting Microglia	-7.21806	3.27889
g19_g19_2_CTACCTCAGACAAAGT-1	Resting Microglia	0.526759	-1.73037
g19_g19_2_CTGAAACTCGTTATAG-1	CD83+ Microglia	1.95048	-1.87299
g19_g19_2_CTGGACCAGCGGTTAT-1	Resting Microglia	-2.73861	1.27906
g19_g19_2_CTTACCGGTGCTGTAA-1	Resting Microglia	-2.29314	-0.245265
g19_g19_2_CTTGGACCAAACATAG-1	Phagocytosing Microglia	8.86276	0.421153
g19_g19_2_GAACGAATCGCACACA-1	Resting Microglia	0.661212	-4.57936
g19_g19_2_GAGATAAGTGTAACCA-1	Phagocytosing Microglia	9.37742	2.97791
g19_g19_2_GATGCTTAGTAGCGCC-1	Phagocytosing Microglia	4.39933	2.14352
g19_g19_2_GATTACGGTATTTGGG-1	Resting Microglia	-1.42994	-1.84158
g19_g19_2_GCAAGTCGTTTAACCC-1	Resting Microglia	8.66644	-0.82919
g19_g19_2_GCCTGACAGCTGCACA-1	Resting Microglia	3.39547	0.825568
g19_g19_2_GCGTGCTAGTGATTCA-1	Resting Microglia	2.32331	-0.323403
g19_g19_2_GCTTTGTGTTAGCCAA-1	Resting Microglia	-0.543615	-4.41089
g19_g19_2_GGAACCACAAATACCT-1	CD83+ Microglia	1.86402	-3.35197
g19_g19_2_GGAGTGAGTGCAATGC-1	Inflammatory Microglia	-1.77939	-2.00356
g19_g19_2_GGCCTAATCGAGCTAT-1	Resting Microglia	3.90355	-2.02553
g19_g19_2_GGTCCTGCACATACTG-1	Resting Microglia	1.74185	0.21723
g19_g19_2_GGTTCTTGTGACCTGG-1	Resting Microglia	-4.2078	-1.0966
g19_g19_2_TACTGACAGCACGTTG-1	Resting Microglia	-5.34392	0.475267
g19_g19_2_TACTTGTTCCCGTTGT-1	Resting Microglia	-4.59024	4.42665
g19_g19_2_TAGCAGGCATTGTTGG-1	Phagocytosing Microglia	8.11488	-2.51459
g19_g19_2_TATCACAAGGCTTAAC-1	Resting Microglia	-3.44386	-2.95651
g19_g19_2_TCAAGCTAGTTTGCGG-1	Resting Microglia	6.02487	0.671039
g19_g19_2_TCAATCGCAGCTACGT-1	Resting Microglia	-6.7145	0.575561
g19_g19_2_TCACTGACAAACAACA-1	Resting Microglia	3.02064	-1.07639
g19_g19_2_TCCATAAAGCTCATAA-1	Resting Microglia	2.0143	-0.400871
g19_g19_2_TCGGTTTGTGCATTAG-1	Phagocytosing Microglia	2.57409	0.764514
g19_g19_2_TCTAGCGAGGCTTAAC-1	Resting Microglia	-8.26728	-1.92637
g19_g19_2_TCTGTGACAAGGTACG-1	Resting Microglia	-8.31189	3.2507
g19_g19_2_TCTTTGTAGTTGCGTG-1	Phagocytosing Microglia	4.7161	2.88377
g19_g19_2_TGAGGAGGTTAAATGC-1	Resting Microglia	3.25652	-4.18454
g19_g19_2_TGGACAAAGCTACTGG-1	Resting Microglia	-0.227388	-3.88276
g19_g19_2_TGGTTCTGTACCCACC-1	CD83+ Microglia	5.50605	-2.81235
g19_g19_2_TTAAAGGCATAAACCT-1	Resting Microglia	-6.39114	1.12971
g19_g19_2_TTTCCGGGTGGCTTCC-1	Resting Microglia	5.78779	0.694206
g19_g19_2_TTTGGCTGTTTCGCCA-1	Resting Microglia	4.48663	0.127824
g19_g19_2_TTTGGTGCAGGTTCAC-1	Resting Microglia	-1.55241	3.16744
Pool5_1_AAACGCTGTACAGTAA-1	Resting Microglia	-1.70515	3.37922
Pool5_1_AACAAGATCCTATTTG-1	Resting Microglia	-2.48489	0.934551
Pool5_1_AAGCCATGTACCACGC-1	Resting Microglia	-3.6135	-0.784495
Pool5_1_AAGCGAGGTCGTTCAA-1	Resting Microglia	0.0177664	-2.96866
Pool5_1_AAGTCGTCAGTAGAGC-1	Resting Microglia	-3.52803	3.22928
Pool5_1_ACAACCAAGCGACTTT-1	Resting Microglia	-5.69884	3.84415
Pool5_1_ACATCGAAGTTGGACG-1	Resting Microglia	-7.00117	2.08426
Pool5_1_ACTATGGGTACGATGG-1	Resting Microglia	-5.20517	2.6343
Pool5_1_ACTTTCAGTCTTTATC-1	Resting Microglia	-6.91565	4.09215
Pool5_1_AGACTCAGTAGCTCGC-1	Resting Microglia	-3.50892	3.17739
Pool5_1_AGCTCAACAGTATTCG-1	Resting Microglia	-9.70963	1.73553
Pool5_1_AGGGTCCAGTTCATGC-1	Resting Microglia	-9.36314	0.766449
Pool5_1_AGGTTGTTCAAGCCGC-1	Resting Microglia	-0.839079	-1.92645
Pool5_1_AGTGACTCAAGTCATC-1	Resting Microglia	-8.00718	2.33189
Pool5_1_AGTGACTTCGCCGAGT-1	Resting Microglia	1.72659	-3.71517
Pool5_1_ATCCTATTCAAGAATG-1	Resting Microglia	-4.54169	-1.95137
Pool5_1_ATTATCCGTGTGTACT-1	Resting Microglia	-6.43645	0.870755
Pool5_1_ATTCAGGAGCCAGACA-1	Resting Microglia	-6.95083	3.76871
Pool5_1_CAACGATGTAGATCGG-1	Resting Microglia	-3.33704	3.66257
Pool5_1_CAAGACTAGATGCTGG-1	Resting Microglia	-6.08784	2.47736
Pool5_1_CAAGACTCACGACAGA-1	Resting Microglia	-6.43518	0.9386
Pool5_1_CACACAAGTACATTGC-1	Resting Microglia	0.532198	-4.38924
Pool5_1_CACGTGGTCATGCAGT-1	Resting Microglia	-0.752974	2.17915
Pool5_1_CACTGGGGTCAGTCCG-1	Resting Microglia	-8.66058	2.93493
Pool5_1_CAGGCCATCCATCAGA-1	Resting Microglia	-9.56619	-0.901027
Pool5_1_CATAAGCGTGCTTATG-1	Resting Microglia	-8.97571	1.66977
Pool5_1_CATACTTGTTAACCTG-1	Resting Microglia	-2.80416	-0.0522773
Pool5_1_CATCCACGTTGTGGCC-1	Resting Microglia	-6.38536	2.5606
Pool5_1_CATCCCACAATCCAGT-1	Resting Microglia	-6.72441	0.302146
Pool5_1_CCACACTTCTAGTTCT-1	Resting Microglia	-6.7165	3.75663
Pool5_1_CCACTTGCACAGCGCT-1	Resting Microglia	-7.96219	2.0925
Pool5_1_CCGATCTTCTACCTTA-1	Resting Microglia	-5.12906	1.50729
Pool5_1_CCTAAGAAGTTTCGAC-1	Resting Microglia	-2.76131	-2.03635
Pool5_1_CCTACGTGTTGCATAC-1	Resting Microglia	-3.44824	1.09881
Pool5_1_CCTTCAGGTCAACGCC-1	Resting Microglia	-1.26577	0.041422
Pool5_1_CGACAGCAGTGAGCCA-1	Resting Microglia	-1.08685	0.746258
Pool5_1_CGAGGCTGTATAGGGC-1	Resting Microglia	-2.71846	4.49103
Pool5_1_CGCCATTTCTCCGTGT-1	Resting Microglia	-8.98286	1.75647
Pool5_1_CGGAGAACAACGGGTA-1	Resting Microglia	-8.84192	1.57152
Pool5_1_CGGGTGTAGAGGATCC-1	Resting Microglia	-0.980356	1.8093
Pool5_1_CTCCAACTCAGAGCAG-1	Resting Microglia	-4.7295	1.17533
Pool5_1_CTCCCTCGTCTGTGGC-1	Resting Microglia	-3.80273	0.683745
Pool5_1_CTGCAGGTCAAATGAG-1	Resting Microglia	-7.90031	0.411582
Pool5_1_CTGCGAGAGGCAGCTA-1	Resting Microglia	-4.44066	0.355778
Pool5_1_CTTCAATTCGGTAACT-1	Resting Microglia	-3.51617	-0.448247
Pool5_1_CTTCCGAAGACTTAAG-1	Resting Microglia	-7.43428	3.37658
Pool5_1_CTTCTCTAGCTGTGCC-1	Resting Microglia	-6.25296	3.856
Pool5_1_CTTTCGGGTTTATGCG-1	Resting Microglia	-6.11905	-0.0444026
Pool5_1_GAAACCTTCAACACGT-1	Resting Microglia	-7.00453	1.39336
Pool5_1_GAAGGACGTGCGTGCT-1	Resting Microglia	-5.85814	3.564
Pool5_1_GACCAATGTCGCTCGA-1	Resting Microglia	-3.09151	3.14915
Pool5_1_GACTCAAGTTCCGCAG-1	Resting Microglia	-4.492	1.03914
Pool5_1_GAGTGTTAGTTGAAGT-1	Resting Microglia	-8.58518	1.6018
Pool5_1_GATTCGAGTTCTCACC-1	Resting Microglia	-5.46862	1.65641
Pool5_1_GCCTGTTTCCTACACC-1	Resting Microglia	-3.68123	0.221768
Pool5_1_GCGGATCAGGTCTACT-1	Resting Microglia	-6.56263	1.11846
Pool5_1_GCTACCTCAGCGGATA-1	Resting Microglia	2.66687	-0.729018
Pool5_1_GCTACCTGTGGATACG-1	Resting Microglia	-4.67855	1.13278
Pool5_1_GCTTGGGGTACAGAAT-1	Resting Microglia	-8.47627	2.82
Pool5_1_GCTTGGGTCGGTCTAA-1	Resting Microglia	0.337405	0.910347
Pool5_1_GCTTTCGCATACCACA-1	Resting Microglia	-4.84657	1.58007
Pool5_1_GGCGTCAGTGCGGATA-1	Resting Microglia	-4.72774	0.940654
Pool5_1_GGTGTTATCAAGATAG-1	Resting Microglia	-4.28825	1.20251
Pool5_1_GGTTGTAGTTCCACGG-1	Resting Microglia	-6.49149	2.45383
Pool5_1_GTCAAGTGTGGACAGT-1	Resting Microglia	-8.59695	3.00021
Pool5_1_GTGGTTAAGTTGTCGT-1	Resting Microglia	-7.42591	2.41328
Pool5_1_GTGTAACCATCACGGC-1	Resting Microglia	-8.12012	0.88386
Pool5_1_GTGTGATGTATCGTGT-1	Resting Microglia	-9.66849	-0.696141
Pool5_1_GTGTGATGTGGCTAGA-1	Resting Microglia	-6.86157	0.442534
Pool5_1_TAATTCCGTCTCCCTA-1	Resting Microglia	-8.80657	1.87488
Pool5_1_TACCGAAGTCCTTAAG-1	Resting Microglia	-6.83634	1.2956
Pool5_1_TACTGCCCAACCGCTG-1	Resting Microglia	-3.52517	1.00854
Pool5_1_TACTTCACATCCTATT-1	Resting Microglia	-4.91438	1.11012
Pool5_1_TAGAGTCAGTAGGAAG-1	Resting Microglia	-8.07347	-2.36815
Pool5_1_TAGGGTTCAAAGCTAA-1	Resting Microglia	-7.67461	3.01319
Pool5_1_TAGGTTGTCAGATGCT-1	Resting Microglia	-6.29686	-0.426755
Pool5_1_TATATCCGTTCAGGTT-1	Resting Microglia	-2.68606	0.0846701
Pool5_1_TCAAGCAGTGTATACC-1	Resting Microglia	-5.74468	2.34005
Pool5_1_TCACATTCAGCAGACA-1	Resting Microglia	-5.57905	2.44717
Pool5_1_TCATGAGTCCACATAG-1	Resting Microglia	-3.91537	2.61895
Pool5_1_TCCGAAAGTCACATTG-1	Phagocytosing Microglia	9.24733	4.68236
Pool5_1_TCCGATCAGGTTGGAC-1	Resting Microglia	-3.08922	0.515545
Pool5_1_TCCTAATGTGTCTAAC-1	Resting Microglia	-8.18271	2.79172
Pool5_1_TCGCTCATCAAATAGG-1	Resting Microglia	-8.12648	3.29879
Pool5_1_TCGGGACGTATGAAGT-1	Resting Microglia	-6.05753	1.47047
Pool5_1_TCGGGCATCCCTCTAG-1	Resting Microglia	-9.85552	1.20493
Pool5_1_TCGTGCTGTGAGGCAT-1	Phagocytosing Microglia	8.72091	3.08573
Pool5_1_TGAATCGCAAGGACAC-1	Resting Microglia	-8.28291	0.882108
Pool5_1_TGAGACTAGGCATGGT-1	Resting Microglia	-3.60788	1.49647
Pool5_1_TGAGGTTCAAGGTCGA-1	Resting Microglia	-3.64494	-1.19613
Pool5_1_TGCAGGCAGAAATTCG-1	Resting Microglia	-7.76756	2.85609
Pool5_1_TGCAGTATCTGGTGGC-1	Resting Microglia	-7.4132	3.8052
Pool5_1_TGCATGAGTCTGCATA-1	Resting Microglia	-9.23656	1.19005
Pool5_1_TGCGGGTTCCGTAGGC-1	Resting Microglia	-9.18691	1.01478
Pool5_1_TGGGATTTCACAACCA-1	Resting Microglia	-6.55101	1.17426
Pool5_1_TGTACAGTCATTGTTC-1	Resting Microglia	-0.792225	3.29772
Pool5_1_TTCACGCCATCTAACG-1	Resting Microglia	-7.22133	3.75902
Pool5_1_TTCATTGTCAAGCCCG-1	Resting Microglia	-7.58601	2.80353
Pool5_1_TTCTTCCAGCTCAGAG-1	Resting Microglia	-6.83736	2.32488
Pool5_1_TTGCCTGCATGCACTA-1	Resting Microglia	-4.36491	1.88792
Pool5_1_TTGGGCGAGCCAAGTG-1	Resting Microglia	-8.4011	1.71875
Pool5_1_TTGTTCAAGAATTGTG-1	Resting Microglia	-9.43789	1.96281
Pool5_2_AACGTCAAGTTATGGA-1	Resting Microglia	3.12668	-4.29828
Pool5_2_AAGATAGAGCAGTAAT-1	Resting Microglia	-5.08591	2.55174
Pool5_2_AATAGAGGTTCGAGCC-1	Resting Microglia	-3.91553	1.1061
Pool5_2_ACACAGTTCCACTTCG-1	Resting Microglia	-6.2259	2.85169
Pool5_2_ACTCTCGGTCAAAGAT-1	Resting Microglia	-6.20902	0.747737
Pool5_2_ACTTATCTCTCTATAC-1	Resting Microglia	-7.36441	-1.39414
Pool5_2_AGAAGTATCTCCCAAC-1	Resting Microglia	-8.4799	1.55869
Pool5_2_AGACCCGCAATTGTGC-1	Resting Microglia	-4.82163	-1.1997
Pool5_2_AGATAGAGTACAGTTC-1	Resting Microglia	-7.05362	1.43145
Pool5_2_AGCGATTTCTGCAGCG-1	Resting Microglia	-5.89733	-0.836793
Pool5_2_AGCGCCAAGCAGCAGT-1	Resting Microglia	-4.08281	3.48734
Pool5_2_AGGAGGTCAGGCTATT-1	Resting Microglia	-7.29915	1.00136
Pool5_2_AGTACCAAGTACGTCT-1	Resting Microglia	-8.37649	2.65155
Pool5_2_AGTAGCTCACGTCGGT-1	Resting Microglia	-2.97482	0.714983
Pool5_2_ATAGAGAGTACAGCGA-1	Resting Microglia	-4.89094	3.03132
Pool5_2_ATCCATTCAGTATACC-1	Resting Microglia	-1.5321	2.68763
Pool5_2_ATCCGTCAGCACGGAT-1	Phagocytosing Microglia	10.5675	-0.710429
Pool5_2_ATCGCCTTCGAACGGA-1	Resting Microglia	-4.04551	1.6758
Pool5_2_ATGTCCCAGGTCTGGA-1	Resting Microglia	-4.42697	-0.134846
Pool5_2_ATGTCTTGTACTTGTG-1	Resting Microglia	-0.750683	2.20341
Pool5_2_ATTACTCCAACTCATG-1	Resting Microglia	-7.17283	2.40005
Pool5_2_ATTCGTTAGATAACGT-1	Resting Microglia	-2.23134	1.22651
Pool5_2_ATTCGTTTCTTTGCGC-1	Resting Microglia	-6.90784	3.74244
Pool5_2_CAACGGCAGTCCCAGC-1	Resting Microglia	-1.87457	2.34223
Pool5_2_CAAGCTATCGACCCAG-1	Resting Microglia	-7.82841	0.778831
Pool5_2_CACACAACAAGCGGAT-1	Resting Microglia	0.264582	-0.276814
Pool5_2_CACTTCGAGCGACTGA-1	Phagocytosing Microglia	9.72661	3.66181
Pool5_2_CAGCACGAGTTGCATC-1	Resting Microglia	-1.7719	-1.16302
Pool5_2_CAGCAGCAGCTGTTAC-1	Resting Microglia	-7.35873	1.26734
Pool5_2_CAGTTAGTCGTCGCTT-1	Resting Microglia	-7.15241	2.6426
Pool5_2_CATCGTCTCCTTCTGG-1	Resting Microglia	-4.03718	1.16134
Pool5_2_CATGGTACAGTTCTAG-1	Resting Microglia	-5.54389	1.15273
Pool5_2_CCAATGATCGCTGCGA-1	Resting Microglia	-5.75824	-0.751227
Pool5_2_CCACACTGTGACTGAG-1	Resting Microglia	-7.42161	3.38334
Pool5_2_CCGATCTTCAGGTAAA-1	Resting Microglia	-6.5443	3.48798
Pool5_2_CCTCACAAGTAGAGTT-1	Resting Microglia	-7.78717	-2.68314
Pool5_2_CCTCCAACACCGCTGA-1	Resting Microglia	-5.22323	1.77645
Pool5_2_CCTCTCCGTGGCACTC-1	Resting Microglia	-0.340039	3.63276
Pool5_2_CCTTCAGGTCACCGAC-1	Resting Microglia	-5.57716	-0.85234
Pool5_2_CGCAGGTCAGGAGACT-1	Resting Microglia	-6.01624	0.303421
Pool5_2_CGCCATTAGGGACCAT-1	Resting Microglia	-2.92639	-0.543637
Pool5_2_CTACGGGAGCAGGGAG-1	Resting Microglia	-2.5242	2.42245
Pool5_2_CTCACTGGTTCGTGCG-1	Resting Microglia	-2.66407	2.84413
Pool5_2_CTCATGCGTTCGGACC-1	Resting Microglia	1.07957	2.30188
Pool5_2_CTCCTCCTCCAACCGG-1	Resting Microglia	-5.38906	-1.38001
Pool5_2_CTGCCATGTCCACTCT-1	Resting Microglia	-5.0262	2.42862
Pool5_2_CTGGACGGTCCATCTC-1	Phagocytosing Microglia	8.54043	0.782486
Pool5_2_GAAACCTTCTCCAATT-1	Resting Microglia	-1.62116	0.291554
Pool5_2_GACTATGCAGTAGAGC-1	Resting Microglia	-5.46987	-0.0223271
Pool5_2_GACTCTCCATGGACAG-1	Resting Microglia	1.01138	-3.73656
Pool5_2_GACTCTCGTCTCTCCA-1	Resting Microglia	-2.29924	1.37185
Pool5_2_GACTTCCGTCACTCTC-1	Phagocytosing Microglia	9.26306	5.23005
Pool5_2_GAGATGGAGAGGTCAC-1	Resting Microglia	-5.17488	0.192169
Pool5_2_GAGCCTGGTACCGTGC-1	Resting Microglia	-3.43772	1.5129
Pool5_2_GAGGGATAGCCTCCAG-1	Resting Microglia	-5.14739	0.935121
Pool5_2_GATAGAACATTGTGCA-1	Resting Microglia	-3.99454	-0.613944
Pool5_2_GCAACATAGTCGTTAC-1	Resting Microglia	-7.85845	0.204398
Pool5_2_GCACTAATCTAAACGC-1	Resting Microglia	-2.99332	-0.681554
Pool5_2_GCAGCTGGTTGCGAAG-1	Resting Microglia	-8.77223	2.53253
Pool5_2_GCATCGGTCTGACCCT-1	Resting Microglia	-1.02661	1.14838
Pool5_2_GCCAGCATCACGACTA-1	Resting Microglia	-7.60508	3.30742
Pool5_2_GCTACAAAGTCAGCCC-1	Resting Microglia	-4.81812	1.61892
Pool5_2_GCTGGGTCAGCCGTCA-1	Resting Microglia	-5.59707	3.23488
Pool5_2_GGAGAACAGGGAGGTG-1	Resting Microglia	-3.97493	-1.82633
Pool5_2_GGGTAGATCGTTTACT-1	Resting Microglia	-5.30752	-0.416725
Pool5_2_GGTTGTATCCCATGGG-1	Resting Microglia	-4.14362	2.42637
Pool5_2_GTAGAGGAGAGTACCG-1	Resting Microglia	-5.61562	3.51184
Pool5_2_GTAGATCGTAATCAGA-1	Resting Microglia	-7.72335	1.61274
Pool5_2_GTATTTCAGACCCGCT-1	Resting Microglia	-6.86759	1.47386
Pool5_2_GTCGTAATCATGGAGG-1	Resting Microglia	-9.94991	0.26093
Pool5_2_GTGTCCTAGGTCACTT-1	Resting Microglia	-4.07369	2.25835
Pool5_2_GTGTTCCAGGTGAGCT-1	Resting Microglia	-7.66941	2.81558
Pool5_2_GTTACCCGTTATCCAG-1	Resting Microglia	-3.46523	2.22495
Pool5_2_GTTACGACATTGGCAT-1	Resting Microglia	-2.05766	-0.91175
Pool5_2_GTTATGGCAAGGTCGA-1	Resting Microglia	-4.65657	-0.651929
Pool5_2_GTTGCGGCAAATACGA-1	Resting Microglia	-7.46334	2.90424
Pool5_2_GTTGTAGAGCACTAGG-1	Resting Microglia	-8.92191	3.17367
Pool5_2_GTTTGGAAGTGCTCGC-1	Resting Microglia	-8.25119	2.92676
Pool5_2_TACAACGAGCTGTGCC-1	Resting Microglia	-8.12971	2.79962
Pool5_2_TACCGAACAGGCTTGC-1	Resting Microglia	-3.98558	-1.33004
Pool5_2_TAGGGTTAGGGCAGAG-1	Resting Microglia	-7.24404	1.27707
Pool5_2_TAGGTACCAGTGTATC-1	Resting Microglia	-5.00853	-1.65505
Pool5_2_TAGTGCACATTCACAG-1	Resting Microglia	-3.28737	1.0824
Pool5_2_TATCCTATCCTCTCGA-1	Resting Microglia	-7.96996	2.72397
Pool5_2_TATTTCGCATGTGGTT-1	Resting Microglia	-6.46142	3.02278
Pool5_2_TCAATTCTCTGACCCT-1	Resting Microglia	-6.16075	1.16143
Pool5_2_TCACACCAGGTAAACT-1	Resting Microglia	-3.88876	2.56166
Pool5_2_TCACGGGTCCGAGTGC-1	Resting Microglia	-5.96341	2.99349
Pool5_2_TCAGTTTTCGAGTTGT-1	Resting Microglia	-3.63972	0.510069
Pool5_2_TCATTCAAGCTCGTGC-1	Resting Microglia	-1.38982	1.89787
Pool5_2_TCCTCTTAGGGTCTTT-1	Resting Microglia	-3.96261	2.77744
Pool5_2_TCGACGGTCACTACGA-1	Resting Microglia	-4.64659	2.18197
Pool5_2_TCGATTTAGATGTTCC-1	Resting Microglia	-6.06074	-0.25844
Pool5_2_TCGCTTGAGGTAAAGG-1	Resting Microglia	-4.86827	1.14987
Pool5_2_TCGTGGGAGGAACGCT-1	Resting Microglia	-8.72799	-0.995003
Pool5_2_TCGTGGGGTAAGGCCA-1	Phagocytosing Microglia	9.35478	4.99011
Pool5_2_TCTACATTCCTATGGA-1	Resting Microglia	-1.20392	-0.424057
Pool5_2_TGAGGGATCCGGTTCT-1	Resting Microglia	-6.61601	0.0124564
Pool5_2_TGATGGTGTGCTGATT-1	Resting Microglia	-6.78138	3.78619
Pool5_2_TGCACGGGTGAACGGT-1	Resting Microglia	-7.80168	0.734033
Pool5_2_TGCTCGTGTACGGGAT-1	Resting Microglia	-9.42808	-0.148732
Pool5_2_TGGATGTAGCAATTCC-1	Resting Microglia	1.87888	-0.531988
Pool5_2_TGGGAGATCACGACTA-1	Resting Microglia	-5.65038	1.47816
Pool5_2_TGTGATGAGATCCTAC-1	Resting Microglia	-7.41057	1.18418
Pool5_2_TTCCACGTCATGACAC-1	Resting Microglia	-5.43046	4.07813
Pool5_2_TTCCGTGTCACTACTT-1	Resting Microglia	-6.49517	2.01824
Pool5_2_TTCCTCTAGCTTTCCC-1	Resting Microglia	-7.232	2.03605
Pool5_2_TTCGCTGAGGTTGAGC-1	Resting Microglia	-5.75998	2.63909
Pool5_2_TTCTAACAGGAAAGAC-1	Resting Microglia	-6.89487	3.38534
Pool5_2_TTCTCTCAGGAACTCG-1	Phagocytosing Microglia	9.62148	4.9756
Pool5_2_TTTAGTCCACGTACAT-1	Resting Microglia	-8.99327	-1.15137
Pool5_2_TTTCAGTCAGAGAATT-1	Resting Microglia	-2.57797	1.36876
Pool5_2_TTTCAGTTCCGGTTCT-1	CD83+ Microglia	8.34834	-3.5593
Pool5_2_TTTGGAGAGCGGTAAC-1	Resting Microglia	-3.73381	-0.0925203
g4_g4_1_AAACAGCCAAATATCC-1	Resting Microglia	-2.39712	2.683
g4_g4_1_AAACGGATCCGCAAGC-1	Resting Microglia	-2.50104	1.69616
g4_g4_1_AACCTAATCATGCCTC-1	Resting Microglia	-1.32983	2.09821
g4_g4_1_AATGTCATCTTAGGAC-1	Phagocytosing Microglia	9.10672	4.20234
g4_g4_1_ACGTCAAGTTGGATAT-1	Resting Microglia	-1.39779	1.76477
g4_g4_1_AGAAACTAGGAGGCAT-1	Resting Microglia	-4.31015	1.59615
g4_g4_1_AGCAATACAAGGTCCT-1	Resting Microglia	2.00725	-3.17481
g4_g4_1_AGTAATGCACAGGAAT-1	Resting Microglia	-2.56467	3.41868
g4_g4_1_AGTTGCAGTTTCGCCA-1	Resting Microglia	-6.83493	-0.406742
g4_g4_1_ATCAAGCTCGTCATTT-1	Resting Microglia	-7.68712	2.57406
g4_g4_1_ATGAAGTAGCTAAAGG-1	Phagocytosing Microglia	9.33751	2.84143
g4_g4_1_ATGGCCCAGGTAGCTT-1	Resting Microglia	-0.331645	1.17851
g4_g4_1_ATTTGCAAGCCTGTGA-1	Resting Microglia	-0.967359	3.4215
g4_g4_1_CAACTAATCAATCTCT-1	Resting Microglia	3.56771	-1.2905
g4_g4_1_CAAGCTAGTTCGCGCT-1	Resting Microglia	-3.44256	-1.30698
g4_g4_1_CAGGCTATCATGTTTC-1	Resting Microglia	0.724126	-2.19728
g4_g4_1_CATTCCTCAAATACCT-1	Resting Microglia	4.09243	-4.00537
g4_g4_1_CCACATTGTGTGCAAC-1	Resting Microglia	-7.1406	0.644898
g4_g4_1_CCTCCTGAGGTGAAGC-1	Resting Microglia	-9.48714	1.19396
g4_g4_1_CGTTAACAGCCAAATC-1	Resting Microglia	-1.15734	3.15758
g4_g4_1_CTAATCCGTTAACGGC-1	Resting Microglia	-2.74058	-0.359452
g4_g4_1_CTACCTCAGCTTTGGG-1	Resting Microglia	-1.01243	4.45419
g4_g4_1_CTCCTAATCGTTAACA-1	Resting Microglia	-2.03957	-0.736669
g4_g4_1_CTTAGGAGTGCAATGC-1	Resting Microglia	3.33904	-0.123755
g4_g4_1_CTTGAATCATTGTGTG-1	Resting Microglia	2.81963	-0.294937
g4_g4_1_GACTAATGTGATCAGC-1	Resting Microglia	-5.11765	-1.5899
g4_g4_1_GAGTAATAGTTTGGTA-1	Resting Microglia	-3.0044	-0.485105
g4_g4_1_GATCGATTCGTGCCTT-1	Phagocytosing Microglia	9.81807	4.01264
g4_g4_1_GCAACAGCATGAATAG-1	Resting Microglia	-5.79131	-1.02448
g4_g4_1_GCTAGCTCAGTTTGTG-1	Resting Microglia	1.61125	-0.445639
g4_g4_1_GGCTATTAGGTTACAC-1	Resting Microglia	-5.74102	-1.14839
g4_g4_1_GGTCCATCACGGTACT-1	Resting Microglia	-1.1041	2.37757
g4_g4_1_GTACTTCGTTCCGGGA-1	Resting Microglia	-8.07636	-2.19322
g4_g4_1_GTGCTCAAGTAGGATG-1	Resting Microglia	-8.36604	0.150564
g4_g4_1_GTTACCTGTTGCGCGA-1	Resting Microglia	6.43883	3.96882
g4_g4_1_GTTTAACCATGAATAG-1	Resting Microglia	-6.16977	3.34113
g4_g4_1_TAGGCTTAGGATCCGC-1	Resting Microglia	1.53143	1.06927
g4_g4_1_TCAGGTTAGAGGGACT-1	Resting Microglia	2.39788	0.106393
g4_g4_1_TCCCGGACAGAGAGCC-1	Resting Microglia	1.85903	-0.3182
g4_g4_1_TCGCATTGTACCAGGT-1	Resting Microglia	-8.23848	3.52327
g4_g4_1_TTAGCAATCGGTTAGT-1	Resting Microglia	-0.78662	0.743588
g4_g4_2_AACAAAGGTGACCTGG-1	Resting Microglia	-0.303138	-0.405057
g4_g4_2_AATGTCCAGTTCCCGT-1	Resting Microglia	-7.82575	0.9812
g4_g4_2_ACATTGCAGTAACAGG-1	Resting Microglia	2.18481	-3.97854
g4_g4_2_ACCAATATCATGGCTG-1	Resting Microglia	-1.90092	-0.0653827
g4_g4_2_ACCCAACCAATAACGA-1	Resting Microglia	-0.62387	2.25435
g4_g4_2_ACCGGTTCAACCTAAT-1	Resting Microglia	-8.0493	3.20732
g4_g4_2_ACGCACGGTGGAGCAA-1	Resting Microglia	2.59917	-3.57214
g4_g4_2_ATAATGGCATTAAGTC-1	Resting Microglia	-4.45868	2.11068
g4_g4_2_ATGTCCACATAAACCT-1	Resting Microglia	1.30439	0.72484
g4_g4_2_ATTGCTCGTGATGGCT-1	Resting Microglia	-3.97064	0.612645
g4_g4_2_CAATATGTCTCAATGA-1	Resting Microglia	-3.43091	0.955436
g4_g4_2_CAGCCAATCAGTATTG-1	Resting Microglia	3.03346	-0.580903
g4_g4_2_CAGGTGGAGGACCTTG-1	Resting Microglia	1.76598	-0.857445
g4_g4_2_CCAAACCCACAGCCAT-1	Resting Microglia	0.809917	-0.825259
g4_g4_2_CCTCCTCTCCCTGGTT-1	Resting Microglia	1.64124	-1.91425
g4_g4_2_CTCAGGATCATCCTAT-1	Resting Microglia	-1.94332	-1.29569
g4_g4_2_CTGACATAGAGGCTAA-1	Resting Microglia	-0.47237	-1.6355
g4_g4_2_CTGCTACTCCTGGTCT-1	Resting Microglia	-1.17563	1.94079
g4_g4_2_GAAAGGCTCGGGACCT-1	Resting Microglia	-5.03896	0.369786
g4_g4_2_GAGGGAGCAATTAGCT-1	Resting Microglia	5.4813	-0.983695
g4_g4_2_GATCCGTCAGTAAAGC-1	Resting Microglia	3.41873	0.664514
g4_g4_2_GCAAGCCTCCTCATGC-1	Resting Microglia	2.46013	-0.903829
g4_g4_2_GCTAATATCAAACACC-1	Resting Microglia	-0.704349	1.0029
g4_g4_2_GGAACCTGTCATTACC-1	Resting Microglia	0.71987	1.92286
g4_g4_2_GGACATAAGTCACGAT-1	Resting Microglia	-3.3358	0.879485
g4_g4_2_GGCAAATCACAGAACG-1	Resting Microglia	-0.666324	3.34628
g4_g4_2_GGCGGTTTCTGCAACG-1	Resting Microglia	-10.4225	1.01031
g4_g4_2_GGTAACCGTTGTTGCT-1	Resting Microglia	-2.57246	-2.03745
g4_g4_2_GTTAAACGTAATGACT-1	CD83+ Microglia	2.00591	-3.30884
g4_g4_2_GTTTAACCAGCATGTC-1	Resting Microglia	-3.76046	0.955713
g4_g4_2_TGATGAACAGTAAAGC-1	Resting Microglia	-4.48404	1.54883
g4_g4_2_TGGGCCTAGGTGAGAC-1	Resting Microglia	-3.21859	3.45832
g4_g4_2_TGTTGTGCAGCGCTTG-1	Resting Microglia	-4.50555	0.177718
g4_g4_2_TTACACCGTTCCTGAT-1	Resting Microglia	-8.84756	1.39669
g4_g4_2_TTACCTGTCAATGTGC-1	Resting Microglia	2.64146	0.921774
g4_g4_2_TTAGAAGCATAAACCT-1	Resting Microglia	-3.14685	0.51652
g4_g4_2_TTATTGCTCATTGACA-1	Resting Microglia	-1.38765	-1.16352
g4_g4_2_TTCACTGTCCACCTGT-1	Resting Microglia	-0.45874	-2.75623
g4_g4_2_TTCAGTTTCAAACACC-1	Resting Microglia	2.24592	1.49714
g4_g4_2_TTGTAAGTCAACAAGG-1	Resting Microglia	-1.3769	-1.29086
g4_g4_2_TTTCATCAGTCACTAA-1	Resting Microglia	-6.34482	1.27585
Pool12_1_AAAGAACGTTGTCAGT-1	Resting Microglia	-1.73533	-2.21056
Pool12_1_AAAGGATCAGTCGTTA-1	CD83+ Microglia	-0.743124	-2.30856
Pool12_1_AAGTGAACAAAGCTCT-1	Phagocytosing Microglia	9.07047	1.69067
Pool12_1_ACATTTCAGTCTCTGA-1	Resting Microglia	-7.37556	-2.07368
Pool12_1_ACCGTTCCAGACACCC-1	Resting Microglia	0.206731	-0.518594
Pool12_1_ACTTCGCGTTCGGTCG-1	Resting Microglia	-5.92095	-1.25723
Pool12_1_ACTTCGCTCGTAATGC-1	Inflammatory Microglia	0.924216	-2.38949
Pool12_1_AGACCATCAATTAGGA-1	Resting Microglia	-9.27935	-0.992729
Pool12_1_AGATCCATCTGGGATT-1	Inflammatory Microglia	1.50609	-4.15998
Pool12_1_AGATGCTAGAGTGACC-1	Resting Microglia	-1.35763	-2.85674
Pool12_1_AGGAATACACTATCCC-1	Phagocytosing Microglia	8.50519	1.00174
Pool12_1_AGGAGGTGTATCAAGA-1	Resting Microglia	-1.81551	0.74785
Pool12_1_AGTGACTTCCGTTGAA-1	Resting Microglia	-4.8866	-1.52308
Pool12_1_AGTGCCGCAGCGTATT-1	Resting Microglia	-2.41774	-4.13942
Pool12_1_AGTGCCGGTCAACCTA-1	Resting Microglia	-2.77704	1.60925
Pool12_1_CAATGACCACCCTATC-1	Resting Microglia	0.964293	-2.82422
Pool12_1_CACATGATCGCTAGCG-1	Resting Microglia	0.0800909	-4.0322
Pool12_1_CAGCGTGGTTTGGGAG-1	Resting Microglia	-2.54049	-1.95068
Pool12_1_CATTGTTCAGAACCGA-1	Resting Microglia	-2.69501	-0.342114
Pool12_1_CCACGAGTCTGTCCGT-1	Resting Microglia	-2.15115	-1.73447
Pool12_1_CCTTCAGTCCATCGTC-1	Resting Microglia	-2.3946	-1.5689
Pool12_1_CGACAGCAGAGGCTGT-1	Resting Microglia	-1.61499	-4.36072
Pool12_1_CGTGATAGTCTCGACG-1	Resting Microglia	0.760019	-0.71084
Pool12_1_CTAGGTATCGCAAGAG-1	Resting Microglia	0.036488	-0.724834
Pool12_1_CTCATGCAGTATAACG-1	Phagocytosing Microglia	10.0884	4.65505
Pool12_1_CTCCCTCTCTCGTCGT-1	Resting Microglia	-0.671131	-1.99044
Pool12_1_CTGTATTTCTGCATGA-1	Inflammatory Microglia	-1.13985	-3.60845
Pool12_1_GAAGCGACACGGCACT-1	Resting Microglia	-3.47126	-1.13156
Pool12_1_GACCGTGAGTAGTCCT-1	Resting Microglia	-5.66349	-1.14316
Pool12_1_GACGTTAAGGTGCATG-1	Inflammatory Microglia	-1.73213	-3.04701
Pool12_1_GAGTCATAGCTCACTA-1	Resting Microglia	-1.65692	-1.90188
Pool12_1_GATCAGTGTCGATGCC-1	Resting Microglia	-1.13302	-2.80025
Pool12_1_GCAGGCTTCGGCTTCT-1	CD83+ Microglia	1.48075	-3.71355
Pool12_1_GGCTTTCAGGCGCTCT-1	Resting Microglia	0.282778	-1.09674
Pool12_1_GGGACAAAGAAACTAC-1	Resting Microglia	-1.26606	-1.05718
Pool12_1_GGTCACGGTTCTTCAT-1	CD83+ Microglia	-0.192139	-4.33876
Pool12_1_GGTTGTACACCTGCTT-1	Resting Microglia	-2.10469	-4.20575
Pool12_1_GTAAGTCTCAGGCGAA-1	Inflammatory Microglia	2.11382	-4.00689
Pool12_1_GTCAAGTTCACCTGGG-1	Resting Microglia	1.66614	-3.97832
Pool12_1_GTCTGTCAGGGTCAAC-1	Resting Microglia	-2.16984	-1.20212
Pool12_1_GTGTGGCGTAGGATAT-1	Resting Microglia	-1.03914	-3.82695
Pool12_1_TAACCAGGTCAACCAT-1	CD83+ Microglia	2.01591	-5.61577
Pool12_1_TAAGTCGGTCCTCCAT-1	Resting Microglia	-0.687755	-3.28214
Pool12_1_TAATCTCAGATGTTCC-1	Phagocytosing Microglia	10.801	3.17805
Pool12_1_TACATTCGTATCCTCC-1	Inflammatory Microglia	0.881526	1.18265
Pool12_1_TAGCACACAGGTGTTT-1	Resting Microglia	0.838022	-3.42165
Pool12_1_TATTCCATCGTACACA-1	Resting Microglia	-1.66607	-2.3609
Pool12_1_TCAAGCACAGAACCGA-1	Phagocytosing Microglia	10.2053	4.21824
Pool12_1_TCACACCGTTCAGGTT-1	Resting Microglia	0.493696	2.17035
Pool12_1_TCAGTGATCCCGAAAT-1	Resting Microglia	-3.50126	-0.167804
Pool12_1_TCCGAAATCCTGGTCT-1	Resting Microglia	-9.07368	0.95749
Pool12_1_TCCTAATGTACGTACT-1	Resting Microglia	0.665496	-4.06116
Pool12_1_TCGTAGAGTTCTTCAT-1	Phagocytosing Microglia	10.4313	-0.575399
Pool12_1_TGAATGCCATTGTCGA-1	Resting Microglia	3.00444	-2.58796
Pool12_1_TGAGCGCTCTAAGCGT-1	Resting Microglia	-0.667293	0.351726
Pool12_1_TGATCAGAGAGAGTTT-1	Resting Microglia	2.99701	-2.11704
Pool12_1_TGATGGTTCTATCGGA-1	Resting Microglia	-1.49798	-4.24861
Pool12_1_TGCAGATGTCTCGGGT-1	Resting Microglia	-2.24421	-1.35373
Pool12_1_TTATTGCGTGTCTCCT-1	Resting Microglia	-4.09012	-2.8138
Pool12_1_TTCATGTGTTAAGACA-1	Phagocytosing Microglia	9.61387	5.24762
Pool12_1_TTGCCTGCACATACGT-1	CD83+ Microglia	0.446939	-4.86329
Pool12_1_TTTGGAGAGGGCGAGA-1	Resting Microglia	2.29913	2.77965
Pool12_1_TTTGTTGGTCGATTTG-1	Resting Microglia	-3.49051	-0.166139
Pool12_2_AAAGGTACATGACTAC-1	Resting Microglia	-4.59638	-0.841316
Pool12_2_AACAAAGGTTGAATCC-1	Resting Microglia	-0.745626	-1.1861
Pool12_2_AATCACGGTTGCGTAT-1	Resting Microglia	-0.51421	0.866011
Pool12_2_ACAAGCTCAGTAGAAT-1	Resting Microglia	-0.917438	-2.77961
Pool12_2_ACATCGAAGAAATGGG-1	CD83+ Microglia	1.48947	-1.12821
Pool12_2_ACCCAAAAGGACGCTA-1	Resting Microglia	1.07607	-1.94979
Pool12_2_ACGGTTAGTATCAAGA-1	Resting Microglia	-2.47813	-3.5048
Pool12_2_AGAACCTAGGACAGTC-1	Resting Microglia	-3.51591	-1.98766
Pool12_2_AGAACCTCAACAGCTT-1	Resting Microglia	-1.8056	-1.2075
Pool12_2_AGACACTAGCACTAAA-1	Resting Microglia	0.995634	-0.0263785
Pool12_2_AGGTTACAGCCAACCC-1	CD83+ Microglia	-0.466584	-2.87147
Pool12_2_AGTCACACACGGTGTC-1	Resting Microglia	0.439412	-4.7595
Pool12_2_ATTATCCAGATCCCAT-1	Resting Microglia	-7.31099	0.305623
Pool12_2_CACGAATAGACAAGCC-1	Phagocytosing Microglia	10.6729	3.17603
Pool12_2_CAGATACTCTGCAGCG-1	Resting Microglia	-6.0623	-0.965553
Pool12_2_CATCAAGGTTCCCACT-1	Resting Microglia	0.789811	-1.69473
Pool12_2_CATGCGGGTACTAAGA-1	Resting Microglia	0.822651	-1.69353
Pool12_2_CATTCCGCACGGTGTC-1	Resting Microglia	-4.01597	-0.973276
Pool12_2_CCAAGCGAGTAACGAT-1	Inflammatory Microglia	-0.0198909	-3.86495
Pool12_2_CCCTAACCATGCCGAC-1	Phagocytosing Microglia	10.1066	4.55128
Pool12_2_CCCTAACGTAGGAGGG-1	Resting Microglia	0.65301	-3.61895
Pool12_2_CCGTGAGGTGTGTCCG-1	Resting Microglia	-0.227168	-0.608451
Pool12_2_CGATGGCGTAAGGAGA-1	Phagocytosing Microglia	10.7284	2.66105
Pool12_2_CTATCTACACCTCTGT-1	Resting Microglia	-4.21754	2.42672
Pool12_2_CTCAAGAAGCATCCCG-1	CD83+ Microglia	2.15612	-2.92094
Pool12_2_CTCATGCTCGGACTGC-1	Resting Microglia	0.620503	-3.37255
Pool12_2_CTCCTTTCATATTCGG-1	Resting Microglia	-3.80262	-0.400663
Pool12_2_CTGCCATAGTTCCGGC-1	Resting Microglia	-3.29627	-0.479513
Pool12_2_CTGCTCAAGGGCTAAC-1	Resting Microglia	-2.44523	-3.75745
Pool12_2_CTGGCAGCAGTTGTCA-1	Resting Microglia	-3.92828	-0.0614859
Pool12_2_CTTCGGTGTTATAGCC-1	CD83+ Microglia	-0.131275	-3.21809
Pool12_2_CTTGATTTCGAGAACG-1	Resting Microglia	-3.40804	-0.110494
Pool12_2_GAAACCTTCCTATGGA-1	Phagocytosing Microglia	9.49535	2.75815
Pool12_2_GACTGATGTGACAGCA-1	Resting Microglia	-1.47124	-2.85834
Pool12_2_GCATCTCAGGCTCAAG-1	Resting Microglia	-3.01005	-0.187569
Pool12_2_GCCAGGTCAACCAACT-1	Phagocytosing Microglia	10.4946	3.16622
Pool12_2_GGTGTTACATCACGGC-1	Phagocytosing Microglia	10.2978	4.4386
Pool12_2_GTGTGGCAGTGGAAGA-1	Resting Microglia	-0.939683	-2.99113
Pool12_2_TACCTCGCAATCACGT-1	Phagocytosing Microglia	9.36735	5.23871
Pool12_2_TCAAGACGTGCTAGCC-1	Resting Microglia	-2.29383	0.788879
Pool12_2_TCATTTGAGTGGTTGG-1	Resting Microglia	-2.53895	0.0599724
Pool12_2_TCGGATAAGTCAGAGC-1	Resting Microglia	-3.06934	-1.33791
Pool12_2_TCTACCGTCCGAAATC-1	Resting Microglia	-2.37183	-1.30078
Pool12_2_TGACTCCCATTGCAAC-1	CD83+ Microglia	2.90705	-5.25999
Pool12_2_TGCGGGTCACGCGTGT-1	Resting Microglia	1.45204	-3.23387
Pool12_2_TGTTGAGAGACCTGGA-1	Resting Microglia	-2.99715	-2.82485
Pool12_2_TTGTGGAAGGCACAAC-1	Phagocytosing Microglia	10.2686	3.80669
Pool12_2_TTGTGTTGTCATCTAG-1	Resting Microglia	-1.72881	-2.82518
Pool12_2_TTTCAGTGTTAAACCC-1	Resting Microglia	-0.565434	-3.25109
g21_g21_1_AAACCGAAGCTACTGG-1	Resting Microglia	-8.57099	0.247463
g21_g21_1_AAACCGCGTCTCAGCC-1	Phagocytosing Microglia	8.7325	0.247145
g21_g21_1_AACAAAGGTCATGCCC-1	Resting Microglia	0.519202	-1.6541
g21_g21_1_AACCTTAAGGCTGTCA-1	Resting Microglia	-2.32743	-2.04865
g21_g21_1_AAGCTATGTATTGGTG-1	Phagocytosing Microglia	10.0056	-0.615525
g21_g21_1_ACAGGAATCCCTGTTA-1	Phagocytosing Microglia	9.70625	5.00482
g21_g21_1_AGGACGTAGCTCGCTT-1	Resting Microglia	-9.94498	0.71171
g21_g21_1_AGTCGCATCCGTCCAT-1	Resting Microglia	-0.586351	-4.4427
g21_g21_1_CACCGGTAGCCATCAG-1	Resting Microglia	-0.142288	-3.97732
g21_g21_1_CCTATATTCGGTTACG-1	Resting Microglia	-1.10835	-3.95951
g21_g21_1_CGCAATTAGTTTGCGG-1	Resting Microglia	-1.48419	-1.48032
g21_g21_1_CTAAGGTTCAGGTCCA-1	Resting Microglia	-3.35499	-1.09516
g21_g21_1_CTATGAGGTCCCGAAG-1	Phagocytosing Microglia	9.98963	-0.889866
g21_g21_1_CTCATGCTCGGCCAGT-1	Inflammatory Microglia	1.1056	-3.71564
g21_g21_1_GTAAGCGCATTGGGAG-1	Resting Microglia	-3.75916	-2.37695
g21_g21_1_GTGTGCGGTTGGTTGA-1	Resting Microglia	7.7892	0.627568
g21_g21_1_GTTTATCTCTAGCTAA-1	Resting Microglia	-0.919932	-0.820296
g21_g21_1_TATGGATGTAATGACT-1	Phagocytosing Microglia	10.5362	3.9202
g21_g21_1_TCATTGTTCATGCTAA-1	Phagocytosing Microglia	8.97319	3.30293
g21_g21_1_TCCATCATCCCTCAAC-1	Phagocytosing Microglia	6.06369	-0.801033
g21_g21_2_AAACCGGCATGAATAG-1	Resting Microglia	-9.67554	0.922837
g21_g21_2_ACCTGTTGTGTGCACG-1	Resting Microglia	-3.4024	-1.04935
g21_g21_2_AGTGAGTCATAATTGC-1	Resting Microglia	-1.09531	1.4972
g21_g21_2_ATCGAGGCACAGCCAT-1	Resting Microglia	-3.15012	-1.09752
g21_g21_2_ATGGCTAGTCTCAGCC-1	Phagocytosing Microglia	9.43485	4.45457
g21_g21_2_ATGTAACGTAAGCTTG-1	Resting Microglia	-1.86632	-1.02057
g21_g21_2_CAACTAATCTGTAATG-1	Resting Microglia	-1.22165	-2.50863
g21_g21_2_CGAAGGCCACAAACTT-1	Inflammatory Microglia	-0.124816	0.136538
g21_g21_2_CGGCCATAGGCCTAAT-1	Resting Microglia	-0.894874	-1.98497
g21_g21_2_CGGCTAATCCCGCAAA-1	Resting Microglia	1.22488	-2.80229
g21_g21_2_CTATGTTTCACGCGGT-1	Resting Microglia	-5.81649	-0.983085
g21_g21_2_CTGGTTTGTGCATCGG-1	Phagocytosing Microglia	10.3836	3.84482
g21_g21_2_GCATCCTTCCTTGAGG-1	Resting Microglia	-4.34991	-0.645206
g21_g21_2_GCTAGCCAGAAACTGG-1	Resting Microglia	0.0507446	-4.15517
g21_g21_2_GGCTCACAGTCTTGAA-1	Inflammatory Microglia	-0.658035	-3.27206
g21_g21_2_GTACTTCGTTTGACCT-1	Phagocytosing Microglia	9.92033	2.18841
g21_g21_2_GTCCAAGTCTCCATGC-1	Resting Microglia	-2.0515	-1.58638
g21_g21_2_GTTACAGGTTCCGCAC-1	Resting Microglia	-4.40671	-0.539391
g21_g21_2_GTTCTTGTCAAGCTTA-1	Resting Microglia	-4.24313	-2.02555
g21_g21_2_TAGCTTGCAGTCTAGC-1	Resting Microglia	-7.27714	0.0999361
g21_g21_2_TAGGCTGTCACTCAAA-1	CD83+ Microglia	3.61609	-4.11463
g21_g21_2_TCGTTAAAGTCACCTC-1	Resting Microglia	2.00015	-1.47329
g21_g21_2_TCTATGTTCTCCTCAA-1	Inflammatory Microglia	-1.31234	-1.30964
g21_g21_2_TGCTCCGTCAATGTGC-1	Phagocytosing Microglia	9.64074	4.21777
g21_g21_2_TGGATTCAGTATTGGC-1	Inflammatory Microglia	1.97824	-1.56235
g21_g21_2_TGGCTTTGTTCACCAT-1	Resting Microglia	-0.685826	-0.510671
g21_g21_2_TGTTGTGCATTTAAGC-1	Phagocytosing Microglia	10.4293	-0.386009
g21_g21_2_TGTTTGTTCATGCCTC-1	Resting Microglia	0.22622	-1.14314
g21_g21_2_TTTACGCGTCGCAAAC-1	Resting Microglia	-4.08144	-0.0834856
Pool12_1_AACCTTTGTCGACGCT-1	Inflammatory Microglia	0.658099	-0.579655
Pool12_1_AAGCGAGGTAGTCGGA-1	Inflammatory Microglia	5.203	-3.01145
Pool12_1_AAGTTCGGTACCCAGC-1	Inflammatory Microglia	5.29961	1.62913
Pool12_1_AATCGTGCACATCCCT-1	Inflammatory Microglia	4.07663	-1.30976
Pool12_1_AATTCCTCAGCGACCT-1	Inflammatory Microglia	5.23979	-1.20613
Pool12_1_ACCAACATCGAGAACG-1	Inflammatory Microglia	-7.46559	-1.06473
Pool12_1_ACCCTCATCCGCATAA-1	Inflammatory Microglia	6.52439	-4.19213
Pool12_1_ACGGAAGGTCACTCGG-1	Inflammatory Microglia	6.96814	-1.61899
Pool12_1_ACGGAAGTCTAACACG-1	Inflammatory Microglia	3.28053	-1.38238
Pool12_1_ACTCCCAAGTGAGGTC-1	Inflammatory Microglia	-1.73556	-0.140067
Pool12_1_ACTGTGATCTCGTTTA-1	Resting Microglia	8.42262	-0.36093
Pool12_1_ACTTAGGGTTAGCTAC-1	Inflammatory Microglia	7.54314	0.282685
Pool12_1_AGAAGCGAGGGATGTC-1	Inflammatory Microglia	5.00327	-1.51505
Pool12_1_AGCTCAATCGGCTGTG-1	Inflammatory Microglia	1.55012	1.6428
Pool12_1_AGGATAATCTTGGAAC-1	Inflammatory Microglia	4.41006	-0.748858
Pool12_1_AGGCTGCGTAGGAGTC-1	Resting Microglia	-2.84632	-0.624747
Pool12_1_AGTACTGCATCGGAAG-1	Inflammatory Microglia	4.89627	-0.649366
Pool12_1_AGTCATGTCAAGGCTT-1	Inflammatory Microglia	4.26411	-1.52438
Pool12_1_AGTTAGCTCGACATTG-1	Resting Microglia	0.768289	-0.44817
Pool12_1_AGTTCGAGTACCGGAA-1	Resting Microglia	4.07146	-1.69935
Pool12_1_ATCCATTGTGGTACAG-1	Inflammatory Microglia	1.84934	-0.427152
Pool12_1_ATCCCTGCACTACCGG-1	Inflammatory Microglia	5.44072	-1.30642
Pool12_1_ATCGTGACACTGAGTT-1	Inflammatory Microglia	5.04803	-2.86805
Pool12_1_ATGAAAGGTAGGATAT-1	Resting Microglia	-7.8795	-2.81249
Pool12_1_ATGTCCCAGTTGAAAC-1	Inflammatory Microglia	6.57771	-3.77893
Pool12_1_ATGTCTTGTGACTCTA-1	Resting Microglia	3.78663	1.78596
Pool12_1_ATTCATCTCTCAGTCC-1	Inflammatory Microglia	6.69047	-2.74991
Pool12_1_ATTCCATAGATACGAT-1	Inflammatory Microglia	8.83071	-2.37704
Pool12_1_ATTCTACCAACGGGTA-1	Inflammatory Microglia	4.62059	-4.79901
Pool12_1_CAAAGAAGTTAGGACG-1	Inflammatory Microglia	6.02847	-2.42679
Pool12_1_CAACAGTCAACGGTAG-1	Resting Microglia	0.674837	-1.39599
Pool12_1_CAACAGTTCTCACCCA-1	Resting Microglia	8.89517	4.05686
Pool12_1_CACAGATAGCCTTCTC-1	Inflammatory Microglia	4.30323	-1.84578
Pool12_1_CACCAAAAGGCAATGC-1	CD83+ Microglia	6.70408	-3.42458
Pool12_1_CAGGCCATCCGCACTT-1	Resting Microglia	-7.91935	-2.8544
Pool12_1_CAGTTCCTCAGGGATG-1	Inflammatory Microglia	0.844031	0.84173
Pool12_1_CCCATTGAGTCACGAG-1	Inflammatory Microglia	7.67654	-1.70384
Pool12_1_CCCATTGAGTTGTCAC-1	Inflammatory Microglia	2.762	0.510792
Pool12_1_CCCATTGTCGCTCTAC-1	Resting Microglia	-0.543706	0.143624
Pool12_1_CCCGAAGAGGTAAGTT-1	Inflammatory Microglia	6.81901	-3.46482
Pool12_1_CCCTCTCGTCCGGTGT-1	Inflammatory Microglia	2.55234	-1.05472
Pool12_1_CCGAACGCAGACCTGC-1	Inflammatory Microglia	6.19411	-1.65842
Pool12_1_CCGAACGTCGGTAAGG-1	Inflammatory Microglia	-6.97182	-1.95641
Pool12_1_CCGATCTCAAGCTCTA-1	Inflammatory Microglia	1.84283	-4.52522
Pool12_1_CCTTGTGTCTCGCTCA-1	Inflammatory Microglia	3.44723	-3.61301
Pool12_1_CCTTTGGGTTGCTCGG-1	Inflammatory Microglia	6.8054	-2.48917
Pool12_1_CCTTTGGTCCTTCAGC-1	Inflammatory Microglia	-0.327752	-0.779596
Pool12_1_CGAGGAAGTACTGCGC-1	Inflammatory Microglia	6.6199	-1.27356
Pool12_1_CGAGGAAGTATGAAAC-1	Inflammatory Microglia	5.63555	-2.72123
Pool12_1_CGAGTGCCAGAATGTA-1	Resting Microglia	4.23595	0.0188937
Pool12_1_CGAGTGCCAGTACTAC-1	Resting Microglia	-0.583359	-0.152303
Pool12_1_CGCCATTAGTATAACG-1	Phagocytosing Microglia	10.8402	-0.439556
Pool12_1_CGGTCAGGTACAGCGA-1	Inflammatory Microglia	4.09753	-1.75137
Pool12_1_CGTAGTAGTCAAATCC-1	Inflammatory Microglia	4.96176	-1.84454
Pool12_1_CTAACCCTCGGTGTTA-1	Inflammatory Microglia	3.77516	-4.19203
Pool12_1_CTCAGTCAGGGTCACA-1	Resting Microglia	4.77114	0.0662832
Pool12_1_CTCCCTCAGCAAGTCG-1	Inflammatory Microglia	2.44982	0.530406
Pool12_1_CTCCCTCTCATCTCTA-1	Resting Microglia	-0.0609831	-1.09809
Pool12_1_CTCCTCCTCAGAACCT-1	Inflammatory Microglia	5.23786	-1.78294
Pool12_1_CTCGAGGCAAAGACTA-1	Resting Microglia	3.38984	-1.31188
Pool12_1_CTCTCAGTCACAGTGT-1	Inflammatory Microglia	7.75714	0.375528
Pool12_1_CTTCTAACACCGTCGA-1	Inflammatory Microglia	-7.65402	-1.71741
Pool12_1_CTTGATTAGATCCAAA-1	Resting Microglia	-0.346994	-2.87228
Pool12_1_GAAACCTGTAGGAGTC-1	Resting Microglia	4.44668	-0.909958
Pool12_1_GAAGGGTCACACCAGC-1	Inflammatory Microglia	8.02541	-1.63387
Pool12_1_GACCCAGTCGCTCTCA-1	Inflammatory Microglia	7.22217	-2.15541
Pool12_1_GACCTTCAGCTTAGTC-1	Phagocytosing Microglia	9.96225	0.186998
Pool12_1_GAGCTGCCAGTGACCC-1	Inflammatory Microglia	6.72081	-1.09913
Pool12_1_GAGGCAATCTACTATC-1	Resting Microglia	-1.59082	3.40669
Pool12_1_GATCATGTCGTTGTGA-1	Inflammatory Microglia	5.25971	-4.45635
Pool12_1_GATGTTGAGCGGGTAT-1	Phagocytosing Microglia	10.7591	2.37071
Pool12_1_GCAACATAGTTGTCAC-1	Resting Microglia	2.33319	-1.41637
Pool12_1_GCAGCTGCATGTTTGG-1	Inflammatory Microglia	2.43463	-3.33333
Pool12_1_GCAGGCTGTGGTAACG-1	Phagocytosing Microglia	10.4162	3.93403
Pool12_1_GCCGTGAAGGCACAAC-1	Resting Microglia	4.66584	2.39686
Pool12_1_GCGTTTCAGAGAGCCT-1	Inflammatory Microglia	4.37684	-0.658804
Pool12_1_GGAGGATGTATGTGTC-1	Inflammatory Microglia	3.7636	-1.77769
Pool12_1_GGGACCTAGCTACTGT-1	Inflammatory Microglia	2.96914	-0.0933763
Pool12_1_GGGATGAGTCAAACGG-1	Resting Microglia	0.217947	-2.95123
Pool12_1_GGTCACGCAGCTGAAG-1	Inflammatory Microglia	-0.130132	-3.40138
Pool12_1_GGTGGCTAGCGATTCT-1	Resting Microglia	9.21113	-0.0306551
Pool12_1_GGTGTCGTCGGCCAAC-1	Inflammatory Microglia	6.52849	-3.07782
Pool12_1_GGTTGTAGTGGCCTCA-1	Inflammatory Microglia	6.09774	0.492721
Pool12_1_GTAGGTTTCCGCAGTG-1	Inflammatory Microglia	2.78596	2.62609
Pool12_1_GTCATTTTCTACACTT-1	Inflammatory Microglia	4.13391	-0.992643
Pool12_1_GTCGTAAAGGTACAGC-1	Resting Microglia	-5.24709	1.13425
Pool12_1_GTCTGTCAGATGATTG-1	Inflammatory Microglia	6.37581	-3.00692
Pool12_1_GTGAGCCTCCTTCACG-1	Phagocytosing Microglia	9.59887	-1.49268
Pool12_1_GTGAGCCTCTCGGGAC-1	Phagocytosing Microglia	10.0335	0.210492
Pool12_1_GTGCACGGTCATAAAG-1	Inflammatory Microglia	6.61901	0.897676
Pool12_1_GTGCACGTCAAATGCC-1	Inflammatory Microglia	5.28762	-2.40023
Pool12_1_GTGGTTATCTAACGCA-1	Phagocytosing Microglia	7.39712	2.96366
Pool12_1_GTGTAACAGCATGCAG-1	Inflammatory Microglia	6.38974	-2.58737
Pool12_1_GTGTTAGGTGTGCCTG-1	Inflammatory Microglia	2.67417	-4.39227
Pool12_1_GTTGAACGTATCGATC-1	Inflammatory Microglia	5.47814	-1.91256
Pool12_1_GTTGCGGCAGTCAGCC-1	Inflammatory Microglia	7.39607	-1.91876
Pool12_1_TAACGACTCAGCCTTC-1	Inflammatory Microglia	6.49809	-2.64124
Pool12_1_TACAACGCACGGTGAA-1	Inflammatory Microglia	2.29286	-0.0295903
Pool12_1_TACAGGTTCATTGTTC-1	Inflammatory Microglia	4.82884	-0.761611
Pool12_1_TACGTCCGTCTGTGGC-1	Inflammatory Microglia	4.48773	-4.75952
Pool12_1_TAGAGTCAGAGTCAAT-1	Inflammatory Microglia	6.77873	-3.99123
Pool12_1_TAGGTACTCGCTTAAG-1	Inflammatory Microglia	-0.979187	-1.4336
Pool12_1_TATTGCTCAAGGGTCA-1	Inflammatory Microglia	1.59544	0.353069
Pool12_1_TATTTCGCACAAATCC-1	Inflammatory Microglia	2.80515	-1.52623
Pool12_1_TATTTCGGTCCGTTTC-1	Inflammatory Microglia	6.82723	-2.37402
Pool12_1_TCACATTTCTCGGGAC-1	Inflammatory Microglia	5.42701	-1.97301
Pool12_1_TCAGTCCAGTTCCAGT-1	Inflammatory Microglia	4.64174	-0.655495
Pool12_1_TCAGTCCTCGCCTATC-1	Phagocytosing Microglia	9.94194	-0.294451
Pool12_1_TCCGAAATCATTGGTG-1	Inflammatory Microglia	0.100378	-0.756081
Pool12_1_TCGATTTTCAGTGGGA-1	Inflammatory Microglia	5.08174	-1.54032
Pool12_1_TCGGGCAAGGTATCTC-1	Resting Microglia	-7.45415	-1.7894
Pool12_1_TCTCTGGCACCATAAC-1	Resting Microglia	-8.16579	-0.214751
Pool12_1_TGACAGTAGTCCCGGT-1	Inflammatory Microglia	5.79254	-0.712312
Pool12_1_TGACTCCAGCTACGTT-1	Resting Microglia	5.57395	-0.967937
Pool12_1_TGATCTTGTGGCTGAA-1	Resting Microglia	1.61858	0.0486797
Pool12_1_TGATGGTTCGACATAC-1	Resting Microglia	-7.73244	-2.17728
Pool12_1_TGCAGATTCTGTCTCG-1	Inflammatory Microglia	5.81828	-0.145983
Pool12_1_TGCAGGCTCGGTATGT-1	Inflammatory Microglia	6.75871	-1.42068
Pool12_1_TGCATCCAGCTACGTT-1	Resting Microglia	4.35091	-1.37889
Pool12_1_TGGATGTGTACCGTGC-1	Inflammatory Microglia	7.14126	-2.52439
Pool12_1_TGGGAAGGTCTGTGTA-1	Inflammatory Microglia	3.28803	-2.42422
Pool12_1_TGGGAGAAGTAACCTC-1	Inflammatory Microglia	7.47612	-3.15045
Pool12_1_TGTCCACCAGGCGTTC-1	Inflammatory Microglia	8.41884	0.109098
Pool12_1_TGTTGAGAGACTAGAT-1	Inflammatory Microglia	5.90903	-0.819784
Pool12_1_TTACCATGTGTTACTG-1	Inflammatory Microglia	6.46819	-1.5713
Pool12_1_TTACCGCTCTTGTTAC-1	Inflammatory Microglia	3.40481	-3.4432
Pool12_1_TTCAATCCATACCACA-1	Inflammatory Microglia	6.8276	-2.0904
Pool12_1_TTCACGCCAGAGCTAG-1	Phagocytosing Microglia	9.79852	4.34184
Pool12_1_TTGAACGCATGAAGCG-1	Resting Microglia	3.14224	-0.598143
Pool12_1_TTGATGGCATGGCCAC-1	Resting Microglia	0.0919161	-1.86235
Pool12_1_TTGCTGCGTAAGTCAA-1	Inflammatory Microglia	-0.532896	-2.99038
Pool12_1_TTGGTTTTCCTCTGCA-1	Inflammatory Microglia	3.23581	-2.16285
Pool12_1_TTTGGTTCACCCAATA-1	Inflammatory Microglia	3.85724	2.18805
Pool12_1_TTTGTTGGTTTCCCAC-1	Inflammatory Microglia	5.54572	-3.36137
Pool12_2_AACAAAGTCAGACTGT-1	Inflammatory Microglia	5.94698	-2.99613
Pool12_2_AATGCCACAGACCATT-1	Inflammatory Microglia	7.40538	-1.26568
Pool12_2_AATTCCTTCGAGAGAC-1	Inflammatory Microglia	1.18261	-3.17791
Pool12_2_ACAAAGAAGGCCTGCT-1	Inflammatory Microglia	6.03172	0.345995
Pool12_2_ACATCCCGTTCTCCCA-1	Inflammatory Microglia	5.52614	-1.13769
Pool12_2_ACATTTCCATAGATCC-1	Inflammatory Microglia	7.75944	0.677495
Pool12_2_ACCACAAAGCCAACCC-1	Resting Microglia	-0.490291	-0.58413
Pool12_2_ACGATCATCCGAGAAG-1	Inflammatory Microglia	5.15195	-4.43588
Pool12_2_ACGGTTAGTCGTTTCC-1	Resting Microglia	7.63231	-1.89506
Pool12_2_ACTACGAAGAGTTCGG-1	Phagocytosing Microglia	10.8166	2.72595
Pool12_2_ACTCTCGCAAATACGA-1	Inflammatory Microglia	2.26912	-1.26427
Pool12_2_ACTGCAAAGCCTCTCT-1	Inflammatory Microglia	4.63468	-2.7774
Pool12_2_AGAACAATCTCCTACG-1	Inflammatory Microglia	4.35925	-0.40108
Pool12_2_AGCGTCGAGATACATG-1	Phagocytosing Microglia	8.30959	-2.24736
Pool12_2_AGCTCAAGTTGCATGT-1	Inflammatory Microglia	4.27646	2.06962
Pool12_2_AGGATAAAGATGCCGA-1	CD83+ Microglia	9.16039	-1.65641
Pool12_2_AGGTTACAGGTTCTTG-1	Inflammatory Microglia	5.02523	-4.60422
Pool12_2_AGGTTACCACACCAGC-1	Inflammatory Microglia	7.50174	-2.1522
Pool12_2_AGTCATGCAGCCGTTG-1	Inflammatory Microglia	6.56817	-5.9974
Pool12_2_AGTTCGAAGCCTCCAG-1	Inflammatory Microglia	0.717535	-0.541956
Pool12_2_ATACCTTAGGGTGAGG-1	Resting Microglia	-9.32029	-1.23256
Pool12_2_ATAGAGATCAGCTGAT-1	Resting Microglia	2.02534	-0.530858
Pool12_2_ATCGCCTCACGCTGCA-1	Phagocytosing Microglia	9.4852	-1.02725
Pool12_2_ATCTTCAAGCTCCCTT-1	Phagocytosing Microglia	10.3207	2.36568
Pool12_2_ATGAGGGTCATGCAGT-1	Inflammatory Microglia	7.25767	-1.77983
Pool12_2_ATGCCTCCACTAGTAC-1	Inflammatory Microglia	6.68871	-3.35705
Pool12_2_ATGCCTCTCCCTTCCC-1	Phagocytosing Microglia	10.1596	2.45401
Pool12_2_ATGGGAGAGACTAGAT-1	Inflammatory Microglia	3.44811	-1.18482
Pool12_2_ATGTCTTAGGCTTCCG-1	Resting Microglia	2.54804	-0.987693
Pool12_2_ATTCCATAGTGGACGT-1	Resting Microglia	5.87264	-2.94505
Pool12_2_ATTTACCCAAGCACCC-1	Inflammatory Microglia	3.6713	-2.21179
Pool12_2_CAACAGTCAGAGGACT-1	Inflammatory Microglia	5.84223	0.00922752
Pool12_2_CAAGGGAGTTCCGCGA-1	Inflammatory Microglia	4.13114	-1.50116
Pool12_2_CATCCACAGGTACAGC-1	Inflammatory Microglia	4.83268	-3.15978
Pool12_2_CATGCGGCAGGCCCTA-1	Phagocytosing Microglia	9.22007	0.377475
Pool12_2_CCCTCTCTCATGCCAA-1	Inflammatory Microglia	2.8189	-0.292886
Pool12_2_CCGATCTAGGTTACCT-1	Resting Microglia	1.31099	-2.17111
Pool12_2_CCGGTGACAGCTGTCG-1	Inflammatory Microglia	4.83612	-2.00154
Pool12_2_CCTCAACAGTAGACAT-1	Inflammatory Microglia	5.19934	-0.152347
Pool12_2_CCTCCTCTCACTCTTA-1	Inflammatory Microglia	2.87361	-2.88302
Pool12_2_CGAGGAACATGACGTT-1	Inflammatory Microglia	5.47304	-1.17677
Pool12_2_CGCATAATCCACAGGC-1	Phagocytosing Microglia	9.69256	-1.94758
Pool12_2_CGGGCATAGAAGCCTG-1	Phagocytosing Microglia	8.55866	-2.42084
Pool12_2_CGTGATACAAGACTGG-1	Inflammatory Microglia	3.80152	1.2951
Pool12_2_CGTTCTGAGCAATTCC-1	Inflammatory Microglia	4.66678	-1.68164
Pool12_2_CTATAGGTCGCGTCGA-1	Resting Microglia	4.68283	-2.85957
Pool12_2_CTCCAACTCTTGTTAC-1	Inflammatory Microglia	3.53289	-0.59574
Pool12_2_CTCCTTTCACGCTGAC-1	Resting Microglia	6.02201	-3.69968
Pool12_2_CTCTCGAGTTCCGGTG-1	Resting Microglia	0.53724	-2.08593
Pool12_2_CTGCCTACATTCATCT-1	Inflammatory Microglia	3.23442	-2.49207
Pool12_2_CTGTATTGTTGTACGT-1	Resting Microglia	1.0871	1.9406
Pool12_2_CTTCTCTCACACACTA-1	Inflammatory Microglia	5.12431	-3.8115
Pool12_2_CTTTCAATCTAGTTCT-1	Inflammatory Microglia	4.76618	0.165185
Pool12_2_CTTTCGGCAACCACGC-1	Inflammatory Microglia	1.78216	-1.16765
Pool12_2_CTTTCGGGTTTCGTTT-1	Inflammatory Microglia	2.59349	-1.35096
Pool12_2_GAGTCTAGTGGTAATA-1	Inflammatory Microglia	3.10732	-6.16425
Pool12_2_GATTCGAGTGGAACCA-1	Resting Microglia	0.618863	1.61571
Pool12_2_GCACTAATCATTACTC-1	Inflammatory Microglia	0.424743	-1.14744
Pool12_2_GCAGTTATCGCCATAA-1	Phagocytosing Microglia	10.5148	2.1362
Pool12_2_GCCAGCATCTCTTAAC-1	Phagocytosing Microglia	10.2282	-1.06825
Pool12_2_GCCATGGAGCCATTTG-1	Inflammatory Microglia	7.01099	0.943329
Pool12_2_GCGAGAAGTCTGATCA-1	Inflammatory Microglia	7.60703	-3.64496
Pool12_2_GCGTTTCGTTCGATTG-1	Inflammatory Microglia	6.19899	-2.34594
Pool12_2_GCTTGGGAGTAGCTCT-1	Resting Microglia	1.69336	1.45842
Pool12_2_GGATCTAGTCTTGCGG-1	Inflammatory Microglia	3.12741	-1.773
Pool12_2_GGGCCATGTATAGGAT-1	Inflammatory Microglia	-0.371167	-0.00331464
Pool12_2_GGTAACTGTGAGCCAA-1	Resting Microglia	-8.59495	-1.39198
Pool12_2_GGTAATCAGTGACACG-1	Resting Microglia	3.80508	2.75507
Pool12_2_GGTGAAGGTTTACCTT-1	Inflammatory Microglia	6.35329	-2.31479
Pool12_2_GTCACGGTCGTAACTG-1	Inflammatory Microglia	6.19465	-1.87102
Pool12_2_GTCATCCGTTTCTTAC-1	Inflammatory Microglia	6.41962	-1.00839
Pool12_2_GTCATTTTCGTTTACT-1	Phagocytosing Microglia	10.4375	-0.0234525
Pool12_2_GTCTGTCCAGTAACAA-1	Inflammatory Microglia	3.56606	1.61432
Pool12_2_GTGATGTAGAAACCCG-1	Inflammatory Microglia	6.99066	-3.5082
Pool12_2_GTGGCGTGTTGTAGCT-1	Inflammatory Microglia	3.0626	-4.09545
Pool12_2_GTGTTCCAGTGATAGT-1	Inflammatory Microglia	6.78553	-1.21563
Pool12_2_GTTACAGCAGCTTTCC-1	Resting Microglia	4.56881	-0.770227
Pool12_2_GTTACGACAATGGCAG-1	Inflammatory Microglia	3.1605	1.00937
Pool12_2_TACCGGGTCTGGACCG-1	Resting Microglia	0.379724	-1.53456
Pool12_2_TACCTCGCAAGGACAC-1	Inflammatory Microglia	7.15811	-2.0329
Pool12_2_TAGTGCAAGTCTAGAA-1	Inflammatory Microglia	6.56875	0.374418
Pool12_2_TATACCTTCTACAGGT-1	Inflammatory Microglia	3.38172	-0.97264
Pool12_2_TCAATTCCATGTTACG-1	Resting Microglia	5.15888	-0.615601
Pool12_2_TCACGGGTCCCGAGAC-1	Inflammatory Microglia	4.84722	-4.22977
Pool12_2_TCAGCAATCATACAGC-1	Inflammatory Microglia	5.05118	-1.08792
Pool12_2_TCAGCCTGTATCGATC-1	Inflammatory Microglia	5.07553	-2.20495
Pool12_2_TCATTTGGTCACTCTC-1	Inflammatory Microglia	6.0273	-2.39113
Pool12_2_TCCACCAGTACCAATC-1	Phagocytosing Microglia	9.26879	2.70309
Pool12_2_TCCTGCAGTAGCACAG-1	Inflammatory Microglia	8.58566	-0.596011
Pool12_2_TCCTGCATCCTGTTGC-1	Resting Microglia	0.770803	3.42301
[truncated: 44,104 more rows]

## Sheet: figure1c
Boxplot				Scatter plot
microglia_prop_group	classification	proportion		sample_id	age	classification	total_cells	Inflammatory_cells	inflammatory_prop
<50	no AUD	0.53		BTRC_103_BTRC_103	75	AUD	413	86	0.208232
<50	AUD	0.47		BTRC_106_BTRC_106	73	AUD	346	24	0.0693642
>=50	no AUD	0.31		BTRC_107_BTRC_107	55	no AUD	505	53	0.10495
>=50	AUD	0.69		BTRC_11_BTRC_11	37	AUD	294	14	0.047619
				BTRC_112_BTRC_112	58	AUD	160	19	0.11875
				BTRC_115_BTRC_115	56	AUD	345	268	0.776812
				BTRC_116_BTRC_116	63	AUD	85	71	0.835294
				BTRC_121_BTRC_121	73	AUD	825	657	0.796364
				BTRC_123_BTRC_123	51	no AUD	567	10	0.0176367
				BTRC_124_BTRC_124	54	AUD	217	13	0.0599078
				BTRC_125_BTRC_125	40	AUD	78	7	0.0897436
				BTRC_127_BTRC_127	65	AUD	281	10	0.0355872
				BTRC_128_BTRC_128	55	AUD	297	86	0.289562
				BTRC_131_BTRC_131	63	no AUD	474	39	0.0822785
				BTRC_132_BTRC_132	47	no AUD	417	18	0.0431655
				BTRC_134_BTRC_134	64	AUD	218	85	0.389908
				BTRC_136_BTRC_136	47	AUD	804	713	0.886816
				BTRC_139_BTRC_139	50	no AUD	142	26	0.183099
				BTRC_142_BTRC_142	55	AUD	240	33	0.1375
				BTRC_143_BTRC_143	45	AUD	384	11	0.0286458
				BTRC_145_BTRC_145	45	AUD	431	56	0.12993
				BTRC_147_BTRC_147	56	no AUD	392	63	0.160714
				BTRC_148_BTRC_148	55	no AUD	219	28	0.127854
				BTRC_150_BTRC_150	73	no AUD	224	203	0.90625
				BTRC_158_BTRC_158	62	AUD	530	24	0.045283
				BTRC_159_BTRC_159	58	AUD	306	16	0.0522876
				BTRC_161_BTRC_161	65	AUD	429	290	0.675991
				BTRC_162_BTRC_162	73	no AUD	626	173	0.276358
				BTRC_163_BTRC_163	41	AUD	231	20	0.0865801
				BTRC_164_BTRC_164	62	no AUD	313	13	0.0415335
				BTRC_167_BTRC_167	50	no AUD	457	12	0.0262582
				BTRC_168_BTRC_168	54	no AUD	195	22	0.112821
				BTRC_169_BTRC_169	61	AUD	508	480	0.944882
				BTRC_171_BTRC_171	43	AUD	345	14	0.0405797
				BTRC_172_BTRC_172	48	AUD	624	532	0.852564
				BTRC_173_BTRC_173	61	AUD	110	34	0.309091
				BTRC_174_BTRC_174	81	no AUD	541	496	0.916821
				BTRC_176_BTRC_176	63	no AUD	279	76	0.272401
				BTRC_179_BTRC_179	37	no AUD	289	29	0.100346
				BTRC_18_BTRC_18	74	no AUD	817	626	0.766218
				BTRC_180_BTRC_180	49	AUD	411	44	0.107056
				BTRC_182_BTRC_182	49	AUD	430	160	0.372093
				BTRC_183_BTRC_183	62	no AUD	60	21	0.35
				BTRC_190_BTRC_190	57	no AUD	352	37	0.105114
				BTRC_191_BTRC_191	49	AUD	354	24	0.0677966
				BTRC_193_BTRC_193	59	no AUD	326	48	0.147239
				BTRC_195_BTRC_195	61	AUD	630	59	0.0936508
				BTRC_196_BTRC_196	62	AUD	505	42	0.0831683
				BTRC_197_BTRC_197	59	no AUD	310	24	0.0774194
				BTRC_198_BTRC_198	64	no AUD	460	47	0.102174
				BTRC_2_BTRC_2	48	no AUD	1541	488	0.316677
				BTRC_201_BTRC_201	73	no AUD	481	450	0.935551
				BTRC_204_BTRC_204	64	no AUD	720	285	0.395833
				BTRC_205_BTRC_205	51	no AUD	880	67	0.0761364
				BTRC_207_BTRC_207	43	AUD	110	10	0.0909091
				BTRC_21_BTRC_21	50	AUD	55	11	0.2
				BTRC_210_BTRC_210	59	no AUD	636	113	0.177673
				BTRC_211_BTRC_211	52	no AUD	279	8	0.0286738
				BTRC_212_BTRC_212	63	AUD	421	96	0.228029
				BTRC_214_BTRC_214	47	no AUD	481	9	0.018711
				BTRC_215_BTRC_215	32	AUD	50	5	0.1
				BTRC_216_BTRC_216	62	AUD	305	12	0.0393443
				BTRC_218_BTRC_218	44	AUD	270	0	0
				BTRC_219_BTRC_219	61	no AUD	158	44	0.278481
				BTRC_220_BTRC_220	55	AUD	290	152	0.524138
				BTRC_221_BTRC_221	56	no AUD	185	36	0.194595
				BTRC_223_BTRC_223	60	AUD	62	37	0.596774
				BTRC_225_BTRC_225	40	no AUD	332	20	0.060241
				BTRC_227_BTRC_227	61	no AUD	335	15	0.0447761
				BTRC_228_BTRC_228	51	AUD	382	15	0.039267
				BTRC_230_BTRC_230	50	AUD	219	6	0.0273973
				BTRC_231_BTRC_231	66	no AUD	525	55	0.104762
				BTRC_232_BTRC_232	53	no AUD	121	11	0.0909091
				BTRC_234_BTRC_234	59	no AUD	409	40	0.0977995
				BTRC_235_BTRC_235	40	no AUD	302	6	0.0198675
				BTRC_24_BTRC_24	34	no AUD	224	1	0.00446429
				BTRC_241_BTRC_241	64	no AUD	476	89	0.186975
				BTRC_242_BTRC_242	61	AUD	365	37	0.10137
				BTRC_251_BTRC_251	40	AUD	74	12	0.162162
				BTRC_256_BTRC_256	48	AUD	486	19	0.0390947
				BTRC_258_BTRC_258	49	no AUD	258	29	0.112403
				BTRC_259_BTRC_259	57	no AUD	211	22	0.104265
				BTRC_261_BTRC_261	54	AUD	85	2	0.0235294
				BTRC_262_BTRC_262	56	AUD	179	14	0.0782123
				BTRC_264_BTRC_264	58	no AUD	541	43	0.0794824
				BTRC_266_BTRC_266	51	AUD	187	12	0.0641711
				BTRC_267_BTRC_267	53	AUD	383	53	0.138381
				BTRC_269_BTRC_269	48	AUD	57	44	0.77193
				BTRC_27_BTRC_27	53	no AUD	402	16	0.039801
				BTRC_272_BTRC_272	71	AUD	436	35	0.0802752
				BTRC_273_BTRC_273	52	AUD	201	24	0.119403
				BTRC_276_BTRC_276	60	no AUD	711	93	0.130802
				BTRC_28_BTRC_28	73	AUD	146	53	0.363014
				BTRC_280_BTRC_280	47	AUD	311	233	0.749196
				BTRC_281_BTRC_281	55	AUD	264	34	0.128788
				BTRC_282_BTRC_282	56	AUD	288	245	0.850694
				BTRC_284_BTRC_284	45	no AUD	385	81	0.21039
				BTRC_289_BTRC_289	55	no AUD	479	42	0.0876827
				BTRC_29_BTRC_29	67	AUD	336	288	0.857143
				BTRC_291_BTRC_291	50	AUD	64	4	0.0625
				BTRC_295_BTRC_295	67	no AUD	1078	734	0.680891
				BTRC_299_BTRC_299	44	no AUD	384	63	0.164062
				BTRC_3_BTRC_3	43	no AUD	561	35	0.0623886
				BTRC_302_BTRC_302	82	AUD	346	228	0.65896
				BTRC_304_BTRC_304	57	no AUD	426	14	0.0328638
				BTRC_309_BTRC_309	60	no AUD	112	17	0.151786
				BTRC_311_BTRC_311	59	no AUD	256	113	0.441406
				BTRC_313_BTRC_313	68	no AUD	231	135	0.584416
				BTRC_318_BTRC_318	53	AUD	196	14	0.0714286
				BTRC_326_BTRC_326	47	AUD	208	13	0.0625
				BTRC_33_BTRC_33	82	no AUD	199	170	0.854271
				BTRC_35_BTRC_35	52	AUD	124	90	0.725806
				BTRC_42_BTRC_42	53	AUD	249	15	0.060241
				BTRC_5_BTRC_5	37	no AUD	504	27	0.0535714
				BTRC_51_BTRC_51	43	no AUD	78	54	0.692308
				BTRC_54_BTRC_54	63	no AUD	427	66	0.154567
				BTRC_6_BTRC_6	70	AUD	223	170	0.762332
				BTRC_69_BTRC_69	60	no AUD	504	70	0.138889
				BTRC_7_BTRC_7	56	AUD	217	120	0.552995
				BTRC_71_BTRC_71	60	AUD	454	295	0.64978
				BTRC_76_BTRC_76	58	AUD	119	105	0.882353
				BTRC_83_BTRC_83	73	no AUD	209	12	0.0574163
				BTRC_85_BTRC_85	46	no AUD	98	36	0.367347
				BTRC_86_BTRC_86	64	no AUD	428	62	0.14486
				BTRC_89_BTRC_89	73	no AUD	343	283	0.825073
				BTRC_92_BTRC_92	57	AUD	343	185	0.539359
				BTRC_93_BTRC_93	53	no AUD	490	24	0.0489796
				BTRC_96_BTRC_96	41	AUD	278	19	0.0683453
				BTRC_97_BTRC_97	60	AUD	353	238	0.674221

## Sheet: figure1d
UMAP					Dot Plot
cell_id	cell_type	umap_1	umap_2			avg.exp	pct.exp	features.plot	cell_type	avg.exp.scaled
Pool16_1_AAAGGTAAGAACCGCA-1	Structural Astrocytes	-1.32357	2.27701		SLC1A2	76.3621	99.7908	SLC1A2	Structural Astrocytes	0.707107
Pool16_1_AAAGGTACAACTGCCG-1	Structural Astrocytes	2.89802	4.53607		GRID2	14.3765	91.5289	GRID2	Structural Astrocytes	0.707107
Pool16_1_AACCAACCATGAGGGT-1	Structural Astrocytes	-4.89611	-2.29547		GLUL	5.12042	87.3813	GLUL	Structural Astrocytes	0.707107
Pool16_1_AAGACAATCTAGATCG-1	Structural Astrocytes	4.11272	3.79218		DCLK1	0.784799	26.2868	DCLK1	Structural Astrocytes	-0.707107
Pool16_1_AATCGACAGAAACTAC-1	Structural Astrocytes	-4.21014	1.41703		CD44	0.604248	14.8476	CD44	Structural Astrocytes	-0.707107
Pool16_1_AATTTCCCATAGGTTC-1	Structural Astrocytes	-5.89565	2.87609		GFAP	2.98076	61.8232	GFAP	Structural Astrocytes	-0.707107
Pool16_1_ACAGAAATCACTACTT-1	Structural Astrocytes	0.29182	6.53199		SLC1A21	8.04577	84.8215	SLC1A2	Synaptic Astrocytes	-0.707107
Pool16_1_ACCCAAACACCGTGGT-1	Structural Astrocytes	0.485467	7.73612		GRID21	1.05983	36.5282	GRID2	Synaptic Astrocytes	-0.707107
Pool16_1_ACCCTCAGTTCATCGA-1	Structural Astrocytes	-1.69493	2.62545		GLUL1	1.81657	36.0221	GLUL	Synaptic Astrocytes	-0.707107
Pool16_1_ACGCACGAGCGGACAT-1	Structural Astrocytes	-3.54507	0.572052		DCLK11	18.6641	96.366	DCLK1	Synaptic Astrocytes	0.707107
Pool16_1_ACTGTGAAGCTCCATA-1	Structural Astrocytes	-5.91294	2.21885		CD441	8.62297	82.4919	CD44	Synaptic Astrocytes	0.707107
Pool16_1_AGAGAATAGTAGAGTT-1	Structural Astrocytes	-1.5387	1.35002		GFAP1	16.575	95.9961	GFAP	Synaptic Astrocytes	0.707107
Pool16_1_AGAGAATGTGAGTTTC-1	Structural Astrocytes	-0.88622	0.82649
Pool16_1_AGAGCCCCATCTTTCA-1	Structural Astrocytes	1.66196	9.52645
Pool16_1_AGTACCACACAAAGTA-1	Structural Astrocytes	4.57715	2.9968
Pool16_1_AGTGCCGGTGTTCCAA-1	Structural Astrocytes	-7.18567	-1.71774
Pool16_1_AGTGTTGCATCGAAGG-1	Structural Astrocytes	5.67914	3.87233
Pool16_1_ATACCTTAGCCATTCA-1	Structural Astrocytes	5.20838	3.5334
Pool16_1_ATCCATTAGCAGTACG-1	Structural Astrocytes	-3.55884	-0.451269
Pool16_1_ATCGCCTGTACTGTTG-1	Structural Astrocytes	-0.402776	3.88941
Pool16_1_ATCTCTACAAATGAGT-1	Structural Astrocytes	4.12358	1.6506
Pool16_1_ATGAAAGAGTGATAGT-1	Structural Astrocytes	1.1651	5.15497
Pool16_1_ATGCGATTCAGTAGGG-1	Structural Astrocytes	-7.49887	-0.189442
Pool16_1_ATGGTTGAGCGACTTT-1	Structural Astrocytes	-3.18891	-0.798626
Pool16_1_ATTACTCCACCAGTTA-1	Structural Astrocytes	-4.18053	2.93197
Pool16_1_ATTACTCTCGAAGCAG-1	Structural Astrocytes	-5.21665	3.22031
Pool16_1_ATTATCCCACGATAGG-1	Structural Astrocytes	-1.7329	5.0803
Pool16_1_ATTCACTCAAGTTCGT-1	Structural Astrocytes	-4.65775	2.82081
Pool16_1_ATTCCCGTCGGCCTTT-1	Structural Astrocytes	-1.01	-0.897368
Pool16_1_CAACAGTCACCAAAGG-1	Structural Astrocytes	-4.33615	2.95441
Pool16_1_CAACCAAAGCATTTCG-1	Structural Astrocytes	0.392074	0.39448
Pool16_1_CAATCGAAGCCAACCC-1	Structural Astrocytes	4.00026	3.6316
Pool16_1_CAGATTGTCCGCAGTG-1	Structural Astrocytes	-2.82702	1.22791
Pool16_1_CAGCACGGTAACAGGC-1	Structural Astrocytes	-2.43651	2.47106
Pool16_1_CATCGCTTCAGATTGC-1	Structural Astrocytes	-2.83834	0.332473
Pool16_1_CATCGGGCAAGACTGG-1	Structural Astrocytes	-3.71942	3.14319
Pool16_1_CATCGTCGTGGGCTTC-1	Structural Astrocytes	-1.56034	2.16579
Pool16_1_CATGAGTGTGAATGAT-1	Structural Astrocytes	-6.33506	3.02228
Pool16_1_CATGAGTGTTCGGTCG-1	Structural Astrocytes	6.08099	4.0021
Pool16_1_CATTCCGCATGCCGAC-1	Structural Astrocytes	-0.689367	4.83848
Pool16_1_CATTGAGTCAACCTCC-1	Structural Astrocytes	-3.39036	0.947618
Pool16_1_CCACCATCAGTAGGAC-1	Structural Astrocytes	-3.23809	1.60928
Pool16_1_CCCGGAACAATTCTTC-1	Structural Astrocytes	-2.44891	2.34366
Pool16_1_CCCTCTCGTCAATGGG-1	Structural Astrocytes	4.94395	3.80378
Pool16_1_CCGGTGATCGCTCATC-1	Structural Astrocytes	-0.439086	-1.32798
Pool16_1_CCTACGTAGGGCTAAC-1	Structural Astrocytes	3.71465	3.09708
Pool16_1_CCTCCAAGTCCTGTCT-1	Structural Astrocytes	-2.86037	2.61221
Pool16_1_CCTGTTGGTGTCATCA-1	Structural Astrocytes	-0.026307	6.21323
Pool16_1_CGTTGGGCATGAAGGC-1	Structural Astrocytes	-6.50343	-3.02268
Pool16_1_CTAACCCAGTTGCATC-1	Structural Astrocytes	3.02217	3.07678
Pool16_1_CTAGACACATCGTTCC-1	Structural Astrocytes	3.52871	2.20269
Pool16_1_CTCAGAAAGAGAGGGC-1	Structural Astrocytes	-4.6638	2.80935
Pool16_1_CTCATGCCAGGACATG-1	Structural Astrocytes	-0.100828	7.97888
Pool16_1_CTCCCTCCACTCCACT-1	Structural Astrocytes	-4.42969	2.52676
Pool16_1_CTCCTCCCAGCCGTCA-1	Structural Astrocytes	-1.92579	6.30226
Pool16_1_CTCTGGTGTGGCTACC-1	Structural Astrocytes	-6.98334	-1.93296
Pool16_1_CTGAGGCCATGGAACG-1	Structural Astrocytes	0.180418	7.8545
Pool16_1_CTGATCCGTTTGGAAA-1	Structural Astrocytes	-2.70511	7.0526
Pool16_1_CTGCAGGTCGAAACAA-1	Structural Astrocytes	1.22107	-0.763562
Pool16_1_CTGCCATAGTAGTCCT-1	Structural Astrocytes	-4.58026	2.8597
Pool16_1_CTGCCATTCCGAAATC-1	Structural Astrocytes	-1.22978	4.56564
Pool16_1_CTGCGAGAGTCTTCGA-1	Synaptic Astrocytes	7.82292	3.6798
Pool16_1_CTGCGAGCACGCGTGT-1	Structural Astrocytes	-1.20007	5.69291
Pool16_1_CTGGACGCACTTCAAG-1	Structural Astrocytes	-2.26233	0.957654
Pool16_1_CTGGTCTTCCTCAGAA-1	Structural Astrocytes	-4.25542	-3.79141
Pool16_1_CTGTATTCACACGTGC-1	Structural Astrocytes	6.84649	3.8292
Pool16_1_CTTACCGCAGTCTTCC-1	Structural Astrocytes	-2.25559	-0.166017
Pool16_1_CTTCGGTAGTCACTGT-1	Structural Astrocytes	-4.22979	0.0298415
Pool16_1_GAACGTTCACATACTG-1	Structural Astrocytes	-2.03533	2.46283
Pool16_1_GAAGGACCAGTCACGC-1	Structural Astrocytes	2.06745	1.58546
Pool16_1_GAATAGAGTACGATTC-1	Structural Astrocytes	0.561811	6.47634
Pool16_1_GAATCGTCATCCGATA-1	Structural Astrocytes	4.02995	3.68061
Pool16_1_GAGACTTAGAAGTCAT-1	Structural Astrocytes	-0.702174	-4.53376
Pool16_1_GAGATGGCACGGCACT-1	Structural Astrocytes	-4.38164	3.65614
Pool16_1_GAGGCAACAGCTGTGC-1	Structural Astrocytes	-2.16383	1.29457
Pool16_1_GAGGGATCATGCACTA-1	Structural Astrocytes	1.88038	7.13484
Pool16_1_GAGTCATAGGGATCAC-1	Structural Astrocytes	-2.54258	4.96529
Pool16_1_GATAGAATCTTCCTAA-1	Structural Astrocytes	0.399329	-1.15923
Pool16_1_GATCCCTCAACCAGAG-1	Structural Astrocytes	-0.712568	-1.13049
Pool16_1_GATGAGGGTACGCTAT-1	Structural Astrocytes	-1.80985	9.59254
Pool16_1_GCACGGTGTGAGTTTC-1	Structural Astrocytes	7.54357	3.6382
Pool16_1_GCATCGGAGTCTCGTA-1	Structural Astrocytes	-5.23138	-1.36468
Pool16_1_GCATCGGTCCCGTGAG-1	Structural Astrocytes	-5.0854	-0.277711
Pool16_1_GCCAACGTCTGCTAGA-1	Structural Astrocytes	-4.15822	3.06246
Pool16_1_GCCGATGCACAACGAG-1	Structural Astrocytes	-1.79752	2.78991
Pool16_1_GCGTTTCCATCCGATA-1	Structural Astrocytes	-2.24918	0.683939
Pool16_1_GCTCAAAAGCTGGAGT-1	Structural Astrocytes	-2.88494	1.04423
Pool16_1_GCTTTCGAGTGACACG-1	Structural Astrocytes	-2.49455	0.862577
Pool16_1_GGAACCCCACACCTTC-1	Structural Astrocytes	-1.47672	2.47776
Pool16_1_GGAAGTGTCGAATGCT-1	Structural Astrocytes	3.49464	4.19231
Pool16_1_GGAGGTACATCGGATT-1	Structural Astrocytes	5.68284	3.56839
Pool16_1_GGCACGTGTCCAACGC-1	Structural Astrocytes	-6.38558	-3.52321
Pool16_1_GGCACGTGTCTGTGTA-1	Structural Astrocytes	-2.37913	4.77095
Pool16_1_GGCGTCAAGCGTGAGT-1	Structural Astrocytes	-6.61159	3.27359
Pool16_1_GGCTGTGTCCACACCT-1	Structural Astrocytes	-1.51487	-0.755838
Pool16_1_GGCTTGGGTATTGCCA-1	Structural Astrocytes	-2.88774	-6.14059
Pool16_1_GGCTTTCGTCTCAAGT-1	Structural Astrocytes	-1.95046	0.446952
Pool16_1_GGGTATTGTTCGGACC-1	Structural Astrocytes	-1.47389	5.82556
Pool16_1_GGTGGCTAGGTTCTTG-1	Structural Astrocytes	-1.29728	4.54871
Pool16_1_GTAGATCGTTCACCGG-1	Structural Astrocytes	-1.63098	3.01941
Pool16_1_GTATTTCGTATGAGCG-1	Structural Astrocytes	4.11743	4.00818
Pool16_1_GTCACTCCACTGGAAG-1	Structural Astrocytes	-4.68834	-2.12359
Pool16_1_GTCATGAGTGAGATCG-1	Structural Astrocytes	2.68524	3.36549
Pool16_1_GTCGCGAAGAGTCGAC-1	Structural Astrocytes	1.89051	0.692661
Pool16_1_GTCGTAAAGGCGCTCT-1	Structural Astrocytes	-4.22016	4.37174
Pool16_1_GTGGAAGGTTCGTAAC-1	Synaptic Astrocytes	9.69853	3.39403
Pool16_1_GTTCATTTCCGTCAAA-1	Structural Astrocytes	3.00481	1.26552
Pool16_1_GTTCCGTTCAGCCCAG-1	Structural Astrocytes	-3.123	-1.30354
Pool16_1_GTTCGCTCAATCTGCA-1	Structural Astrocytes	-3.16899	3.19527
Pool16_1_GTTGTAGAGGACTTCT-1	Structural Astrocytes	-3.11282	0.533262
Pool16_1_GTTTACTGTGTGTACT-1	Structural Astrocytes	-1.58348	3.16028
Pool16_1_TAAGCCACACAATCTG-1	Structural Astrocytes	-4.72913	2.11717
Pool16_1_TAAGCCATCCCACAGG-1	Structural Astrocytes	-2.6071	5.60332
Pool16_1_TAAGTCGCACTAACCA-1	Structural Astrocytes	-1.17783	2.87412
Pool16_1_TACACCCGTAATGCTC-1	Structural Astrocytes	6.1101	1.87197
Pool16_1_TACACCCTCATAAGGA-1	Structural Astrocytes	-8.19258	-1.14886
Pool16_1_TACCGAAGTTCGTGCG-1	Structural Astrocytes	-3.62502	1.50826
Pool16_1_TACCTGCGTCGGCACT-1	Structural Astrocytes	-4.33276	3.99252
Pool16_1_TACTTGTAGCCAAGTG-1	Structural Astrocytes	-0.0241518	7.38702
Pool16_1_TAGAGTCTCGGACGTC-1	Structural Astrocytes	-2.69993	-0.206968
Pool16_1_TAGTGCAAGAAGGCTC-1	Structural Astrocytes	2.19606	0.0524432
Pool16_1_TAGTGCATCCGAACGC-1	Structural Astrocytes	-4.07086	2.92504
Pool16_1_TATCCTAAGACCCTTA-1	Structural Astrocytes	4.04833	2.91916
Pool16_1_TATCCTACAGTCACGC-1	Structural Astrocytes	-3.32199	0.464376
Pool16_1_TATCCTAGTGGTTCTA-1	Structural Astrocytes	5.91695	3.49609
Pool16_1_TATCTGTGTCTCGGAC-1	Structural Astrocytes	1.87294	5.96555
Pool16_1_TATTGGGGTAAGGCTG-1	Structural Astrocytes	-3.80923	-6.26532
Pool16_1_TCAAGTGCATAGCACT-1	Structural Astrocytes	-2.11849	1.41242
Pool16_1_TCAATTCGTGAAAGTT-1	Structural Astrocytes	0.349723	6.05026
Pool16_1_TCACGCTAGTGCCCGT-1	Structural Astrocytes	-2.89278	-1.52457
Pool16_1_TCACTATGTAGTGGCA-1	Structural Astrocytes	-2.49246	3.15139
Pool16_1_TCAGTTTCACCGGTCA-1	Structural Astrocytes	-2.85796	-0.183089
Pool16_1_TCATGTTCACGACGTC-1	Structural Astrocytes	-2.62133	0.778271
Pool16_1_TCCATGCTCCTATTGT-1	Structural Astrocytes	-3.32753	1.0708
Pool16_1_TCCCACAAGACGATAT-1	Structural Astrocytes	-5.44336	-0.695974
Pool16_1_TCCCACAAGTAGCCAG-1	Structural Astrocytes	-6.41202	1.92175
Pool16_1_TCCCAGTTCACCTCTG-1	Structural Astrocytes	-5.03457	2.83371
Pool16_1_TCCGATCAGTTGGAGC-1	Structural Astrocytes	-5.15174	2.91484
Pool16_1_TCGACGGAGAGCAAGA-1	Structural Astrocytes	0.825431	4.34181
Pool16_1_TCGGGCACAACGCCCA-1	Structural Astrocytes	1.08832	7.75152
Pool16_1_TCGTAGAGTCTCTCCA-1	Structural Astrocytes	-0.431429	8.71546
Pool16_1_TCTATCAAGCGTCAAG-1	Structural Astrocytes	-1.43648	3.41164
Pool16_1_TCTCACGGTTCCTAGA-1	Structural Astrocytes	0.656755	0.124513
Pool16_1_TCTGTCGAGGCGTCCT-1	Structural Astrocytes	-0.290478	6.21129
Pool16_1_TGAATCGCATGAATCC-1	Structural Astrocytes	-5.02328	0.57577
Pool16_1_TGACAGTAGCTCAGAG-1	Structural Astrocytes	-3.05281	0.0442993
Pool16_1_TGACCCTTCCAAGGGA-1	Structural Astrocytes	-4.03487	1.06809
Pool16_1_TGAGACTTCTATTGTC-1	Structural Astrocytes	-1.75138	1.72652
Pool16_1_TGAGCATCATGGCTGC-1	Structural Astrocytes	-1.7621	2.45962
Pool16_1_TGAGTCAGTCAGGTAG-1	Structural Astrocytes	-2.61674	0.00554815
Pool16_1_TGCATGATCAGGACAG-1	Structural Astrocytes	-0.832012	2.9738
Pool16_1_TGGCGTGTCATAGCAC-1	Structural Astrocytes	-3.54159	0.571646
Pool16_1_TGGGCGTAGACTCCGC-1	Structural Astrocytes	-0.535377	6.11113
Pool16_1_TGGTACACATGGCCAC-1	Structural Astrocytes	-0.922906	1.71351
Pool16_1_TGTAAGCAGTACTGGG-1	Structural Astrocytes	-1.51208	3.7583
Pool16_1_TGTCAGAGTATGTCTG-1	Structural Astrocytes	-7.55786	2.55838
Pool16_1_TGTGAGTCATCCGTTC-1	Structural Astrocytes	-2.27719	-0.217911
Pool16_1_TGTGAGTGTTATCCAG-1	Structural Astrocytes	-7.55821	1.08644
Pool16_1_TGTGTGAGTAGTCTTG-1	Structural Astrocytes	4.16593	5.37255
Pool16_1_TGTTCCGAGGAGTACC-1	Structural Astrocytes	-2.99912	0.233475
Pool16_1_TGTTCCGGTCGTCGGT-1	Structural Astrocytes	-1.46513	10.5057
Pool16_1_TGTTCTAAGTCACTGT-1	Structural Astrocytes	-0.893711	3.91538
Pool16_1_TTAGGCATCCAAATGC-1	Structural Astrocytes	-5.72491	2.38925
Pool16_1_TTATTGCCAGAACGCA-1	Structural Astrocytes	-4.34055	2.69368
Pool16_1_TTCGGTCAGATCGGTG-1	Structural Astrocytes	-6.26821	2.88895
Pool16_1_TTGGTTTGTGGGAGAG-1	Structural Astrocytes	1.30007	-0.537438
Pool16_1_TTGTGTTCAACCAACT-1	Structural Astrocytes	-1.69951	5.45084
Pool16_1_TTTACCAGTGCACAAG-1	Structural Astrocytes	0.114798	3.92503
Pool16_1_TTTACTGGTTGGGCCT-1	Structural Astrocytes	2.57249	3.48416
Pool16_1_TTTCCTCGTTTCACAG-1	Structural Astrocytes	-0.800437	0.0253774
Pool16_2_AAAGAACAGACCAAAT-1	Structural Astrocytes	-5.96947	-2.88535
Pool16_2_AAAGGTAAGTACTGTC-1	Structural Astrocytes	-5.44243	2.50711
Pool16_2_AAAGTGACACTCATAG-1	Structural Astrocytes	-1.21933	5.61393
Pool16_2_AACAAAGCAGGATGAC-1	Structural Astrocytes	9.63122	3.30656
Pool16_2_AACAACCTCAGACTGT-1	Structural Astrocytes	-3.24948	0.836774
Pool16_2_AAGAACACAGATCATC-1	Structural Astrocytes	-2.90365	0.183692
Pool16_2_AAGACTCTCTGTGTGA-1	Structural Astrocytes	-0.648525	3.43455
Pool16_2_AAGGTAACAAGACCGA-1	Structural Astrocytes	-2.77416	6.79492
Pool16_2_AAGTACCAGCTTCTAG-1	Structural Astrocytes	-1.62639	1.08356
Pool16_2_AATCACGTCCTCGATC-1	Structural Astrocytes	-0.757537	4.09371
Pool16_2_AATCGTGAGGGTAATT-1	Structural Astrocytes	-1.04293	-0.0222089
Pool16_2_AATGGAATCTGTGCAA-1	Structural Astrocytes	-7.7979	0.879334
Pool16_2_ACAAAGAGTCCGACGT-1	Structural Astrocytes	-4.12563	2.34543
Pool16_2_ACACGCGAGGTAAGTT-1	Structural Astrocytes	-2.19785	-2.55214
Pool16_2_ACATCGACATCGGCCA-1	Structural Astrocytes	-1.96691	1.24506
Pool16_2_ACCTGTCTCTCACTCG-1	Structural Astrocytes	-2.62955	1.0798
Pool16_2_ACGCACGGTAGGTGCA-1	Structural Astrocytes	-2.76476	-0.159295
Pool16_2_ACGCACGGTTCATCGA-1	Structural Astrocytes	4.57369	3.54111
Pool16_2_ACGGTCGAGGGTATAT-1	Structural Astrocytes	-1.68538	6.09357
Pool16_2_ACGTAGTAGTTGGAAT-1	Structural Astrocytes	-3.60705	2.89718
Pool16_2_ACTACGACAGACCTAT-1	Structural Astrocytes	-3.8741	4.41991
Pool16_2_ACTGCAAGTCAAACGG-1	Structural Astrocytes	-1.29369	0.3988
Pool16_2_ACTTAGGTCCTTATAC-1	Structural Astrocytes	2.44743	1.82206
Pool16_2_ACTTATCAGTTGGACG-1	Structural Astrocytes	5.02637	3.41067
Pool16_2_ACTTCCGTCCTTGAAG-1	Structural Astrocytes	0.251217	4.80678
Pool16_2_ACTTCGCCATCGCTGG-1	Structural Astrocytes	-0.613103	4.26139
Pool16_2_AGAGAATCAAGACCGA-1	Structural Astrocytes	-0.859311	3.3085
Pool16_2_AGAGAGCTCAGACTGT-1	Structural Astrocytes	-6.29573	2.77084
Pool16_2_AGATAGAGTATCGTTG-1	Structural Astrocytes	2.70812	0.316465
Pool16_2_AGCCAATCAGTCAACT-1	Structural Astrocytes	-3.97039	-5.93293
Pool16_2_AGCGCTGTCATAGAGA-1	Structural Astrocytes	-6.85078	-2.62659
Pool16_2_AGCGTATCAAGGATGC-1	Structural Astrocytes	-2.71637	4.74245
Pool16_2_AGGGCCTGTGAGTAGC-1	Structural Astrocytes	-0.0884136	0.581897
Pool16_2_AGTTAGCTCCACCCTA-1	Structural Astrocytes	-4.63102	2.17926
Pool16_2_ATATCCTGTGCGGCTT-1	Structural Astrocytes	-2.45798	7.96019
Pool16_2_ATCACGAAGGAGATAG-1	Structural Astrocytes	3.51164	4.2701
Pool16_2_ATCGATGTCCGTATGA-1	Structural Astrocytes	-3.15109	1.26563
Pool16_2_ATGAAAGCATGACAGG-1	Structural Astrocytes	3.04625	1.71333
Pool16_2_ATGAGGGCATGAAAGT-1	Structural Astrocytes	-2.59274	-0.104325
Pool16_2_ATGATCGCAGCGAACA-1	Structural Astrocytes	-2.76338	0.326555
Pool16_2_ATGGATCCATTGTGCA-1	Structural Astrocytes	-1.6521	1.88156
Pool16_2_ATGGGAGAGGAGCAAA-1	Structural Astrocytes	3.05101	3.25878
Pool16_2_ATTACTCTCATAGCAC-1	Structural Astrocytes	-1.58232	2.1178
Pool16_2_ATTCCTACAGGGCTTC-1	Structural Astrocytes	3.72811	2.91259
Pool16_2_ATTGGGTTCATTACGG-1	Structural Astrocytes	4.36614	1.50832
Pool16_2_ATTGGGTTCCCTAGGG-1	Structural Astrocytes	-3.1895	2.21677
Pool16_2_ATTTCACAGGAAAGAC-1	Structural Astrocytes	-4.29128	-4.65107
Pool16_2_ATTTCACGTAGAATAC-1	Structural Astrocytes	-6.13115	2.77047
Pool16_2_CAACGATTCACATCAG-1	Structural Astrocytes	6.24091	4.76153
Pool16_2_CACAACATCAATGTCG-1	Structural Astrocytes	-4.41608	2.63521
Pool16_2_CAGCACGAGTTGAAGT-1	Structural Astrocytes	-5.65489	-3.63338
Pool16_2_CAGCAGCAGACTTGTC-1	Structural Astrocytes	2.63398	3.73736
Pool16_2_CAGCAGCAGAGCTTTC-1	Structural Astrocytes	-1.90677	9.61875
Pool16_2_CAGTGCGGTGTGCCTG-1	Structural Astrocytes	-2.09887	9.0359
Pool16_2_CAGTTCCTCTAGTGTG-1	Structural Astrocytes	-1.17273	4.16706
Pool16_2_CATCCCAAGAAGAACG-1	Structural Astrocytes	-4.82461	3.06952
Pool16_2_CATCGCTAGTGCAGCA-1	Structural Astrocytes	-3.85143	0.609
Pool16_2_CATGAGTTCCCTTGGT-1	Structural Astrocytes	-6.55215	3.26902
Pool16_2_CATGCGGCAGCCATTA-1	Structural Astrocytes	-4.66107	5.27437
Pool16_2_CATGGTACATCGGTTA-1	Structural Astrocytes	1.1775	7.81616
Pool16_2_CATTTCATCTACCAGA-1	Structural Astrocytes	2.98557	3.9878
Pool16_2_CCAAGCGTCAGCTAGT-1	Structural Astrocytes	7.21886	2.98552
Pool16_2_CCCATTGTCTAGACAC-1	Structural Astrocytes	3.64816	3.33342
Pool16_2_CCCGGAAAGGTTCCGC-1	Structural Astrocytes	-3.64622	1.43311
Pool16_2_CCCTGATGTACTAGCT-1	Structural Astrocytes	-2.30122	2.64527
Pool16_2_CCGATCTCAGCTGTTA-1	Structural Astrocytes	-0.266955	4.45915
Pool16_2_CCGCAAGAGAACAAGG-1	Structural Astrocytes	-6.20539	2.63357
Pool16_2_CCGGGTAAGACCTCAT-1	Structural Astrocytes	-6.56934	0.10744
Pool16_2_CCGGTGATCCGGACGT-1	Synaptic Astrocytes	4.35712	1.32586
Pool16_2_CCGTAGGTCATCACTT-1	Structural Astrocytes	-6.16214	2.57733
Pool16_2_CCTATCGAGAAGTCCG-1	Structural Astrocytes	1.98301	-2.47523
Pool16_2_CCTCAACTCTTCGGTC-1	Structural Astrocytes	5.2176	3.85907
Pool16_2_CCTCCTCGTCTTCAAG-1	Structural Astrocytes	-3.75459	1.73638
Pool16_2_CCTCTCCAGCTAATGA-1	Structural Astrocytes	-1.16709	0.507663
Pool16_2_CCTTCAGAGTCCGCGT-1	Structural Astrocytes	-3.88844	0.755792
Pool16_2_CGAATTGTCAAGCCTA-1	Structural Astrocytes	6.10221	4.26128
Pool16_2_CGACAGCAGGTGATAT-1	Structural Astrocytes	-3.76183	1.95452
Pool16_2_CGAGGCTGTTAATGAG-1	Structural Astrocytes	-0.633418	0.634157
Pool16_2_CGAGGCTTCCTTCTTC-1	Structural Astrocytes	-4.43509	3.06251
Pool16_2_CGATCGGCAGGAATAT-1	Structural Astrocytes	-1.16007	5.15224
Pool16_2_CGATGCGGTGTTACAC-1	Structural Astrocytes	5.50505	3.53711
Pool16_2_CGGAATTTCTCCGAGG-1	Structural Astrocytes	-2.77792	2.21939
Pool16_2_CGGAGAATCAGGAAGC-1	Structural Astrocytes	-3.13786	2.80828
Pool16_2_CGTCAAAAGCATAGGC-1	Structural Astrocytes	2.20529	4.43183
Pool16_2_CGTCAAACAAAGCGTG-1	Structural Astrocytes	-0.156291	-5.52575
Pool16_2_CTACTATGTGCTTCAA-1	Structural Astrocytes	-1.41209	4.84964
Pool16_2_CTATCTACATTGACAC-1	Structural Astrocytes	0.0410735	-6.37147
Pool16_2_CTCACTGGTGAATATG-1	Structural Astrocytes	3.6686	1.46913
Pool16_2_CTCACTGGTGCCTTCT-1	Structural Astrocytes	-2.98164	2.77748
Pool16_2_CTCAGAATCACAATGC-1	Structural Astrocytes	0.395293	3.31889
Pool16_2_CTCCACATCCGTATAG-1	Structural Astrocytes	-1.82185	6.51703
Pool16_2_CTCCTCCAGCTTTGTG-1	Structural Astrocytes	3.95893	3.75994
Pool16_2_CTCTGGTTCAGCAATC-1	Structural Astrocytes	-3.01521	0.199818
Pool16_2_CTTTCAAAGCTAATGA-1	Structural Astrocytes	2.25359	4.75744
Pool16_2_GATGTTGGTTTGATCG-1	Structural Astrocytes	-1.33843	10.314
Pool16_2_GATTTCTTCGGAAACG-1	Structural Astrocytes	2.04772	0.683688
Pool16_2_GCAACATGTATAGGGC-1	Structural Astrocytes	4.08966	3.20752
Pool16_2_GCCAGTGGTACCATAC-1	Structural Astrocytes	-3.06368	1.19675
Pool16_2_GCCATGGCATGCCGAC-1	Structural Astrocytes	-6.90444	-2.75948
Pool16_2_GCCATTCCAAACCGGA-1	Structural Astrocytes	-2.50517	4.43135
Pool16_2_GCCATTCGTTCAAAGA-1	Structural Astrocytes	-5.67348	2.64139
Pool16_2_GCTCAAACAATGCAAA-1	Structural Astrocytes	-1.78494	7.29036
Pool16_2_GCTCAAATCACGACTA-1	Structural Astrocytes	0.217264	-0.141922
Pool16_2_GCTGAATCATCATCCC-1	Structural Astrocytes	4.14871	4.12327
Pool16_2_GCTTCACGTAGTGCGA-1	Structural Astrocytes	-4.31026	-1.44407
Pool16_2_GCTTTCGCAACTGCTA-1	Structural Astrocytes	-2.33511	1.1444
Pool16_2_GGAGGATCAATGCTCA-1	Structural Astrocytes	4.62037	2.06166
Pool16_2_GGAGGATGTATCGTGT-1	Structural Astrocytes	-5.44876	1.81
Pool16_2_GGCTGTGCAATCTCGA-1	Structural Astrocytes	0.169644	3.45066
Pool16_2_GGCTTTCCAAATGCTC-1	Structural Astrocytes	3.40229	3.15914
Pool16_2_GGCTTTCTCCATTCAT-1	Structural Astrocytes	-1.34583	4.1834
Pool16_2_GGGAGTAGTCTCCTGT-1	Structural Astrocytes	-0.312879	5.8794
Pool16_2_GGGATCCAGGCGAAGG-1	Structural Astrocytes	-4.79874	2.07531
Pool16_2_GGGCTACAGTCACTGT-1	Structural Astrocytes	-6.73858	-0.153834
Pool16_2_GGTCACGGTACAGGTG-1	Structural Astrocytes	-3.24357	0.670674
Pool16_2_GGTGTCGCACCGGAAA-1	Structural Astrocytes	-4.95857	2.64209
Pool16_2_GGTTCTCAGTGAATAC-1	Structural Astrocytes	-2.52424	0.426309
Pool16_2_GTACAACCAAATGAAC-1	Structural Astrocytes	-1.24093	3.32839
Pool16_2_GTACAGTCACATTGTG-1	Synaptic Astrocytes	6.41968	2.38234
Pool16_2_GTAGGTTTCATCGACA-1	Structural Astrocytes	0.242888	6.27768
Pool16_2_GTCGTAAGTGAATGAT-1	Structural Astrocytes	1.70276	6.1572
Pool16_2_GTCTCACAGCAGGGAG-1	Structural Astrocytes	-5.31693	-1.73423
Pool16_2_GTGCACGCAAACTGCT-1	Structural Astrocytes	-2.86156	4.65008
Pool16_2_GTGCACGGTTCGAAGG-1	Structural Astrocytes	0.999382	-0.239166
Pool16_2_GTGCACGTCTAGACCA-1	Structural Astrocytes	3.79751	3.54386
Pool16_2_GTGGAAGGTCTTACAG-1	Structural Astrocytes	-0.63231	5.3259
Pool16_2_GTGGAGAAGTAAATGC-1	Structural Astrocytes	-7.27724	1.85717
Pool16_2_GTGGCGTCATCTAGAC-1	Structural Astrocytes	-5.83942	3.0391
Pool16_2_GTGGCGTGTGAATTGA-1	Structural Astrocytes	-6.76505	-3.01522
Pool16_2_GTGTAACTCACGGTCG-1	Structural Astrocytes	-1.90709	4.72147
Pool16_2_GTTACCCAGCATATGA-1	Structural Astrocytes	-6.89698	1.19262
Pool16_2_GTTACCCAGTAGGCCA-1	Structural Astrocytes	-2.86737	0.945166
Pool16_2_GTTACCCTCCAACACA-1	Structural Astrocytes	-5.255	2.23829
Pool16_2_GTTAGTGTCAAGCCGC-1	Structural Astrocytes	-2.32085	5.07157
Pool16_2_GTTGCGGCAAGGTCTT-1	Structural Astrocytes	0.0192922	5.10503
Pool16_2_GTTGTAGGTCATCGCG-1	Structural Astrocytes	-2.67485	2.75065
Pool16_2_TAACCAGTCTGATGGT-1	Structural Astrocytes	-1.03407	1.66381
Pool16_2_TAATTCCGTAAGGAGA-1	Structural Astrocytes	-3.99592	0.103358
Pool16_2_TACATTCAGACTCTTG-1	Structural Astrocytes	-3.61387	0.445058
Pool16_2_TACGGGCTCTCTAGGA-1	Structural Astrocytes	0.834477	-0.992437
Pool16_2_TAGGTTGAGATCGACG-1	Structural Astrocytes	-5.99352	-3.05176
Pool16_2_TATACCTAGGTCCTGC-1	Structural Astrocytes	-2.84734	4.78398
Pool16_2_TATCGCCGTAATTGGA-1	Structural Astrocytes	3.37628	3.56001
Pool16_2_TATCTGTTCAGGTGTT-1	Structural Astrocytes	1.02091	6.41165
Pool16_2_TATCTTGGTCTGTGGC-1	Structural Astrocytes	-2.68612	-0.556118
Pool16_2_TATTGCTGTCGAGCAA-1	Structural Astrocytes	-3.78579	4.54722
Pool16_2_TATTGCTTCTGCCTCA-1	Structural Astrocytes	0.63833	6.7995
Pool16_2_TATTTCGAGACGCAGT-1	Structural Astrocytes	2.69478	3.54538
Pool16_2_TCACACCAGCTGTACT-1	Structural Astrocytes	-4.73465	2.64447
Pool16_2_TCAGCAATCTCTTCAA-1	Structural Astrocytes	-1.31714	4.22576
Pool16_2_TCAGCCTCAATTGCAC-1	Structural Astrocytes	-6.11534	-4.27192
Pool16_2_TCATCCGTCTAAGCCA-1	Structural Astrocytes	5.81096	3.09273
Pool16_2_TCATTACGTGGATGAC-1	Structural Astrocytes	-2.86007	-5.11169
Pool16_2_TCATTCAAGCATCTTG-1	Structural Astrocytes	-4.73016	2.96831
Pool16_2_TCCACGTCACCTCTAC-1	Structural Astrocytes	0.0410752	0.814547
Pool16_2_TCCATCGAGTAACCTC-1	Structural Astrocytes	-4.26095	3.24041
Pool16_2_TCCTGCAAGCGACAGT-1	Structural Astrocytes	3.47538	2.82904
Pool16_2_TCGATTTGTTGAATCC-1	Structural Astrocytes	3.91946	3.08388
Pool16_2_TCGCACTAGCGTCTGC-1	Structural Astrocytes	-6.11081	3.06653
Pool16_2_TCGCAGGGTGATGAAT-1	Structural Astrocytes	4.72226	4.77401
Pool16_2_TCGCTTGGTCTTAGTG-1	Structural Astrocytes	1.73516	1.40592
Pool16_2_TCGTAGAAGATTGAGT-1	Structural Astrocytes	-1.56557	-5.03173
Pool16_2_TCTATACGTTACGGAG-1	Structural Astrocytes	-2.17157	1.9735
Pool16_2_TCTCAGCCAATCCTAG-1	Structural Astrocytes	-0.352068	0.436041
Pool16_2_TCTGGCTCAGCTGTGC-1	Structural Astrocytes	-1.48547	0.59193
Pool16_2_TGAGGGACAAGTTTGC-1	Structural Astrocytes	-1.67787	0.996187
Pool16_2_TGAGTCAGTGGAACAC-1	Structural Astrocytes	-7.03293	3.29949
Pool16_2_TGAGTCAGTTCCGCGA-1	Structural Astrocytes	-4.1446	0.380913
Pool16_2_TGCAGTACAGCGTGCT-1	Structural Astrocytes	-5.43943	3.26462
Pool16_2_TGCGGCAAGTAAGGGA-1	Structural Astrocytes	-3.72062	1.2135
Pool16_2_TGCGGCACAATAGTAG-1	Structural Astrocytes	-1.68354	3.06845
Pool16_2_TGGAGGATCCCGAAAT-1	Structural Astrocytes	-5.38692	2.91407
Pool16_2_TGGCGTGGTTACCCTC-1	Structural Astrocytes	-3.79663	-1.18507
Pool16_2_TGGGCGTAGGGAGTTC-1	Structural Astrocytes	-7.26408	1.92722
Pool16_2_TGGGCGTGTTACGTAC-1	Structural Astrocytes	-2.38364	8.51944
Pool16_2_TGGTACAAGTGTTCAC-1	Structural Astrocytes	-3.22548	0.917892
Pool16_2_TGTAACGGTGGCGCTT-1	Structural Astrocytes	-0.56471	4.40265
Pool16_2_TGTCAGAAGTCGTCTA-1	Structural Astrocytes	-0.730576	2.58343
Pool16_2_TGTGATGAGCACTCCG-1	Structural Astrocytes	-4.67444	5.69746
Pool16_2_TGTGTGAAGAACTCCT-1	Structural Astrocytes	-0.0631313	6.36766
Pool16_2_TGTGTGATCGAGAGCA-1	Structural Astrocytes	-5.00015	5.53907
Pool16_2_TGTTCATTCACCATAG-1	Structural Astrocytes	-1.12003	-0.142064
Pool16_2_TGTTCTAGTCTACACA-1	Structural Astrocytes	0.118092	6.235
Pool16_2_TGTTGAGAGTTGGACG-1	Structural Astrocytes	-2.31854	-3.27573
Pool16_2_TGTTGAGCATTCCTCG-1	Synaptic Astrocytes	7.38369	3.15571
Pool16_2_TGTTGGAGTCGTGATT-1	Structural Astrocytes	-3.0076	2.35679
Pool16_2_TTCACCGTCACAAGGG-1	Structural Astrocytes	-5.5443	-1.86636
Pool16_2_TTCATTGGTTGTAGCT-1	Structural Astrocytes	3.64063	3.56337
Pool16_2_TTCCGGTTCAAACCCA-1	Structural Astrocytes	-4.29679	3.04261
Pool16_2_TTCCTCTAGTAAATGC-1	Structural Astrocytes	-0.109201	4.05431
Pool16_2_TTCCTCTGTCTTCATT-1	Structural Astrocytes	1.26582	0.5622
Pool16_2_TTCTCTCCATCAGCAT-1	Structural Astrocytes	2.30153	5.37463
Pool16_2_TTGTGGAGTTCCATTT-1	Structural Astrocytes	-3.47585	2.50167
Pool16_2_TTTATGCCATAACCCA-1	Structural Astrocytes	2.14451	5.698
Pool16_2_TTTCATGAGATCCCAT-1	Structural Astrocytes	-1.4929	4.00651
g25_g25_1_CCGCAAATCCTACCTA-1	Synaptic Astrocytes	12.0191	1.73302
g25_g25_1_CCTGAGTCAAGTTATC-1	Structural Astrocytes	-0.40943	-0.216992
g25_g25_1_CGCCTGTGTATACTGG-1	Synaptic Astrocytes	10.4092	-0.438096
g25_g25_1_CTTTGGGAGTGTGATC-1	Structural Astrocytes	4.01326	3.9911
g25_g25_1_GGTTGCTCAACTAGAA-1	Synaptic Astrocytes	11.3477	2.58648
g25_g25_1_TACCTGCTCCTCCTAA-1	Structural Astrocytes	1.52669	-0.617982
g25_g25_1_TAGTAGGAGTTAGACC-1	Synaptic Astrocytes	8.29154	2.10998
g25_g25_1_TCTCCTCGTATTCGCT-1	Synaptic Astrocytes	8.52595	3.51984
g25_g25_1_TTGGGTTAGCGATAGA-1	Synaptic Astrocytes	7.52176	1.47583
g25_g25_2_AAGACATAGCGGATAA-1	Structural Astrocytes	5.63765	1.55283
g25_g25_2_ATTTGCGCACAATGTT-1	Synaptic Astrocytes	8.97479	0.478746
g25_g25_2_CCGCACACACCTATAG-1	Structural Astrocytes	7.32151	0.99478
g25_g25_2_CCTAATCGTAATCACG-1	Structural Astrocytes	2.54072	3.44078
g25_g25_2_CGATGTCCATCGCTTT-1	Structural Astrocytes	3.56426	0.18166
g25_g25_2_GCAATGAAGTGGCGGA-1	Structural Astrocytes	-2.08536	2.67624
g25_g25_2_GGCAAGCCATCAGCAC-1	Structural Astrocytes	-1.27351	-0.0803492
g25_g25_2_GTCATCCTCTAATCAG-1	Structural Astrocytes	-5.12653	2.95495
g25_g25_2_TCGTTAAAGTGCACGC-1	Structural Astrocytes	3.19913	2.45133
g25_g25_2_TTTGGTAAGGAAACTG-1	Synaptic Astrocytes	8.54996	0.6863
Pool4_1_AAACGAATCATTGTGG-1	Structural Astrocytes	3.70835	-2.3619
Pool4_1_AAACGCTAGTGTGTTC-1	Structural Astrocytes	-2.40889	7.0696
Pool4_1_AAAGGGCAGAGTCCGA-1	Structural Astrocytes	-0.608854	0.46037
Pool4_1_AAAGTCCAGCTGAAAT-1	Structural Astrocytes	2.28305	-5.62771
Pool4_1_AAAGTCCTCGTTACCC-1	Structural Astrocytes	3.23316	-1.16021
Pool4_1_AAAGTGAGTCCGTACG-1	Structural Astrocytes	-4.09196	-3.75788
Pool4_1_AACAAAGCACTGAGGA-1	Structural Astrocytes	-3.66682	-2.5644
Pool4_1_AACAAGAGTCCTCAGG-1	Structural Astrocytes	-5.97089	-0.602908
Pool4_1_AACACACGTTATGTGC-1	Structural Astrocytes	-5.16031	0.21092
Pool4_1_AACCAACCAAATGAAC-1	Structural Astrocytes	-4.04805	1.51553
Pool4_1_AACCAACTCTCGCCTA-1	Structural Astrocytes	3.24413	-0.283757
Pool4_1_AACCATGTCTCGCCTA-1	Structural Astrocytes	0.692782	-1.66887
Pool4_1_AACCTGAGTAATGATG-1	Structural Astrocytes	-1.06284	-0.938542
Pool4_1_AACCTTTTCAATCAGC-1	Structural Astrocytes	0.663421	-0.442379
Pool4_1_AACGGGAAGGTTGGTG-1	Structural Astrocytes	-0.147048	-0.0658438
Pool4_1_AACGTCACACCTCAGG-1	Structural Astrocytes	2.10127	-3.14684
Pool4_1_AACGTCAGTCGAACAG-1	Structural Astrocytes	0.264283	-1.61095
Pool4_1_AACTTCTCAAGTGCAG-1	Structural Astrocytes	0.495533	-2.05355
Pool4_1_AAGACAACACAACGTT-1	Structural Astrocytes	-2.3775	2.39227
Pool4_1_AAGACAATCGCCGAGT-1	Structural Astrocytes	-0.937979	0.531951
Pool4_1_AAGACTCAGTTCATCG-1	Structural Astrocytes	1.03771	-2.81466
Pool4_1_AAGACTCCATGTGTCA-1	Structural Astrocytes	-1.04829	-0.409946
Pool4_1_AAGACTCGTAAGGCTG-1	Structural Astrocytes	2.60072	-1.45464
Pool4_1_AAGCATCGTCAATCTG-1	Structural Astrocytes	0.830099	-5.76388
Pool4_1_AAGCGTTAGAGCTTTC-1	Structural Astrocytes	2.59389	-1.58095
Pool4_1_AAGCGTTAGATGAACT-1	Structural Astrocytes	2.27794	-0.311165
Pool4_1_AAGCGTTAGGTTATAG-1	Structural Astrocytes	-8.14561	-0.0283387
Pool4_1_AAGCGTTCAGACCTAT-1	Structural Astrocytes	4.72205	0.286654
Pool4_1_AAGCGTTGTAGAGATT-1	Structural Astrocytes	-2.78878	-6.97318
Pool4_1_AAGTGAAAGACGGTTG-1	Structural Astrocytes	0.0116614	-1.49057
Pool4_1_AAGTTCGGTCATCCGG-1	Structural Astrocytes	0.00733077	-2.28808
Pool4_1_ACAACCAAGAGCATAT-1	Structural Astrocytes	-4.81118	-4.8108
Pool4_1_ACAACCAAGGCACGAT-1	Structural Astrocytes	3.63051	-0.624067
Pool4_1_ACAACCATCATTTCGT-1	Structural Astrocytes	-1.8005	-0.623827
Pool4_1_ACAAGCTGTGGGAGAG-1	Structural Astrocytes	5.50889	1.25743
Pool4_1_ACATCCCAGGGCAGAG-1	Structural Astrocytes	1.05225	-6.43286
Pool4_1_ACCATTTAGCGCCGTT-1	Structural Astrocytes	-5.52969	0.358187
Pool4_1_ACCCAAAAGCAGGCAT-1	Structural Astrocytes	2.9549	-2.35903
Pool4_1_ACCCTTGTCAAGCTTG-1	Structural Astrocytes	-2.85871	-2.35054
Pool4_1_ACGATCAGTCGGTGAA-1	Structural Astrocytes	-0.317885	-0.415269
Pool4_1_ACGATCAGTCGTCGGT-1	Structural Astrocytes	6.4267	1.95623
Pool4_1_ACGGGTCCAGCTACAT-1	Structural Astrocytes	1.05585	-5.50603
Pool4_1_ACGTCCTAGACGCATG-1	Structural Astrocytes	0.744165	1.28532
Pool4_1_ACGTTCCTCGAATGCT-1	Structural Astrocytes	1.73549	-4.17562
Pool4_1_ACTATCTCATCAGCTA-1	Structural Astrocytes	1.16328	-1.05467
Pool4_1_ACTATTCTCAAGAATG-1	Structural Astrocytes	2.01812	1.26448
Pool4_1_ACTTAGGCACTTCAGA-1	Structural Astrocytes	0.75923	-4.58483
Pool4_1_ACTTCCGCAGGGCTTC-1	Structural Astrocytes	-0.821091	-2.95622
Pool4_1_ACTTCGCAGCGAGTAC-1	Structural Astrocytes	3.39947	-0.912891
Pool4_1_ACTTTGTCATCGTGGC-1	Structural Astrocytes	-3.0942	-0.732388
Pool4_1_AGAAATGCACTCTGCT-1	Structural Astrocytes	1.7327	-2.80523
Pool4_1_AGAAATGGTAGCTCGC-1	Structural Astrocytes	2.79752	-1.06183
Pool4_1_AGAACCTCATGCACTA-1	Structural Astrocytes	5.33395	0.83559
Pool4_1_AGACAGGTCGTTCTCG-1	Structural Astrocytes	4.69329	0.137968
Pool4_1_AGAGAATAGGCTCTCG-1	Structural Astrocytes	4.48325	0.917242
Pool4_1_AGAGAATTCAAAGACA-1	Structural Astrocytes	3.14828	-1.20072
Pool4_1_AGAGAGCTCTATCGGA-1	Structural Astrocytes	-1.44462	-0.97094
Pool4_1_AGAGCAGGTCGAACGA-1	Structural Astrocytes	2.11702	-1.37712
Pool4_1_AGAGCCCGTTAAGCAA-1	Structural Astrocytes	-2.5705	4.80893
Pool4_1_AGATCGTTCCTTATGT-1	Structural Astrocytes	1.25564	-4.9744
Pool4_1_AGATGCTAGTAGCATA-1	Structural Astrocytes	3.4309	-2.82885
Pool4_1_AGCCACGTCGCAACAT-1	Structural Astrocytes	-0.693159	-2.50687
Pool4_1_AGCCAGCCAGGTCCCA-1	Structural Astrocytes	0.0769768	-1.45432
Pool4_1_AGCGATTAGCTTAAGA-1	Structural Astrocytes	-5.17692	-1.58128
Pool4_1_AGCGCCAGTGGAACCA-1	Structural Astrocytes	-0.295594	0.38985
Pool4_1_AGCGTATGTGCCCGTA-1	Structural Astrocytes	2.10056	-1.20407
Pool4_1_AGCTCAAAGCGTTACT-1	Structural Astrocytes	0.709656	-4.00995
Pool4_1_AGCTCAAAGCTGTACT-1	Structural Astrocytes	-2.1863	-2.43432
Pool4_1_AGCTTCCTCCTCAGGG-1	Structural Astrocytes	3.01929	-4.11212
Pool4_1_AGGATCTGTCAGTCTA-1	Structural Astrocytes	0.643048	-1.03034
Pool4_1_AGGCTGCCATTCTGTT-1	Structural Astrocytes	2.48921	-1.87233
Pool4_1_AGGGAGTAGAAACTAC-1	Structural Astrocytes	-4.75172	-1.84622
Pool4_1_AGGGCCTCATCCGTGG-1	Structural Astrocytes	-0.295577	-3.77952
Pool4_1_AGGGCCTTCGTGAGAG-1	Structural Astrocytes	1.37295	-1.28936
Pool4_1_AGGGCTCAGATGAATC-1	Structural Astrocytes	-0.973505	3.97672
Pool4_1_AGGGCTCAGGCCCAAA-1	Structural Astrocytes	-3.66357	0.780914
Pool4_1_AGGGCTCCAAACGAGC-1	Structural Astrocytes	-4.66006	0.497586
Pool4_1_AGGGCTCTCGCATTAG-1	Structural Astrocytes	-1.18917	-0.828486
Pool4_1_AGGGTGACAAGTCCCG-1	Structural Astrocytes	-3.44285	-3.40549
Pool4_1_AGGGTGATCAGACATC-1	Structural Astrocytes	-3.87871	-4.26797
Pool4_1_AGGTCATAGCAACTTC-1	Structural Astrocytes	2.11301	-5.29428
Pool4_1_AGGTGTTGTAGGTAGC-1	Structural Astrocytes	-1.75164	3.55793
Pool4_1_AGGTTGTCAACCCTAA-1	Structural Astrocytes	2.64199	-4.07636
Pool4_1_AGGTTGTCATGCCATA-1	Structural Astrocytes	0.1279	-0.176512
Pool4_1_AGGTTGTTCCTCTGCA-1	Structural Astrocytes	-0.825437	-3.3962
Pool4_1_AGGTTGTTCTTGGGCG-1	Structural Astrocytes	-2.24891	1.03485
Pool4_1_AGTAGCTGTCATCCGG-1	Structural Astrocytes	3.33402	-1.25693
Pool4_1_AGTAGCTGTCGTCATA-1	Structural Astrocytes	-5.5032	-5.21906
Pool4_1_AGTAGTCGTACTGCGC-1	Structural Astrocytes	-0.0861329	-1.35302
Pool4_1_AGTCAACGTAGACAGC-1	Structural Astrocytes	-3.00953	-3.67171
Pool4_1_AGTCACACAGCTACAT-1	Structural Astrocytes	2.67537	-4.12512
Pool4_1_AGTGACTCAATGGGTG-1	Structural Astrocytes	2.35423	-2.37762
Pool4_1_AGTGACTGTAAGATAC-1	Structural Astrocytes	-4.41242	-4.5362
Pool4_1_AGTGACTTCGGTTGTA-1	Structural Astrocytes	2.73138	-1.14151
Pool4_1_AGTGCCGAGTATCCTG-1	Structural Astrocytes	-2.98394	0.574903
Pool4_1_AGTGCCGTCGCTCCTA-1	Structural Astrocytes	0.436931	-0.463037
Pool4_1_AGTGTTGAGAGCATCG-1	Structural Astrocytes	-0.723263	3.70037
Pool4_1_AGTTCCCAGGGCGAAG-1	Structural Astrocytes	-2.48279	3.16476
Pool4_1_AGTTCCCCACGGTGTC-1	Structural Astrocytes	-2.87428	3.52564
Pool4_1_AGTTCGATCTGAGAGG-1	Structural Astrocytes	0.334541	-0.159559
Pool4_1_ATACCGAAGAATGTTG-1	Structural Astrocytes	4.07823	-0.669414
Pool4_1_ATACCGAAGTATGGCG-1	Structural Astrocytes	0.372875	-5.54702
Pool4_1_ATACCGAGTGTTTACG-1	Structural Astrocytes	-0.326346	-2.32822
Pool4_1_ATACTTCCATGAGAAT-1	Structural Astrocytes	1.41197	-1.94361
Pool4_1_ATAGACCAGATGATTG-1	Structural Astrocytes	0.583165	0.928999
Pool4_1_ATAGAGAAGGCCCGTT-1	Structural Astrocytes	0.0684932	0.553302
Pool4_1_ATAGAGACACAGCTGC-1	Structural Astrocytes	2.27843	-1.93046
Pool4_1_ATAGGCTAGCGCCTCA-1	Structural Astrocytes	-0.981275	1.61557
Pool4_1_ATAGGCTCAGTTGCGC-1	Structural Astrocytes	-0.601725	-1.13258
Pool4_1_ATCACGAGTGAATTGA-1	Structural Astrocytes	-0.543801	-0.139911
Pool4_1_ATCAGGTCATGTTACG-1	Structural Astrocytes	2.93159	-1.22936
Pool4_1_ATCCCTGCAAGTGACG-1	Structural Astrocytes	-1.2372	0.829391
Pool4_1_ATCCGTCTCCTCACTG-1	Structural Astrocytes	2.88092	-4.27526
Pool4_1_ATCCTATGTCTACGAT-1	Structural Astrocytes	2.31832	-1.12937
Pool4_1_ATCCTATTCCTCTTTC-1	Structural Astrocytes	-0.20931	0.249535
Pool4_1_ATCGCCTAGATGAACT-1	Structural Astrocytes	-3.14724	-2.52208
Pool4_1_ATCGTAGCACCATTCC-1	Structural Astrocytes	-0.329595	1.38345
Pool4_1_ATCGTAGGTCGTTGCG-1	Structural Astrocytes	0.0512202	-6.76894
Pool4_1_ATCGTCCGTGCCCGTA-1	Structural Astrocytes	-1.24959	0.720186
Pool4_1_ATCGTGACATACCACA-1	Structural Astrocytes	-5.58435	-2.10192
Pool4_1_ATCTCTACATCACCAA-1	Structural Astrocytes	1.13205	-2.47686
Pool4_1_ATGAAAGCAGCATACT-1	Structural Astrocytes	1.88465	-4.31808
Pool4_1_ATGACCAAGTGTTCCA-1	Structural Astrocytes	-2.99329	2.45703
Pool4_1_ATGAGGGCAACCGTGC-1	Structural Astrocytes	-3.22143	1.98821
Pool4_1_ATGATCGTCCGCATAA-1	Structural Astrocytes	-7.00287	0.974414
Pool4_1_ATGGAGGCAACCGACC-1	Structural Astrocytes	-0.0882262	0.381684
Pool4_1_ATGGATCTCTCTGACC-1	Structural Astrocytes	-2.53386	-0.380387
Pool4_1_ATGGGTTGTCGACTGC-1	Structural Astrocytes	0.783528	-3.623
Pool4_1_ATGTCCCAGTAGTGCG-1	Structural Astrocytes	1.53539	-1.12827
Pool4_1_ATGTCTTGTATGTCCA-1	Structural Astrocytes	-0.425337	-3.21571
Pool4_1_ATGTCTTGTGAATGTA-1	Structural Astrocytes	-2.48705	-1.22496
Pool4_1_ATGTCTTGTGTGTCCG-1	Structural Astrocytes	1.07905	-0.706184
Pool4_1_ATTACCTAGAGAGCCT-1	Structural Astrocytes	2.77682	-0.891668
Pool4_1_ATTACCTTCCAGCCTT-1	Structural Astrocytes	0.791391	-0.0145449
Pool4_1_ATTATCCTCTCGCCTA-1	Structural Astrocytes	2.91509	-1.61782
Pool4_1_ATTCACTTCCCTCTAG-1	Structural Astrocytes	0.88929	-5.96397
Pool4_1_ATTCATCTCGAATCCA-1	Structural Astrocytes	-3.08743	0.284686
Pool4_1_ATTCATCTCGATTTCT-1	Structural Astrocytes	-2.54075	-0.334559
Pool4_1_ATTCCTAAGACGCCCT-1	Structural Astrocytes	-4.28219	-0.240577
Pool4_1_ATTGTTCCAATAACCC-1	Structural Astrocytes	4.69391	-0.000161302
Pool4_1_CAACGATGTTCCGTTC-1	Structural Astrocytes	0.0352882	-0.0552953
Pool4_1_CAACGGCTCTGGCCAG-1	Structural Astrocytes	3.8992	-0.817752
Pool4_1_CAAGACTGTGAGGAAA-1	Structural Astrocytes	1.7348	-4.95207
Pool4_1_CAAGACTGTTCGGACC-1	Structural Astrocytes	4.24293	4.03398
Pool4_1_CAAGAGGAGTGCAGCA-1	Structural Astrocytes	1.80943	-5.75935
Pool4_1_CAAGAGGTCACTAGCA-1	Structural Astrocytes	-5.62014	-0.543557
Pool4_1_CAAGAGGTCTGCATAG-1	Structural Astrocytes	-1.73678	1.16965
Pool4_1_CAAGCTAGTTGGATCT-1	Structural Astrocytes	-4.55607	2.04987
Pool4_1_CAATACGGTGCATCTA-1	Structural Astrocytes	1.23855	-5.67338
Pool4_1_CAATGACAGCGCCTAC-1	Structural Astrocytes	1.7843	-4.41133
Pool4_1_CACAACACAGAGGGTT-1	Structural Astrocytes	2.70413	-4.26789
Pool4_1_CACAACACAGGTCAGA-1	Structural Astrocytes	-0.920217	2.25565
Pool4_1_CACACAACAATACGAA-1	Structural Astrocytes	-4.57078	-2.35231
Pool4_1_CACACAACACCTCTAC-1	Structural Astrocytes	2.96036	-1.92274
Pool4_1_CACAGGCCAGCTGGTC-1	Structural Astrocytes	-0.386963	-1.35397
Pool4_1_CACATGAGTGCATCTA-1	Structural Astrocytes	-1.25071	-3.69413
Pool4_1_CACGAATTCATGGCCG-1	Structural Astrocytes	-1.38159	-3.19225
Pool4_1_CAGATACTCATGCTAG-1	Structural Astrocytes	-3.13872	-2.19288
Pool4_1_CAGATACTCGAGAGAC-1	Structural Astrocytes	-0.426247	-3.8814
Pool4_1_CAGATCAGTCAAGCGA-1	Structural Astrocytes	-2.09719	-0.674784
Pool4_1_CAGCAATGTAATTAGG-1	Structural Astrocytes	2.64049	-1.88888
Pool4_1_CAGCGTGGTGTTGAGG-1	Structural Astrocytes	1.34081	0.330797
Pool4_1_CAGTGCGCATGACGTT-1	Structural Astrocytes	1.30936	-5.5539
Pool4_1_CATAAGCAGTGAGGCT-1	Structural Astrocytes	-1.17109	-4.7274
Pool4_1_CATACAGCACATGTTG-1	Structural Astrocytes	1.70861	-4.23701
Pool4_1_CATACAGCAGCGAACA-1	Structural Astrocytes	0.873402	0.69367
Pool4_1_CATACAGGTTGGTGTT-1	Structural Astrocytes	0.344963	0.172334
Pool4_1_CATACCCGTCCGGACT-1	Structural Astrocytes	-0.648974	-4.55626
Pool4_1_CATAGACAGCCAAGTG-1	Structural Astrocytes	-6.04585	-0.527414
Pool4_1_CATAGACCACTTCAAG-1	Structural Astrocytes	3.00784	-3.02032
Pool4_1_CATCCACTCCACTGAA-1	Structural Astrocytes	0.693653	-5.15613
Pool4_1_CATCCCAGTGTCATCA-1	Structural Astrocytes	3.08116	-0.474425
Pool4_1_CATCGCTCACTGTGTA-1	Structural Astrocytes	-0.480391	-3.7919
Pool4_1_CATGAGTAGATTGACA-1	Structural Astrocytes	-0.0920245	0.129845
Pool4_1_CATGAGTCAGGACTAG-1	Structural Astrocytes	-1.37061	0.483655
Pool4_1_CATGAGTCATCATTTC-1	Structural Astrocytes	2.66701	-0.917625
Pool4_1_CATGCCTAGTATGATG-1	Structural Astrocytes	-2.72129	-1.49096
Pool4_1_CATGGTATCGATGCAT-1	Structural Astrocytes	-4.49664	1.40601
Pool4_1_CATTCATAGAAACTAC-1	Structural Astrocytes	1.32193	-5.92432
Pool4_1_CATTCATTCTTGGTCC-1	Structural Astrocytes	4.78364	0.362766
Pool4_1_CATTCTATCATTTGCT-1	Structural Astrocytes	0.0439294	-3.0539
Pool4_1_CATTGCCAGAGAGAAC-1	Structural Astrocytes	0.226733	-0.163063
Pool4_1_CATTGTTAGCGACATG-1	Structural Astrocytes	0.529201	-4.83606
Pool4_1_CCAATGAAGTTCGGTT-1	Structural Astrocytes	-0.0391854	-5.75344
Pool4_1_CCAATTTGTCATCTAG-1	Structural Astrocytes	-0.522703	-0.103511
Pool4_1_CCACAAAGTCTACAGT-1	Structural Astrocytes	0.0946245	-0.460462
Pool4_1_CCACACTCAACTCGTA-1	Structural Astrocytes	3.21533	-1.36464
Pool4_1_CCACACTTCCCTTGGT-1	Structural Astrocytes	0.464818	2.13824
Pool4_1_CCACGAGAGCAATAGT-1	Structural Astrocytes	-1.24772	-0.552258
Pool4_1_CCACTTGAGTCCTACA-1	Structural Astrocytes	-0.264543	-1.14548
Pool4_1_CCATCACTCTCCGAGG-1	Structural Astrocytes	2.11137	-3.09897
Pool4_1_CCCAACTAGGTTGACG-1	Structural Astrocytes	2.31038	-0.314758
Pool4_1_CCCAACTGTCCCACGA-1	Structural Astrocytes	3.83903	-0.492085
Pool4_1_CCCATTGTCTCCGATC-1	Structural Astrocytes	2.36165	-2.0502
Pool4_1_CCCGAAGTCCATAGAC-1	Structural Astrocytes	-3.21637	-4.77254
Pool4_1_CCCTAACAGCAGCGAT-1	Structural Astrocytes	0.344167	1.07055
Pool4_1_CCGAACGGTGATATAG-1	Structural Astrocytes	0.491265	-5.97983
Pool4_1_CCGCAAGAGCTAGAAT-1	Structural Astrocytes	3.06036	-0.546825
Pool4_1_CCGCAAGGTCCCGTGA-1	Structural Astrocytes	2.49143	-1.71529
Pool4_1_CCGGACAGTCATGGCC-1	Structural Astrocytes	-3.3968	1.8273
Pool4_1_CCGGACATCCAAGCAT-1	Structural Astrocytes	1.91613	-3.12484
Pool4_1_CCGGTGAAGTACTCGT-1	Structural Astrocytes	1.73488	0.285012
Pool4_1_CCGTAGGCAGCGTTTA-1	Structural Astrocytes	-3.53982	-1.01244
Pool4_1_CCGTTCAAGGCCCGTT-1	Structural Astrocytes	2.92924	-4.25533
Pool4_1_CCTAACCAGTCGCTAT-1	Structural Astrocytes	-2.06084	0.250947
Pool4_1_CCTACGTTCTGTAAGC-1	Structural Astrocytes	2.27019	-3.38774
Pool4_1_CCTATCGAGCTCTATG-1	Structural Astrocytes	3.04165	-2.97708
Pool4_1_CCTATCGGTACCGGCT-1	Structural Astrocytes	0.860282	-2.79717
Pool4_1_CCTATCGGTCGCATCG-1	Structural Astrocytes	-0.122339	0.158804
Pool4_1_CCTCAGTCAAGATCCT-1	Structural Astrocytes	1.37052	-1.68301
Pool4_1_CCTCCAACAACCGTAT-1	Structural Astrocytes	-1.14236	-1.21453
Pool4_1_CCTCTAGTCCTACGGG-1	Structural Astrocytes	2.26137	-0.0700806
Pool4_1_CCTCTCCGTGCTTATG-1	Structural Astrocytes	1.12926	0.30251
Pool4_1_CCTCTCCTCACCTGTC-1	Structural Astrocytes	0.212356	-3.06546
Pool4_1_CCTGCATAGAAGATCT-1	Structural Astrocytes	-1.91002	-1.95659
Pool4_1_CCTGCATCAGCTTCCT-1	Structural Astrocytes	0.435647	-0.0226069
Pool4_1_CCTGCATGTACCTGTA-1	Structural Astrocytes	-2.13241	0.818746
Pool4_1_CCTGCATGTGTCATTG-1	Structural Astrocytes	-1.94849	1.15913
Pool4_1_CCTGCATGTGTGGTCC-1	Structural Astrocytes	0.088292	0.33777
Pool4_1_CCTTCAGGTGGCCACT-1	Structural Astrocytes	1.83532	-2.19733
Pool4_1_CCTTTGGAGCTAAACA-1	Structural Astrocytes	-4.78115	-1.0703
Pool4_1_CGAAGGAGTCTCGGAC-1	Structural Astrocytes	-2.66842	0.469201
Pool4_1_CGAAGTTTCCTCTCTT-1	Structural Astrocytes	0.651544	0.817433
Pool4_1_CGAGAAGCAGAGACTG-1	Structural Astrocytes	2.30792	-4.4639
Pool4_1_CGAGGAATCACCTCAC-1	Structural Astrocytes	-7.98212	-0.421221
Pool4_1_CGAGGCTTCGAAGTGG-1	Structural Astrocytes	-3.04099	-4.00846
Pool4_1_CGCAGGTAGACTAGAT-1	Structural Astrocytes	1.65126	2.55575
Pool4_1_CGCCAGAGTCGTTATG-1	Structural Astrocytes	1.61739	-1.76512
Pool4_1_CGCCAGAGTTAACCTG-1	Structural Astrocytes	-3.29206	2.32893
Pool4_1_CGCCATTGTGCGTCGT-1	Structural Astrocytes	-1.45602	-0.45121
Pool4_1_CGCGTGATCTCCATAT-1	Structural Astrocytes	-0.618676	-1.82586
Pool4_1_CGGGACTTCATTTACC-1	Structural Astrocytes	-3.71136	1.05123
Pool4_1_CGGGTCAGTGTTGATC-1	Structural Astrocytes	-4.09133	2.57957
Pool4_1_CGTAAGTAGTTGGGAC-1	Structural Astrocytes	-4.31809	-0.823734
Pool4_1_CGTAGTATCGCAGTGC-1	Structural Astrocytes	3.3736	-0.863557
Pool4_1_CGTCAAACAGAGCTAG-1	Structural Astrocytes	-5.81782	0.163255
Pool4_1_CGTCCATAGTCACTAC-1	Structural Astrocytes	2.65799	-1.63429
Pool4_1_CGTGTCTGTGATGAAT-1	Structural Astrocytes	-4.27614	-2.20881
Pool4_1_CGTTCTGGTTGCACGC-1	Structural Astrocytes	-2.18122	-6.37358
Pool4_1_CTACATTCAACCGATT-1	Structural Astrocytes	-3.50118	2.47353
Pool4_1_CTAGGTAAGCACTAGG-1	Structural Astrocytes	-6.1917	-1.13865
Pool4_1_CTATAGGTCGACCATA-1	Structural Astrocytes	0.729391	-2.44784
Pool4_1_CTATCCGTCATGCTAG-1	Structural Astrocytes	1.28437	-1.30918
Pool4_1_CTATCTAAGGAAAGTG-1	Structural Astrocytes	-3.62491	-5.711
Pool4_1_CTCAAGAAGTCACTAC-1	Structural Astrocytes	-3.50518	-0.138204
Pool4_1_CTCACTGTCTTGATTC-1	Structural Astrocytes	3.10143	-1.31425
Pool4_1_CTCAGGGCATTGAAAG-1	Structural Astrocytes	0.0936418	0.702235
Pool4_1_CTCAGTCAGCACTCAT-1	Structural Astrocytes	2.80221	-3.60983
Pool4_1_CTCCAACAGCACTCTA-1	Structural Astrocytes	3.4081	-1.19161
Pool4_1_CTCCTCCAGCGATGCA-1	Structural Astrocytes	1.46274	-3.95087
Pool4_1_CTGAATGTCCGGGACT-1	Structural Astrocytes	2.22349	-5.54465
Pool4_1_CTGAGCGGTTGTTTGG-1	Structural Astrocytes	-2.75625	-4.62057
Pool4_1_CTGAGGCCACGAAGAC-1	Structural Astrocytes	-4.47575	0.586074
Pool4_1_CTGATCCTCTACAGGT-1	Structural Astrocytes	0.902896	1.67811
Pool4_1_CTGCAGGAGTTCATCG-1	Structural Astrocytes	1.26551	-3.11557
Pool4_1_CTGCTCACAAACAGGC-1	Structural Astrocytes	-1.11156	0.0443567
Pool4_1_CTGGACGGTACCGGCT-1	Structural Astrocytes	-1.36864	3.07278
Pool4_1_CTGTACCCATAGAATG-1	Structural Astrocytes	2.6284	-1.13348
Pool4_1_CTGTAGAAGAGCAGTC-1	Structural Astrocytes	-4.10934	-4.6782
Pool4_1_CTGTAGATCTGATGGT-1	Structural Astrocytes	-0.0607094	0.994616
Pool4_1_CTGTCGTCAACAAAGT-1	Structural Astrocytes	-0.496943	0.134141
Pool4_1_CTGTGAACAGGTCCGT-1	Structural Astrocytes	3.41437	-1.85717
Pool4_1_CTTCTCTTCTGGCCGA-1	Structural Astrocytes	1.14374	-2.54531
Pool4_1_CTTGATTCAAATGGTA-1	Structural Astrocytes	2.33111	-1.54516
Pool4_1_CTTGATTCACGACTAT-1	Structural Astrocytes	3.8028	-1.10866
Pool4_1_CTTTCAAGTCTTCGAA-1	Structural Astrocytes	3.53804	-2.60036
Pool4_1_CTTTCGGTCCGCCTAT-1	Structural Astrocytes	1.12195	-0.561633
Pool4_1_GAAACCTCACCCAATA-1	Structural Astrocytes	-2.83192	1.91613
Pool4_1_GAATAGAAGCCAAGCA-1	Structural Astrocytes	-1.23992	0.981779
Pool4_1_GAATCACCATGGGTTT-1	Structural Astrocytes	3.05987	-2.51143
Pool4_1_GACACGCGTGCAGTGA-1	Structural Astrocytes	1.5004	-4.62452
Pool4_1_GACATCAGTGCCTTCT-1	Structural Astrocytes	-0.934358	-0.981018
Pool4_1_GACCGTGGTAGTCCTA-1	Structural Astrocytes	0.206907	-0.508942
Pool4_1_GACCTTCAGCGGTAAC-1	Structural Astrocytes	-1.11921	-4.67324
Pool4_1_GACGCTGTCCCATGGG-1	Structural Astrocytes	-0.903841	-3.26752
Pool4_1_GACTCTCAGTTGTAGA-1	Structural Astrocytes	1.54137	0.0747923
Pool4_1_GACTCTCGTGACTGAG-1	Structural Astrocytes	-3.24061	3.27814
Pool4_1_GACTGATTCCTGCCAT-1	Structural Astrocytes	3.54048	-0.392854
Pool4_1_GAGAAATCACAACGAG-1	Structural Astrocytes	2.42653	-2.05507
Pool4_1_GAGAAATGTGAGATAT-1	Structural Astrocytes	-4.70583	0.392036
Pool4_1_GAGACCCCAGGAAGTC-1	Structural Astrocytes	2.84333	-0.304975
Pool4_1_GAGACTTTCGAAGCAG-1	Structural Astrocytes	4.72408	0.904281
Pool4_1_GAGACTTTCGGTCATA-1	Structural Astrocytes	-0.231913	-4.22232
Pool4_1_GAGAGGTAGCAATTAG-1	Structural Astrocytes	-3.44803	-0.203688
Pool4_1_GAGAGGTCAATAGTCC-1	Structural Astrocytes	0.462082	-3.9083
Pool4_1_GAGCCTGAGATCCCAT-1	Structural Astrocytes	-2.176	1.93587
Pool4_1_GAGGCAATCAGATTGC-1	Structural Astrocytes	-3.73169	-0.717738
Pool4_1_GAGGGTAGTTACCCAA-1	Structural Astrocytes	-0.517937	-2.32833
Pool4_1_GAGTCATCATCCGGCA-1	Structural Astrocytes	3.05625	-4.88986
Pool4_1_GAGTCTAAGATCCTAC-1	Structural Astrocytes	-3.64394	0.360005
Pool4_1_GAGTCTACAATACGAA-1	Structural Astrocytes	-3.71098	0.396298
Pool4_1_GAGTGAGGTGAGGCAT-1	Structural Astrocytes	0.861932	-4.86477
Pool4_1_GAGTGAGTCGTTCATT-1	Structural Astrocytes	0.71432	-0.22929
Pool4_1_GAGTTACTCAGGAAAT-1	Structural Astrocytes	1.61583	-4.28452
Pool4_1_GAGTTGTTCAGGACAG-1	Structural Astrocytes	-6.30754	-2.28188
Pool4_1_GATAGAAGTACCCGAC-1	Structural Astrocytes	0.308226	1.6009
Pool4_1_GATCGTATCGCTAATG-1	Structural Astrocytes	1.42869	-3.5936
Pool4_1_GATGACTGTACAAACA-1	Structural Astrocytes	-5.65448	-1.48939
Pool4_1_GATGATCTCTCGGGAC-1	Structural Astrocytes	1.2395	-0.100117
Pool4_1_GATGCTACATTGAGGG-1	Structural Astrocytes	3.68654	-0.190368
Pool4_1_GATGGAGAGACGGAAA-1	Structural Astrocytes	-0.0714433	0.118243
Pool4_1_GATGGAGGTGATCGTT-1	Structural Astrocytes	2.46929	-6.28826
Pool4_1_GATTGGTAGTGATTCC-1	Structural Astrocytes	3.23685	-2.72962
Pool4_1_GATTTCTGTCGGCTAC-1	Structural Astrocytes	-2.82392	0.208022
Pool4_1_GCAACCGTCGAAACAA-1	Structural Astrocytes	1.6473	-0.162401
Pool4_1_GCACATAAGTAGGAAG-1	Structural Astrocytes	0.721645	-3.20287
Pool4_1_GCACGTGAGCCACTCG-1	Structural Astrocytes	-1.33591	0.103317
Pool4_1_GCACGTGGTCTCGCGA-1	Structural Astrocytes	0.792485	-3.2166
Pool4_1_GCACTAAGTAGGTGCA-1	Structural Astrocytes	0.888011	-2.00285
Pool4_1_GCAGCCACAGACCATT-1	Structural Astrocytes	2.92299	-3.73355
Pool4_1_GCATCGGCACTACCCT-1	Structural Astrocytes	1.55541	1.88331
Pool4_1_GCATTAGAGAAGTGTT-1	Structural Astrocytes	-3.77683	2.82847
Pool4_1_GCCATGGGTATCGAGG-1	Structural Astrocytes	-4.74289	-1.50939
Pool4_1_GCCCAGATCTGGCCTT-1	Structural Astrocytes	-3.00272	-3.62955
Pool4_1_GCCGTGAAGGAACTAT-1	Structural Astrocytes	-0.815205	-6.59124
Pool4_1_GCCTGTTGTACAAGCG-1	Structural Astrocytes	2.81646	-1.43017
Pool4_1_GCGAGAAGTACAGAGC-1	Structural Astrocytes	-6.01167	-1.57385
Pool4_1_GCTGCAGTCTAGTGTG-1	Structural Astrocytes	3.04561	-1.99015
Pool4_1_GCTGGGTAGAGCGACT-1	Structural Astrocytes	-4.88436	-0.585514
Pool4_1_GCTGGGTGTGTATCCA-1	Structural Astrocytes	-1.41808	1.17051
Pool4_1_GCTTCACGTCTTACTT-1	Structural Astrocytes	2.31878	-1.96669
Pool4_1_GCTTGGGAGCCTTCTC-1	Structural Astrocytes	0.155066	-0.0778614
Pool4_1_GCTTGGGGTCTATGAC-1	Structural Astrocytes	0.724132	0.924243
Pool4_1_GGAACCCCAACTCGAT-1	Structural Astrocytes	2.2918	-1.53255
Pool4_1_GGAACCCGTATCGCAT-1	Structural Astrocytes	-3.13927	-4.17936
Pool4_1_GGAATCTCATTCACAG-1	Structural Astrocytes	-0.00101054	-0.904755
Pool4_1_GGACGTCGTGGCCACT-1	Structural Astrocytes	-1.68958	-6.72681
Pool4_1_GGAGGATAGTTAACAG-1	Structural Astrocytes	-0.0565946	0.265859
Pool4_1_GGAGGTAAGCGACATG-1	Structural Astrocytes	-0.285728	-0.191766
Pool4_1_GGATCTACAATTCACG-1	Structural Astrocytes	1.21103	-5.06173
Pool4_1_GGCTGTGCATGACGGA-1	Structural Astrocytes	0.468908	8.62845
Pool4_1_GGGAAGTCAACAGCTT-1	Structural Astrocytes	-0.191942	0.253964
Pool4_1_GGGAGATGTAGACTGG-1	Structural Astrocytes	-1.47215	2.1853
Pool4_1_GGGATCCCACTAACGT-1	Structural Astrocytes	-0.942601	-0.879008
Pool4_1_GGGATGACAAATGGAT-1	Structural Astrocytes	-0.952646	-2.3012
Pool4_1_GGGATGACACTAGAGG-1	Structural Astrocytes	-2.1078	-5.39672
Pool4_1_GGGCCATTCAAACTGC-1	Structural Astrocytes	3.33572	-1.47951
Pool4_1_GGGTATTGTGACAGCA-1	Structural Astrocytes	-0.517779	0.955069
Pool4_1_GGGTGAACAGAATCGG-1	Structural Astrocytes	0.731447	-1.80205
Pool4_1_GGGTGAACATGACTAC-1	Structural Astrocytes	0.379537	-5.19857
Pool4_1_GGGTTATAGGACCCAA-1	Structural Astrocytes	5.24409	0.991957
Pool4_1_GGTAACTGTCCTCAGG-1	Structural Astrocytes	-4.27279	-1.36051
Pool4_1_GGTCACGCATCGCTGG-1	Structural Astrocytes	2.51083	-5.55292
Pool4_1_GGTCTGGAGCTGGAGT-1	Structural Astrocytes	-1.9151	3.27379
Pool4_1_GGTGAAGTCGTGGCGT-1	Structural Astrocytes	-1.99705	-4.20258
Pool4_1_GGTGATTTCGGCACTG-1	Structural Astrocytes	-2.75654	-4.35898
Pool4_1_GGTGGCTCACATATCG-1	Structural Astrocytes	3.97475	1.40602
Pool4_1_GGTGTTAAGGAGAGTA-1	Structural Astrocytes	-2.44319	-6.65378
Pool4_1_GGTTCTCCAATAAGGT-1	Structural Astrocytes	1.35692	-2.99103
Pool4_1_GGTTCTCGTGGAAATT-1	Structural Astrocytes	0.245506	-1.45049
Pool4_1_GGTTCTCTCACAAGGG-1	Structural Astrocytes	3.39539	-2.47729
Pool4_1_GTAACACTCTCTTAAC-1	Structural Astrocytes	0.387352	-0.863759
Pool4_1_GTAACCAGTGATTCAC-1	Structural Astrocytes	-1.41273	1.362
Pool4_1_GTACAGTGTCACCTTC-1	Structural Astrocytes	-0.607655	-0.713008
Pool4_1_GTAGAGGGTCAATGGG-1	Structural Astrocytes	-5.46558	-1.97804
Pool4_1_GTAGAGGTCACAAGGG-1	Structural Astrocytes	-4.08138	-3.21082
Pool4_1_GTAGATCAGACGCTCC-1	Structural Astrocytes	-2.94379	0.259516
Pool4_1_GTAGATCAGCCAACCC-1	Structural Astrocytes	2.9036	-1.17136
Pool4_1_GTAGATCAGGTCGTCC-1	Structural Astrocytes	-7.4595	-0.0473429
Pool4_1_GTAGGTTCAAATGCGG-1	Structural Astrocytes	-2.74973	1.10296
Pool4_1_GTAGGTTGTTCCCAAA-1	Structural Astrocytes	2.04098	-2.24429
Pool4_1_GTATTTCCAGGAATAT-1	Structural Astrocytes	-1.81734	3.41076
Pool4_1_GTCACGGGTCGGCCTA-1	Structural Astrocytes	3.22433	-1.08952
Pool4_1_GTCATCCCAATGAAAC-1	Structural Astrocytes	-2.66773	0.417972
Pool4_1_GTCCCATCATATTCGG-1	Structural Astrocytes	-2.85171	-0.286159
Pool4_1_GTCCTCAGTAGCTTAC-1	Structural Astrocytes	5.08295	2.05327
Pool4_1_GTCGAATGTCCGGATC-1	Structural Astrocytes	0.0317926	-1.98945
Pool4_1_GTCGCGAAGGGTACAC-1	Structural Astrocytes	-1.82685	1.01749
Pool4_1_GTCGTTCCACGCTGTG-1	Structural Astrocytes	3.84204	-1.19251
Pool4_1_GTCTACCAGAAGTGTT-1	Structural Astrocytes	0.94526	0.0284157
Pool4_1_GTCTCACGTACGGCAA-1	Structural Astrocytes	-1.11532	-2.32314
Pool4_1_GTCTCACTCACGAACT-1	Structural Astrocytes	0.998169	-0.187151
Pool4_1_GTCTGTCAGCGTGTTT-1	Structural Astrocytes	-1.02242	-7.07737
Pool4_1_GTCTGTCAGCTAATGA-1	Structural Astrocytes	2.83281	1.89082
Pool4_1_GTGACGCGTGAGACGT-1	Structural Astrocytes	1.21743	0.776398
Pool4_1_GTGAGCCAGCGCACAA-1	Structural Astrocytes	0.353438	-0.206704
Pool4_1_GTGAGTTAGTCTCTGA-1	Structural Astrocytes	-0.0838114	-2.68617
Pool4_1_GTGAGTTCACAAGGTG-1	Structural Astrocytes	0.0739327	0.938175
Pool4_1_GTGAGTTCAGGTGACA-1	Structural Astrocytes	0.19285	-4.43229
Pool4_1_GTGATGTTCAGACTGT-1	Structural Astrocytes	2.51554	-1.48159
Pool4_1_GTGCACGGTCGATTTG-1	Structural Astrocytes	2.79982	-3.13345
Pool4_1_GTGCTGGGTTATTCTC-1	Structural Astrocytes	0.301794	-2.43333
Pool4_1_GTGGAGAAGTTGGAAT-1	Structural Astrocytes	0.370704	0.0634536
Pool4_1_GTGGTTACACAGCCTG-1	Structural Astrocytes	0.862277	-4.48181
Pool4_1_GTGTTCCCAGAGTAAT-1	Structural Astrocytes	-4.42817	-4.50487
Pool4_1_GTTACAGGTTCTCCCA-1	Structural Astrocytes	-0.171455	-0.194094
Pool4_1_GTTAGACGTAGCGCCT-1	Structural Astrocytes	-0.596223	1.60041
Pool4_1_GTTAGTGCAGGCATGA-1	Structural Astrocytes	0.214582	-2.79714
Pool4_1_GTTAGTGTCTCTCTTC-1	Structural Astrocytes	-4.50577	-2.11018
Pool4_1_GTTCATTGTCCCAAAT-1	Structural Astrocytes	1.57369	-1.78498
Pool4_1_GTTGAACTCGGTAAGG-1	Structural Astrocytes	1.27602	-1.06556
Pool4_1_GTTGAACTCTTACGGA-1	Structural Astrocytes	1.59755	0.118408
Pool4_1_GTTGCGGTCGATACGT-1	Structural Astrocytes	-5.44784	-3.547
Pool4_1_GTTGCTCAGCGCCCAT-1	Structural Astrocytes	3.23957	-3.99599
Pool4_1_GTTGCTCGTCATCACA-1	Structural Astrocytes	0.187832	-0.503318
Pool4_1_GTTGCTCGTGTTCCTC-1	Structural Astrocytes	-0.854992	-5.11762
Pool4_1_GTTGTAGAGATAGTCA-1	Structural Astrocytes	2.36251	-0.915595
Pool4_1_GTTGTAGGTTGTGCAT-1	Structural Astrocytes	-2.55505	-1.75712
Pool4_1_GTTGTGAAGATCGCTT-1	Structural Astrocytes	-0.240671	-4.83548
Pool4_1_GTTGTGAAGATCGGTG-1	Structural Astrocytes	-4.20829	-4.17208
Pool4_1_GTTGTGACATTGACCA-1	Structural Astrocytes	-4.17361	-3.38827
Pool4_1_GTTTACTCAGTTGTTG-1	Structural Astrocytes	4.16873	-0.692502
Pool4_1_GTTTACTTCTATTTCG-1	Structural Astrocytes	0.538666	-5.59297
Pool4_1_TAACCAGGTTGCTAGT-1	Structural Astrocytes	1.44491	-4.13082
Pool4_1_TAACGACGTCCATAGT-1	Structural Astrocytes	5.98306	1.86023
Pool4_1_TAACTTCTCGCCATAA-1	Structural Astrocytes	1.35741	-5.2246
Pool4_1_TAAGCACGTACAAACA-1	Structural Astrocytes	2.37865	-0.27889
Pool4_1_TAAGCCAGTAACTAAG-1	Structural Astrocytes	-2.03464	-2.23236
Pool4_1_TAAGTCGGTTGTCATG-1	Structural Astrocytes	0.230886	-1.63341
Pool4_1_TAATCTCAGGTTGCCC-1	Structural Astrocytes	-2.31814	-4.00306
Pool4_1_TAATTCCCAACCACGC-1	Structural Astrocytes	1.3274	-3.95888
Pool4_1_TACAACGCACCGTACG-1	Structural Astrocytes	-0.00222214	2.32537
Pool4_1_TACCCGTAGAAACCAT-1	Structural Astrocytes	3.08724	3.49162
Pool4_1_TACCCGTCATCGCTGG-1	Structural Astrocytes	-0.219846	-4.16913
Pool4_1_TACCCGTGTGATGAAT-1	Structural Astrocytes	1.79014	-2.49433
Pool4_1_TACCCGTTCCATTTAC-1	Structural Astrocytes	3.07268	-1.63058
Pool4_1_TACCGAACATTGCCTC-1	Structural Astrocytes	0.238027	0.093167
Pool4_1_TACCGGGTCAACCGAT-1	Structural Astrocytes	-1.86387	-0.817821
Pool4_1_TACCTCGCAAGCAATA-1	Structural Astrocytes	3.24297	-1.13863
Pool4_1_TACCTCGTCCGTTTCG-1	Structural Astrocytes	3.16976	0.04375
Pool4_1_TACCTGCGTATGAAGT-1	Structural Astrocytes	-2.09399	-2.46231
Pool4_1_TACGCTCAGGCGAACT-1	Structural Astrocytes	1.84586	-3.40252
Pool4_1_TACGCTCTCGCTTGAA-1	Structural Astrocytes	3.55032	-2.48387
Pool4_1_TACGGGCGTTGCTCAA-1	Structural Astrocytes	1.63412	3.50884
Pool4_1_TACGGTAGTTGCATCA-1	Structural Astrocytes	0.26797	-0.167291
Pool4_1_TACGTCCAGACGAGCT-1	Structural Astrocytes	-3.62418	-1.87622
Pool4_1_TACTTACCACTGAGTT-1	Structural Astrocytes	-1.35798	-0.602428
Pool4_1_TACTTGTGTCCCGTGA-1	Structural Astrocytes	2.45552	-4.68614
Pool4_1_TAGACCAGTACAAAGT-1	Structural Astrocytes	-3.66795	0.840887
Pool4_1_TAGACTGCACCGGTCA-1	Structural Astrocytes	1.8379	-1.13382
Pool4_1_TAGATCGTCACCTCAC-1	Structural Astrocytes	0.376149	-0.833401
Pool4_1_TAGGTACCAAGTACCT-1	Structural Astrocytes	0.0564645	-1.15045
Pool4_1_TATCCTATCGCGATCG-1	Structural Astrocytes	-2.19096	1.16183
Pool4_1_TATCTGTGTCAGATTC-1	Structural Astrocytes	1.51149	-1.46303
Pool4_1_TATCTTGGTATACGGG-1	Structural Astrocytes	-1.62903	-2.98827
Pool4_1_TCAAGACTCTGTCCCA-1	Structural Astrocytes	1.90882	-0.932143
Pool4_1_TCAAGCAGTCTGCATA-1	Structural Astrocytes	-0.609371	-2.18857
Pool4_1_TCAAGTGAGATGAACT-1	Structural Astrocytes	-3.01236	-3.50804
Pool4_1_TCAATTCCAAGTGGCA-1	Structural Astrocytes	-0.591356	-0.0665785
Pool4_1_TCAATTCCACGGCACT-1	Structural Astrocytes	-0.0166065	-2.91801
Pool4_1_TCACAAGTCGAGAGAC-1	Structural Astrocytes	-5.08321	-0.514796
Pool4_1_TCACAAGTCGATACTG-1	Structural Astrocytes	-4.79632	0.374181
Pool4_1_TCACATTTCATTTGTC-1	Structural Astrocytes	1.49806	-1.95683
Pool4_1_TCACGCTCATCGCTGG-1	Structural Astrocytes	-3.35418	-3.6469
Pool4_1_TCACGGGTCACCTACC-1	Structural Astrocytes	-2.16741	-1.67198
Pool4_1_TCACTATCAGCGAACA-1	Structural Astrocytes	-2.18813	-5.48858
Pool4_1_TCACTCGAGATACCAA-1	Structural Astrocytes	3.52123	-2.99
Pool4_1_TCAGCCTGTCGACTGC-1	Structural Astrocytes	-2.32364	-2.14653
Pool4_1_TCAGCCTGTTGCCGAC-1	Structural Astrocytes	3.4147	-3.38467
Pool4_1_TCATGCCCAGGACTTT-1	Structural Astrocytes	-2.24685	0.480901
Pool4_1_TCATGCCGTACCCAGC-1	Structural Astrocytes	3.58308	-2.61952
Pool4_1_TCATGGACACTGCTTC-1	Structural Astrocytes	1.29859	-1.60766
Pool4_1_TCATTACCAAGGTCAG-1	Structural Astrocytes	2.81593	-4.9186
Pool4_1_TCATTACTCAGTCTTT-1	Structural Astrocytes	-0.862074	0.432112
Pool4_1_TCCACCAGTATTTCCT-1	Structural Astrocytes	-2.63307	0.434021
Pool4_1_TCCACGTAGGGTTAGC-1	Structural Astrocytes	0.609011	0.120979
Pool4_1_TCCACGTTCTGGGCGT-1	Structural Astrocytes	2.01678	-2.85495
Pool4_1_TCCCATGAGGGCTTCC-1	Structural Astrocytes	-1.52488	-4.80481
Pool4_1_TCCGATCAGCGTGTCC-1	Structural Astrocytes	-0.763522	-0.220843
Pool4_1_TCCGTGTCAACTCCAA-1	Structural Astrocytes	0.680534	-0.428234
Pool4_1_TCCTAATAGTGGAAGA-1	Structural Astrocytes	-1.5118	5.60198
Pool4_1_TCCTAATTCTTCGGAA-1	Structural Astrocytes	1.88969	-4.4866
Pool4_1_TCCTCGACAAATAAGC-1	Structural Astrocytes	-1.95312	-3.66581
Pool4_1_TCCTCTTTCTAAGCCA-1	Structural Astrocytes	1.58325	-2.05446
Pool4_1_TCGAACAAGCATCAAA-1	Structural Astrocytes	1.49783	-5.28617
Pool4_1_TCGAAGTAGGAATCGC-1	Structural Astrocytes	4.33815	-0.175848
Pool4_1_TCGACGGGTACCCAGC-1	Structural Astrocytes	0.986158	0.478503
Pool4_1_TCGCACTTCCGGGACT-1	Structural Astrocytes	3.86981	-0.905166
Pool4_1_TCGCAGGCAAATCAAG-1	Structural Astrocytes	-1.0691	-5.46584
Pool4_1_TCGCAGGCAGCCTACG-1	Structural Astrocytes	-1.98317	-0.0196555
Pool4_1_TCGCTTGGTCATCACA-1	Structural Astrocytes	-1.93779	-1.91452
Pool4_1_TCGCTTGGTTAAGGAT-1	Structural Astrocytes	-1.59024	0.0903646
Pool4_1_TCGCTTGGTTTGTGGT-1	Structural Astrocytes	2.82626	5.06152
Pool4_1_TCGGATAAGACCGCCT-1	Structural Astrocytes	2.8905	-0.52297
Pool4_1_TCGGGCACAAACTCGT-1	Structural Astrocytes	-3.27293	-3.12573
Pool4_1_TCGTCCAGTCTCCTGT-1	Structural Astrocytes	2.28406	-1.03557
Pool4_1_TCTACATGTCCAAGAG-1	Structural Astrocytes	-1.21375	-2.38585
Pool4_1_TCTACATTCTTGATTC-1	Structural Astrocytes	-0.158501	-2.23905
Pool4_1_TCTATACCAACCGTAT-1	Structural Astrocytes	-3.21917	1.58441
Pool4_1_TCTATCAAGCCGATTT-1	Structural Astrocytes	-3.2524	0.181501
Pool4_1_TCTATCACATCGAAGG-1	Structural Astrocytes	1.57923	-2.78097
Pool4_1_TCTCACGCAGAGTGTG-1	Structural Astrocytes	-0.00358625	-2.54973
Pool4_1_TCTCAGCAGGCGAAGG-1	Structural Astrocytes	-2.69049	2.27518
Pool4_1_TCTCTGGTCACGTAGT-1	Structural Astrocytes	2.13426	-1.6907
Pool4_1_TCTGCCAGTAGCGCTC-1	Structural Astrocytes	0.504198	-2.1584
Pool4_1_TCTGTCGAGGCTGAAC-1	Structural Astrocytes	3.85809	-1.57204
Pool4_1_TCTTCCTTCGTGCATA-1	Structural Astrocytes	2.36502	-4.1145
Pool4_1_TCTTTGACATGTGGCC-1	Structural Astrocytes	2.81961	-5.03821
Pool4_1_TGAATCGTCTAGTGAC-1	Structural Astrocytes	1.53637	-6.23077
Pool4_1_TGACCCTCAAGAGGTC-1	Structural Astrocytes	3.65112	-1.20119
Pool4_1_TGACTCCAGCCGATAG-1	Structural Astrocytes	-0.143739	0.296185
Pool4_1_TGACTCCAGGTCCAGA-1	Structural Astrocytes	-5.08885	-0.0500606
Pool4_1_TGACTCCTCGTTCTAT-1	Structural Astrocytes	4.39777	-0.467245
Pool4_1_TGAGACTTCCGATCGG-1	Structural Astrocytes	2.63179	-2.05419
Pool4_1_TGAGCATCACATTCGA-1	Structural Astrocytes	-3.22769	1.1165
Pool4_1_TGAGCATCAGGTGTGA-1	Structural Astrocytes	1.17817	-0.144164
Pool4_1_TGAGCGCGTGCGAACA-1	Structural Astrocytes	0.210062	-6.66553
Pool4_1_TGAGGGACAGTGTACT-1	Structural Astrocytes	-3.32505	-0.0245353
Pool4_1_TGAGTCAAGGAAAGGT-1	Structural Astrocytes	2.98957	-2.14151
Pool4_1_TGAGTCATCAAACTGC-1	Structural Astrocytes	0.67614	-1.12297
Pool4_1_TGATCAGCACTGTGAT-1	Structural Astrocytes	-0.282318	0.678299
Pool4_1_TGATCAGCATGAATAG-1	Structural Astrocytes	-2.29251	-0.907405
Pool4_1_TGCAGTATCGCCGAGT-1	Structural Astrocytes	-2.56614	-0.560412
Pool4_1_TGCGACGCATGGATCT-1	Structural Astrocytes	0.864905	-4.03668
Pool4_1_TGCGATATCGTTCGCT-1	Structural Astrocytes	4.48305	0.845628
Pool4_1_TGCGGCAAGCGCTTCG-1	Structural Astrocytes	-5.56318	0.350095
Pool4_1_TGCGGCAAGTCTGCGC-1	Structural Astrocytes	2.67678	-4.54709
Pool4_1_TGCGGCACACATGGTT-1	Structural Astrocytes	-0.429455	0.191609
Pool4_1_TGCTCGTCAGAGGCTA-1	Structural Astrocytes	1.158	-4.09457
Pool4_1_TGCTTCGGTCAAAGTA-1	Structural Astrocytes	-0.447588	1.43823
Pool4_1_TGCTTGCCAGAACTCT-1	Structural Astrocytes	-3.00519	-0.920189
Pool4_1_TGGAGAGTCCGAGCTG-1	Structural Astrocytes	-2.80488	-1.26228
Pool4_1_TGGATCAAGGTAAACT-1	Structural Astrocytes	-0.0958322	0.850863
Pool4_1_TGGATGTAGATTACCC-1	Structural Astrocytes	1.58201	-5.37012
Pool4_1_TGGCGTGAGCCTTCTC-1	Structural Astrocytes	4.73409	0.442627
Pool4_1_TGGGATTGTGGCTGCT-1	Structural Astrocytes	0.553013	-4.14763
Pool4_1_TGGGCTGAGCGTTGTT-1	Structural Astrocytes	-2.90663	-4.9531
Pool4_1_TGGGTTAAGGGTTTCT-1	Structural Astrocytes	0.175881	0.20131
Pool4_1_TGGGTTACAGACCAGA-1	Structural Astrocytes	-2.36728	1.05154
Pool4_1_TGGTACATCTCTGCTG-1	Structural Astrocytes	-0.578725	0.360027
Pool4_1_TGGTAGTCAAATCCCA-1	Structural Astrocytes	-4.20114	-2.52706
Pool4_1_TGGTAGTCATCTTAGG-1	Structural Astrocytes	4.11287	-0.667457
Pool4_1_TGGTAGTCATGAGTAA-1	Structural Astrocytes	-0.692635	-4.51852
Pool4_1_TGTAACGAGAGAATCT-1	Structural Astrocytes	2.09523	-2.36468
Pool4_1_TGTAACGGTGGAATGC-1	Structural Astrocytes	-4.19889	2.02091
Pool4_1_TGTAGACTCTTGGATG-1	Structural Astrocytes	-0.277274	0.217478
Pool4_1_TGTCCTGCAATGTCAC-1	Structural Astrocytes	3.22682	-1.08819
Pool4_1_TGTGAGTGTTTCACAG-1	Structural Astrocytes	0.309275	0.584982
Pool4_1_TGTGATGCAGGTCAGA-1	Structural Astrocytes	-3.54454	-1.16485
Pool4_1_TGTGATGTCGGACGTC-1	Structural Astrocytes	2.65061	-4.54792
Pool4_1_TGTGCGGAGGTAGACC-1	Structural Astrocytes	-1.08097	0.848828
Pool4_1_TGTGCGGCAGACCCGT-1	Structural Astrocytes	1.03062	-6.16002
Pool4_1_TGTGCGGGTAGTCTTG-1	Structural Astrocytes	-6.77089	-0.445851
Pool4_1_TGTGTGATCAACGTGT-1	Structural Astrocytes	-1.40394	-0.308964
Pool4_1_TGTTACTTCACCCTGT-1	Structural Astrocytes	-2.014	0.883033
Pool4_1_TGTTCATAGGCCTTCG-1	Structural Astrocytes	1.50436	-1.71159
Pool4_1_TGTTCATCAGATTCGT-1	Structural Astrocytes	-1.51232	0.998079
Pool4_1_TGTTCCGTCAAGGTGG-1	Structural Astrocytes	2.95722	-2.21106
Pool4_1_TGTTCTAAGTAAGGGA-1	Structural Astrocytes	-3.17287	0.358955
Pool4_1_TTACAGGTCGTCTACC-1	Structural Astrocytes	0.625246	-4.05981
Pool4_1_TTACCGCCATCGAACT-1	Structural Astrocytes	1.67835	-0.96931
Pool4_1_TTACCGCGTTGCATAC-1	Structural Astrocytes	-1.82275	-4.64314
Pool4_1_TTACTGTGTGTCTCCT-1	Structural Astrocytes	3.55759	0.259794
Pool4_1_TTCACGCGTCCATACA-1	Structural Astrocytes	-2.3055	2.35681
Pool4_1_TTCATGTTCGATAACC-1	Structural Astrocytes	-1.10006	-0.219552
Pool4_1_TTCCACGAGCAAGGAA-1	Structural Astrocytes	0.315782	-3.34677
Pool4_1_TTCCGGTAGATGGTAT-1	Structural Astrocytes	-0.244219	-2.34007
Pool4_1_TTCCGTGTCTCTATGT-1	Structural Astrocytes	-2.05076	-1.79295
Pool4_1_TTCCTAACAGTAGAGC-1	Structural Astrocytes	-1.17341	-4.58496
Pool4_1_TTCCTCTTCGTGGACC-1	Structural Astrocytes	0.97689	-5.61208
Pool4_1_TTCCTTCCAACAGCTT-1	Structural Astrocytes	-2.55712	-2.1801
Pool4_1_TTCGGTCAGCGTACAG-1	Structural Astrocytes	-6.80757	-0.663472
Pool4_1_TTCTAACCAGTCAGAG-1	Structural Astrocytes	1.23003	-2.82267
Pool4_1_TTCTAACTCTTAATCC-1	Structural Astrocytes	-0.760999	0.40477
Pool4_1_TTCTCTCGTGGAGGTT-1	Structural Astrocytes	0.886106	-0.103964
Pool4_1_TTCTGTAAGGCCTTCG-1	Structural Astrocytes	2.25107	-3.89324
Pool4_1_TTCTGTAGTAGAAACT-1	Structural Astrocytes	1.10015	-4.61536
Pool4_1_TTCTTGAAGTCTTCGA-1	Structural Astrocytes	2.32596	-1.88389
Pool4_1_TTCTTGATCGCGTCGA-1	Structural Astrocytes	6.39964	1.57967
Pool4_1_TTGAACGCAAATGGAT-1	Structural Astrocytes	-5.51015	-1.6349
Pool4_1_TTGAGTGCAAGCACAG-1	Structural Astrocytes	-0.665745	-3.56869
Pool4_1_TTGGATGCATTCAGGT-1	Structural Astrocytes	-3.80177	-1.33122
Pool4_1_TTGGATGGTCAAGCCC-1	Structural Astrocytes	2.27725	-4.24842
Pool4_1_TTGGGATGTAGTGCGA-1	Structural Astrocytes	1.4485	-2.41328
Pool4_1_TTGGGCGGTATCGTTG-1	Structural Astrocytes	-0.775675	-2.29381
Pool4_1_TTGTGTTAGGCATCTT-1	Structural Astrocytes	-3.24634	-3.77987
Pool4_1_TTGTGTTCATGTACGT-1	Structural Astrocytes	0.0104256	0.796521
Pool4_1_TTGTTGTCACCCTTAC-1	Structural Astrocytes	-1.338	1.14052
Pool4_1_TTTACTGGTCGTGGTC-1	Structural Astrocytes	-5.386	-2.2225
Pool4_1_TTTAGTCCATCAACCA-1	Structural Astrocytes	0.23675	-2.01285
Pool4_1_TTTAGTCTCGCGATCG-1	Structural Astrocytes	2.18288	-3.20281
Pool4_1_TTTATGCAGCATGCGA-1	Structural Astrocytes	1.0624	-0.0527588
Pool4_1_TTTCAGTGTTCCGGTG-1	Structural Astrocytes	-3.18844	5.05714
Pool4_1_TTTGGTTCAGATCCTA-1	Structural Astrocytes	-0.369703	-3.13006
Pool4_2_AAACCCAGTTGCAAGG-1	Structural Astrocytes	1.30513	-0.806837
Pool4_2_AAACGAAGTCGAAACG-1	Structural Astrocytes	-1.85121	-3.61356
Pool4_2_AAAGGGCCACCCAATA-1	Structural Astrocytes	2.77953	-1.50445
Pool4_2_AACAACCTCACGAGGA-1	Structural Astrocytes	2.65314	-0.63026
Pool4_2_AACCAACCATCCGGCA-1	Structural Astrocytes	3.77849	-0.795324
Pool4_2_AACCACAGTGTTCGAT-1	Structural Astrocytes	0.769501	-5.20614
Pool4_2_AACCCAATCTTCTGTA-1	Structural Astrocytes	2.74862	-2.26988
Pool4_2_AACCTGAAGATACCAA-1	Structural Astrocytes	-0.254655	-3.66788
Pool4_2_AACCTTTAGAACCGCA-1	Structural Astrocytes	1.03611	-2.18992
Pool4_2_AACGGGACACTTGAAC-1	Structural Astrocytes	0.726367	-1.47223
Pool4_2_AAGAACAGTCGGCCTA-1	Structural Astrocytes	3.00356	-1.27959
Pool4_2_AAGACTCTCTTAGCTT-1	Structural Astrocytes	1.77054	-3.93218
Pool4_2_AAGATAGGTCCATAGT-1	Structural Astrocytes	-4.57162	0.0559811
Pool4_2_AAGATAGTCGGTCTGG-1	Structural Astrocytes	2.72109	-0.4545
Pool4_2_AAGCGAGTCACCTTGC-1	Structural Astrocytes	-3.31919	-1.8516
Pool4_2_AAGCGAGTCCTCGATC-1	Structural Astrocytes	-0.601639	0.578155
Pool4_2_AAGGAATCATGCAGGA-1	Structural Astrocytes	3.28213	-3.03091
Pool4_2_AAGTCGTAGTAGGATT-1	Structural Astrocytes	1.60114	-2.28299
Pool4_2_AAGTCGTAGTCGGCAA-1	Structural Astrocytes	0.797363	-3.02804
Pool4_2_AAGTTCGCAGCCCAGT-1	Structural Astrocytes	3.3278	-0.620196
Pool4_2_AAGTTCGGTCCCGTGA-1	Structural Astrocytes	-5.68298	-0.112837
Pool4_2_AATAGAGGTGTCCATA-1	Structural Astrocytes	-7.11855	-1.10777
Pool4_2_AATCGACTCTTAATCC-1	Structural Astrocytes	0.635033	0.846546
Pool4_2_AATCGTGAGCGTCTGC-1	Structural Astrocytes	1.45128	0.822224
Pool4_2_AATGAAGCACCGCTAG-1	Structural Astrocytes	-3.20163	-1.97212
Pool4_2_AATGACCAGTGTCATC-1	Structural Astrocytes	3.17949	-1.24619
Pool4_2_AATGCCAAGCCGTAAG-1	Structural Astrocytes	-2.30135	-0.614114
Pool4_2_AATGGAACAAGTGGAC-1	Structural Astrocytes	0.489963	-2.83087
Pool4_2_AATTCCTCAACCACAT-1	Structural Astrocytes	6.03068	1.70559
Pool4_2_AATTCCTGTACACGCC-1	Structural Astrocytes	2.11447	-1.95885
Pool4_2_ACAAAGAGTATGGTTC-1	Structural Astrocytes	-6.53731	-1.37034
Pool4_2_ACAACCACATGGGCAA-1	Structural Astrocytes	1.24624	-3.77255
Pool4_2_ACAACCAGTACTCGAT-1	Structural Astrocytes	-0.866341	-3.93477
Pool4_2_ACAAGCTGTCAGGCAA-1	Structural Astrocytes	-5.02199	-4.32374
Pool4_2_ACACCAATCGCGGACT-1	Structural Astrocytes	-5.1717	-1.41853
Pool4_2_ACACGCGGTAAGGCCA-1	Structural Astrocytes	-2.24124	1.90716
Pool4_2_ACACGCGTCTTGAACG-1	Structural Astrocytes	-6.45399	-1.63142
Pool4_2_ACACTGAGTACTCGCG-1	Structural Astrocytes	-0.925871	-3.78894
Pool4_2_ACACTGAGTAGATTAG-1	Structural Astrocytes	-2.55322	1.1047
Pool4_2_ACAGGGATCCGACAGC-1	Structural Astrocytes	0.00087714	2.345
Pool4_2_ACCATTTAGGATTTCC-1	Structural Astrocytes	-3.49874	-2.41071
Pool4_2_ACCATTTGTCGGTGTC-1	Structural Astrocytes	3.18159	-1.93287
Pool4_2_ACCCTTGAGATGTTAG-1	Structural Astrocytes	-1.26487	-3.41828
Pool4_2_ACCGTTCGTCAACACT-1	Structural Astrocytes	2.71126	-3.26954
Pool4_2_ACCTGAAGTCAGCGTC-1	Structural Astrocytes	-1.84781	-6.28441
Pool4_2_ACCTGAAGTGGTCAAG-1	Structural Astrocytes	-4.96768	0.24043
Pool4_2_ACGATCATCCCACAGG-1	Structural Astrocytes	1.35737	-5.14567
Pool4_2_ACGCACGGTCCGAAAG-1	Structural Astrocytes	-7.07035	-1.59877
Pool4_2_ACGCACGTCATCACAG-1	Structural Astrocytes	1.08691	-3.51352
Pool4_2_ACGGTTATCGCCTCTA-1	Structural Astrocytes	3.06047	-1.52014
Pool4_2_ACGTAACTCCGATTAG-1	Structural Astrocytes	-1.29477	1.1389
Pool4_2_ACGTAGTCACCATAAC-1	Structural Astrocytes	-0.671961	-2.40202
Pool4_2_ACGTCCTCACAATGCT-1	Structural Astrocytes	2.15706	-2.04938
Pool4_2_ACGTCCTGTTCCGCTT-1	Structural Astrocytes	-5.08251	2.5265
Pool4_2_ACGTTCCGTTGTACGT-1	Structural Astrocytes	1.54538	-3.13807
Pool4_2_ACTACGACAGAGAATT-1	Structural Astrocytes	1.8984	-4.67823
Pool4_2_ACTACGATCCGAGATT-1	Structural Astrocytes	0.707998	-0.882685
Pool4_2_ACTACGATCTTGCGCT-1	Structural Astrocytes	-2.05409	0.121388
Pool4_2_ACTATGGGTCAAACGG-1	Structural Astrocytes	-1.15325	1.48493
Pool4_2_ACTCTCGTCCATCAGA-1	Structural Astrocytes	-4.75899	-4.49121
Pool4_2_ACTCTCGTCGCAGTTA-1	Structural Astrocytes	-0.43892	0.183284
Pool4_2_ACTGTCCCAAGACGGT-1	Structural Astrocytes	1.31654	0.34123
Pool4_2_ACTGTCCGTGTCGATT-1	Structural Astrocytes	-0.369521	-3.60141
Pool4_2_ACTGTGAGTGGCAACA-1	Structural Astrocytes	-3.60442	2.36067
Pool4_2_ACTTCGCAGGGCAATC-1	Structural Astrocytes	3.17099	-0.511111
Pool4_2_ACTTTCACACTACGGC-1	Structural Astrocytes	-1.01994	-4.17553
Pool4_2_AGAAATGGTGTTTCTT-1	Structural Astrocytes	-2.33549	1.9961
Pool4_2_AGAAGTAGTCCTCCTA-1	Structural Astrocytes	1.34011	-5.23021
Pool4_2_AGAAGTAGTTGGACCC-1	Structural Astrocytes	-2.92311	2.53791
Pool4_2_AGACAGGTCGGTGCAC-1	Structural Astrocytes	-2.71055	0.420149
Pool4_2_AGACCCGAGAACTTCC-1	Structural Astrocytes	0.559106	-1.88145
Pool4_2_AGAGAATTCACCATCC-1	Structural Astrocytes	-3.99876	-4.65439
Pool4_2_AGATCGTGTCAGCGTC-1	Structural Astrocytes	0.982471	0.317564
Pool4_2_AGATGCTTCCATATGG-1	Structural Astrocytes	3.73818	-0.924123
Pool4_2_AGCATCACAGCGTTGC-1	Structural Astrocytes	-1.99602	2.76222
Pool4_2_AGCATCAGTTAGGCCC-1	Structural Astrocytes	0.723607	0.838763
Pool4_2_AGCCAATAGCGTTCAT-1	Structural Astrocytes	2.65731	-4.55974
Pool4_2_AGCCAGCGTTCCGCAG-1	Structural Astrocytes	3.01508	0.0472644
Pool4_2_AGCGATTGTACCTAGT-1	Structural Astrocytes	4.67803	2.52103
Pool4_2_AGCGCCAGTCGCATTA-1	Structural Astrocytes	-0.540353	-4.1559
Pool4_2_AGCGCTGCAGAACGCA-1	Structural Astrocytes	0.311547	-5.00916
Pool4_2_AGCGTATCAAGTTCCA-1	Structural Astrocytes	-1.32246	-2.32209
Pool4_2_AGCGTCGGTTCTCAGA-1	Structural Astrocytes	-0.792547	-6.25666
Pool4_2_AGGAAATTCAACCTTT-1	Structural Astrocytes	0.666761	0.0402258
Pool4_2_AGGACTTTCTTTCGAT-1	Structural Astrocytes	2.68091	-2.22844
Pool4_2_AGGAGGTCACCCTTGT-1	Structural Astrocytes	-2.51912	-1.37594
Pool4_2_AGGAGGTGTTAAGCAA-1	Structural Astrocytes	-2.08361	0.797526
Pool4_2_AGGATAACAAGCAATA-1	Structural Astrocytes	-1.27567	-2.11974
Pool4_2_AGGGCTCTCAGCCTCT-1	Structural Astrocytes	0.765327	-2.9145
Pool4_2_AGGGTTTGTTAATCGC-1	Structural Astrocytes	-5.63241	-0.891074
Pool4_2_AGGGTTTGTTTAGAGA-1	Structural Astrocytes	2.63906	-0.0947169
Pool4_2_AGGGTTTTCGATGCTA-1	Structural Astrocytes	-2.14891	1.12497
Pool4_2_AGGTAGGCAAGAGTTA-1	Structural Astrocytes	-1.70994	1.84657
Pool4_2_AGGTTACAGATGAATC-1	Structural Astrocytes	-0.819819	-3.97409
Pool4_2_AGGTTACTCATACGAC-1	Structural Astrocytes	2.89292	-2.0438
Pool4_2_AGGTTGTGTATTTCCT-1	Structural Astrocytes	-3.03831	-4.58087
Pool4_2_AGTAACCCATGACGAG-1	Structural Astrocytes	-3.48473	-4.96376
Pool4_2_AGTAGCTAGTTTAGGA-1	Structural Astrocytes	-8.08987	1.64681
Pool4_2_AGTAGTCTCGAACACT-1	Structural Astrocytes	-2.49317	-4.6606
Pool4_2_AGTCAACAGTCTTCCC-1	Structural Astrocytes	4.369	0.45463
Pool4_2_AGTCAACGTATCGATC-1	Structural Astrocytes	2.01625	-0.599904
Pool4_2_AGTCACAGTCACTCTC-1	Structural Astrocytes	-6.29012	-0.508015
Pool4_2_AGTGACTCACCTATCC-1	Structural Astrocytes	3.39141	-3.99242
Pool4_2_AGTGATCCATACAGAA-1	Structural Astrocytes	3.56397	3.3334
Pool4_2_AGTGATCGTCAGATTC-1	Structural Astrocytes	-3.01363	0.190824
Pool4_2_AGTGTTGCACTAACCA-1	Structural Astrocytes	0.447892	11.4848
Pool4_2_AGTTAGCAGTGATGGC-1	Structural Astrocytes	-1.28254	-4.38513
Pool4_2_AGTTCGACAACTAGAA-1	Structural Astrocytes	-2.57731	-1.36296
Pool4_2_ATACCGAAGTAGCCAG-1	Structural Astrocytes	-3.8466	-3.47431
Pool4_2_ATACCGATCGACGTCG-1	Structural Astrocytes	-2.22544	0.773306
Pool4_2_ATACTTCTCACTTTGT-1	Structural Astrocytes	-3.1727	0.376413
Pool4_2_ATAGAGACAAGACCGA-1	Structural Astrocytes	-1.86317	1.16402
Pool4_2_ATATCCTTCAGCGCAC-1	Structural Astrocytes	-1.36812	-3.00806
Pool4_2_ATCACAGGTAGCTGTT-1	Structural Astrocytes	-3.9758	2.72074
Pool4_2_ATCACGATCTCCGAGG-1	Structural Astrocytes	-6.48129	-0.955055
Pool4_2_ATCACTTTCCCGTGAG-1	Structural Astrocytes	1.37232	-4.02672
Pool4_2_ATCAGGTCATTGCTTT-1	Structural Astrocytes	-4.41092	0.548888
Pool4_2_ATCATTCGTACAGGTG-1	Structural Astrocytes	0.126673	-0.473619
Pool4_2_ATCCACCCACGGCCAT-1	Structural Astrocytes	0.0457821	7.43585
Pool4_2_ATCCACCTCTCCATAT-1	Structural Astrocytes	1.0592	-4.47808
Pool4_2_ATCGATGAGATCGGTG-1	Structural Astrocytes	-1.80077	-6.56973
Pool4_2_ATCGATGCAGTTTCAG-1	Structural Astrocytes	3.41307	-0.740797
Pool4_2_ATCGCCTCATCTCAAG-1	Structural Astrocytes	-2.99105	-4.5188
Pool4_2_ATCGCCTTCAAAGGTA-1	Structural Astrocytes	-0.873897	-4.27153
Pool4_2_ATCGCCTTCCAAGAGG-1	Structural Astrocytes	3.20484	-0.522194
Pool4_2_ATCGGATGTGTCACAT-1	Structural Astrocytes	-3.33857	0.126765
Pool4_2_ATCGGCGAGGGTTTCT-1	Structural Astrocytes	-4.02743	-3.24053
Pool4_2_ATCGGCGCATATACCG-1	Structural Astrocytes	-2.24762	0.562284
Pool4_2_ATCGGCGTCATTATCC-1	Structural Astrocytes	4.15856	3.28745
Pool4_2_ATCGTGAAGATACTGA-1	Structural Astrocytes	1.18968	-5.83362
Pool4_2_ATCTCTACATGAGATA-1	Structural Astrocytes	-0.941794	1.01697
Pool4_2_ATCTTCACAGCTGAGA-1	Structural Astrocytes	-1.0856	-2.94976
Pool4_2_ATGAAAGTCGGAGATG-1	Structural Astrocytes	4.71131	0.526953
Pool4_2_ATGATCGTCCATCTCG-1	Structural Astrocytes	0.917335	-2.19147
Pool4_2_ATGGGTTGTCTTGCTC-1	Structural Astrocytes	1.13679	-4.87126
Pool4_2_ATGGTTGGTATAGCTC-1	Structural Astrocytes	2.15562	-1.57888
Pool4_2_ATGGTTGGTTGAGAGC-1	Structural Astrocytes	-1.17931	-6.06681
Pool4_2_ATGTCTTAGTATAGAC-1	Structural Astrocytes	4.36031	0.409002
Pool4_2_ATTACTCTCATCGCCT-1	Structural Astrocytes	0.0914503	5.17219
Pool4_2_ATTACTCTCTTCGTGC-1	Structural Astrocytes	-2.68326	2.82702
Pool4_2_ATTATCCGTCGATGCC-1	Structural Astrocytes	-1.05055	-4.19267
Pool4_2_ATTCACTAGGTAAAGG-1	Structural Astrocytes	-2.35269	-0.541009
Pool4_2_ATTCACTGTTACCCAA-1	Structural Astrocytes	1.02342	-5.42371
Pool4_2_ATTCACTTCAGTAGGG-1	Structural Astrocytes	4.73641	0.196118
Pool4_2_ATTCCCGCAAACTCTG-1	Structural Astrocytes	-3.99825	1.43815
Pool4_2_ATTCCTAAGGAGGTTC-1	Structural Astrocytes	2.06984	-5.45933
Pool4_2_ATTCCTAGTCACTACA-1	Structural Astrocytes	2.1597	-4.57429
Pool4_2_ATTCTACAGCTAGATA-1	Structural Astrocytes	2.99765	-0.634309
Pool4_2_ATTCTACGTAACTTCG-1	Structural Astrocytes	-3.6067	-3.16071
Pool4_2_ATTCTACGTCTTCGAA-1	Structural Astrocytes	2.66917	-1.86557
Pool4_2_ATTGGGTCAAACTCTG-1	Structural Astrocytes	-3.74266	-0.483539
Pool4_2_ATTGGGTGTGACAGGT-1	Structural Astrocytes	-0.0659233	-1.91594
Pool4_2_ATTGTTCCACAATGAA-1	Structural Astrocytes	2.08846	-0.265434
Pool4_2_ATTTACCTCAAGTCGT-1	Structural Astrocytes	3.83963	0.177969
Pool4_2_ATTTACCTCATACGAC-1	Structural Astrocytes	2.62172	-4.48262
Pool4_2_ATTTCACCATCGGAGA-1	Structural Astrocytes	-0.287682	-2.6561
Pool4_2_CAACCAAGTTTACCAG-1	Structural Astrocytes	0.657868	-5.24315
Pool4_2_CAACGATTCCAGTGCG-1	Structural Astrocytes	-2.4423	-1.27651
Pool4_2_CAACGGCAGTACGAGC-1	Structural Astrocytes	-4.24015	3.54841
Pool4_2_CAAGAGGGTTGTTGAC-1	Structural Astrocytes	-4.28075	-5.94245
Pool4_2_CAAGGGACAGCTCATA-1	Structural Astrocytes	-0.0787566	0.256063
Pool4_2_CAATACGCACTTACAG-1	Structural Astrocytes	-7.40136	-1.23664
Pool4_2_CAATCGACAGCCTACG-1	Structural Astrocytes	0.465068	-2.94293
Pool4_2_CACAACATCGCTATTT-1	Structural Astrocytes	-0.16041	-3.58254
Pool4_2_CACAGATAGTAGCCAG-1	Structural Astrocytes	0.38703	-1.08899
Pool4_2_CACAGGCGTTAAGACA-1	Structural Astrocytes	-0.142318	-0.771743
Pool4_2_CACAGGCTCGCTTGCT-1	Structural Astrocytes	-1.61098	-3.06165
Pool4_2_CACATGACATCCTGTC-1	Structural Astrocytes	1.46729	-5.41838
Pool4_2_CACATGAGTTGTTTGG-1	Structural Astrocytes	-5.09421	-1.06763
Pool4_2_CACATGATCAAGTAAG-1	Structural Astrocytes	0.109389	-6.80478
Pool4_2_CACGAATGTATACAGA-1	Structural Astrocytes	-4.99131	-0.947707
Pool4_2_CACGAATTCAGTCCGG-1	Structural Astrocytes	-2.63993	2.87464
Pool4_2_CACGGGTCAAGCCCAC-1	Structural Astrocytes	-0.712543	-3.51362
Pool4_2_CACTAAGGTTGCACGC-1	Structural Astrocytes	-1.97741	-4.87586
Pool4_2_CACTGTCAGACTAAGT-1	Structural Astrocytes	1.73189	-3.30821
Pool4_2_CACTGTCCACAGCCAC-1	Structural Astrocytes	-0.716462	0.71189
Pool4_2_CACTGTCGTACTCGAT-1	Structural Astrocytes	-3.32983	2.7679
Pool4_2_CACTTCGAGGTCCAGA-1	Structural Astrocytes	2.21542	-1.23632
Pool4_2_CACTTCGCACAGCCTG-1	Structural Astrocytes	2.7031	-0.750255
Pool4_2_CAGATACTCCTCTCGA-1	Structural Astrocytes	0.782983	-3.93854
Pool4_2_CAGCAATCATGAAGCG-1	Structural Astrocytes	1.89272	-1.25831
Pool4_2_CAGCGTGCAAGGAGTC-1	Structural Astrocytes	-4.26479	3.73066
Pool4_2_CAGGCCAAGATTACCC-1	Structural Astrocytes	0.651906	-3.68171
Pool4_2_CAGGCCATCATACGAC-1	Structural Astrocytes	1.69896	-1.29679
Pool4_2_CAGGTATCAATAACCC-1	Structural Astrocytes	5.46924	1.16057
Pool4_2_CAGGTATGTAGCTTAC-1	Structural Astrocytes	-0.305131	-3.05546
Pool4_2_CATACAGAGATGCTAA-1	Structural Astrocytes	3.858	-0.466215
Pool4_2_CATACAGAGTCACTCA-1	Structural Astrocytes	-1.27469	0.0115105
Pool4_2_CATACAGGTGCGGATA-1	Structural Astrocytes	-3.26855	-1.88906
Pool4_2_CATACTTCATGCAGCC-1	Structural Astrocytes	-0.670497	1.24622
Pool4_2_CATAGACGTGATCATC-1	Structural Astrocytes	0.394907	-2.27976
Pool4_2_CATCAAGAGTCAGCGA-1	Structural Astrocytes	-1.65236	-5.04043
Pool4_2_CATCCGTAGTAATTGG-1	Structural Astrocytes	-1.48132	0.171605
Pool4_2_CATCCGTGTTATCTTC-1	Structural Astrocytes	-0.905183	0.751631
Pool4_2_CATCGTCAGGCCCGTT-1	Structural Astrocytes	2.84092	-1.97117
Pool4_2_CATCGTCTCTGCATGA-1	Structural Astrocytes	4.25974	0.385174
Pool4_2_CATGCAAAGACAACAT-1	Structural Astrocytes	1.74418	-4.66729
Pool4_2_CATGCAAGTGTACAGG-1	Structural Astrocytes	-0.77298	-0.140794
Pool4_2_CATGCGGCACAGAAGC-1	Structural Astrocytes	-1.40435	-4.44228
Pool4_2_CATGCTCAGATTCGAA-1	Structural Astrocytes	3.50498	-2.10753
Pool4_2_CATGGATAGTTACGTC-1	Structural Astrocytes	2.28523	-0.513044
Pool4_2_CATGGTATCAATGTCG-1	Structural Astrocytes	1.25942	-5.66328
Pool4_2_CATTCATAGAGATGCC-1	Structural Astrocytes	-0.119953	2.3572
Pool4_2_CATTCATTCAGACAAA-1	Structural Astrocytes	1.41883	-5.47567
Pool4_2_CATTCCGAGACAGTCG-1	Structural Astrocytes	-2.53148	-2.52146
Pool4_2_CATTGCCAGCGGATCA-1	Structural Astrocytes	-3.89719	1.85756
Pool4_2_CATTTCAAGGGAGATA-1	Structural Astrocytes	3.11501	-0.48058
Pool4_2_CCAATGATCTACCACC-1	Structural Astrocytes	-2.84326	0.70072
Pool4_2_CCACCATGTTAGGACG-1	Structural Astrocytes	1.46037	-0.843171
Pool4_2_CCACGAGTCGGTTCAA-1	Structural Astrocytes	-2.30555	-5.52807
Pool4_2_CCATCACCAACTTGCA-1	Structural Astrocytes	1.24104	1.0895
Pool4_2_CCATCACTCCCTTTGG-1	Structural Astrocytes	2.67368	-1.31447
Pool4_2_CCCATTGCAAAGGAGA-1	Structural Astrocytes	-5.23597	-0.836712
Pool4_2_CCCGAAGGTACTGGGA-1	Structural Astrocytes	-1.14166	-6.11438
Pool4_2_CCCGGAAAGGGCAGTT-1	Structural Astrocytes	-7.14716	0.202653
Pool4_2_CCCTCTCGTCTTGAGT-1	Structural Astrocytes	-5.52234	-2.41013
Pool4_2_CCCTCTCGTGACTATC-1	Structural Astrocytes	0.78159	-1.24289
Pool4_2_CCCTGATCACGGGCTT-1	Structural Astrocytes	0.934431	-2.16619
Pool4_2_CCCTGATTCAGACCCG-1	Structural Astrocytes	3.08274	-1.83032
Pool4_2_CCCTGATTCATGGTAC-1	Structural Astrocytes	-1.71308	-0.287527
Pool4_2_CCCTTAGGTCGTCATA-1	Structural Astrocytes	-0.990098	-1.7198
Pool4_2_CCGATCTTCTGGCCGA-1	Structural Astrocytes	-6.33921	-0.959845
Pool4_2_CCGATGGGTCGTTCAA-1	Structural Astrocytes	1.173	-1.173
Pool4_2_CCGGACAAGGGAGATA-1	Structural Astrocytes	-3.44421	-1.05949
Pool4_2_CCGGACATCGACGCGT-1	Structural Astrocytes	0.703746	-4.04596
Pool4_2_CCGGGTATCCAAATGC-1	Structural Astrocytes	2.24082	-1.24762
Pool4_2_CCGGTGAGTAGGCAGT-1	Structural Astrocytes	-3.25644	1.23104
Pool4_2_CCGTAGGAGTCACAGG-1	Structural Astrocytes	-2.75464	-0.226444
Pool4_2_CCGTTCAAGCTAGCCC-1	Structural Astrocytes	2.61277	-3.24548
Pool4_2_CCTAACCGTGGACTAG-1	Structural Astrocytes	2.68013	-0.658469
Pool4_2_CCTAAGATCGTGGCTG-1	Structural Astrocytes	-8.56076	0.564854
Pool4_2_CCTACGTAGTATCCTG-1	Structural Astrocytes	0.75671	0.179668
Pool4_2_CCTACGTTCACTGTCC-1	Structural Astrocytes	0.857868	0.0155923
Pool4_2_CCTATCGGTTCTCACC-1	Structural Astrocytes	3.2807	-1.1791
Pool4_2_CCTCAGTCACCTCGTT-1	Structural Astrocytes	0.451958	0.251865
Pool4_2_CCTCAGTGTTAAACAG-1	Structural Astrocytes	3.1602	-1.62541
Pool4_2_CCTCTAGGTTCCGTTC-1	Structural Astrocytes	3.51086	-2.34319
Pool4_2_CCTCTAGTCCGCACGA-1	Structural Astrocytes	4.52409	-0.05221
Pool4_2_CCTCTCCAGGATTCAA-1	Structural Astrocytes	-4.80358	0.31327
Pool4_2_CCTCTCCCAATGTTGC-1	Structural Astrocytes	1.74434	-5.76369
Pool4_2_CCTGCATTCTCGTGGG-1	Structural Astrocytes	2.88242	-0.03856
Pool4_2_CCTGCATTCTTGTTAC-1	Structural Astrocytes	2.68902	-1.3434
Pool4_2_CCTTCAGAGTATGATG-1	Structural Astrocytes	0.242937	-6.05181
Pool4_2_CCTTCAGCACAATTCG-1	Structural Astrocytes	2.1526	-1.30934
Pool4_2_CCTTGTGAGTCACAGG-1	Structural Astrocytes	-7.69274	-1.39775
Pool4_2_CCTTTGGGTAACAAGT-1	Structural Astrocytes	2.27787	0.265481
Pool4_2_CCTTTGGTCCTCTGCA-1	Structural Astrocytes	1.3711	0.0152236
Pool4_2_CGAAGGACATGGAATA-1	Structural Astrocytes	0.528695	-1.34905
Pool4_2_CGAAGTTGTGAGCCAA-1	Structural Astrocytes	-1.04817	0.836729
Pool4_2_CGAGGAAAGTTTCAGC-1	Structural Astrocytes	-4.22746	-2.14758
Pool4_2_CGAGTGCCACAAATCC-1	Structural Astrocytes	2.06321	7.47873
Pool4_2_CGATCGGCATCTGTTT-1	Structural Astrocytes	-3.32958	1.38424
Pool4_2_CGATGCGAGTGGCAGT-1	Structural Astrocytes	-0.212835	1.86538
Pool4_2_CGATGCGGTCGTCTCT-1	Structural Astrocytes	1.25059	-5.97527
Pool4_2_CGATGGCCAACCACGC-1	Structural Astrocytes	-1.09104	-1.41173
Pool4_2_CGATGGCCAAGTATAG-1	Structural Astrocytes	0.391653	-1.55851
Pool4_2_CGCATGGAGTGTACAA-1	Structural Astrocytes	-0.931101	-2.98471
Pool4_2_CGCCAGACAGAGTCTT-1	Structural Astrocytes	1.01486	-0.759329
Pool4_2_CGCCAGAGTGACTATC-1	Structural Astrocytes	1.5007	-4.16501
Pool4_2_CGCCATTAGCAATTAG-1	Structural Astrocytes	-3.62074	-2.08219
Pool4_2_CGCGTGAAGGTGCTAG-1	Structural Astrocytes	-6.95579	0.675479
Pool4_2_CGGACACGTACCTAGT-1	Structural Astrocytes	-3.16949	0.219952
Pool4_2_CGGACACTCACTCGAA-1	Structural Astrocytes	4.09276	-0.840563
Pool4_2_CGGACACTCGCTACAA-1	Structural Astrocytes	0.606341	-2.64948
Pool4_2_CGGAGAACAGGTCCGT-1	Structural Astrocytes	-3.53061	-0.466166
Pool4_2_CGGAGAATCGAGAAAT-1	Structural Astrocytes	-1.01382	1.67307
Pool4_2_CGGGACTCAGTGGCTC-1	Structural Astrocytes	4.57323	-0.19306
Pool4_2_CGGGCATAGGCCGCTT-1	Structural Astrocytes	3.1791	-2.61594
Pool4_2_CGTAAGTTCGTGTGAT-1	Structural Astrocytes	-1.72989	1.37952
Pool4_2_CGTAATGGTATGAGGC-1	Structural Astrocytes	-5.2185	-1.06388
Pool4_2_CGTAGTAGTCGTATGT-1	Structural Astrocytes	4.68194	0.363523
Pool4_2_CGTCAAAGTGGAGGTT-1	Structural Astrocytes	2.32067	-1.47322
Pool4_2_CGTCCATCAGCTGTTA-1	Structural Astrocytes	0.757338	-3.64622
Pool4_2_CGTCCATTCGGACTTA-1	Structural Astrocytes	-1.81879	1.18766
Pool4_2_CGTGCTTCATATGCGT-1	Structural Astrocytes	-2.75755	-0.222858
Pool4_2_CGTGTCTAGTTCATCG-1	Structural Astrocytes	-7.23897	-1.40897
Pool4_2_CGTTAGAAGCCATCCG-1	Structural Astrocytes	-3.32407	0.741875
Pool4_2_CTAACTTAGTGCCAGA-1	Structural Astrocytes	5.31365	1.04334
Pool4_2_CTACATTCAGTCTTCC-1	Structural Astrocytes	3.37932	-3.62409
Pool4_2_CTACATTTCATGCCAA-1	Structural Astrocytes	0.0271179	-2.51157
Pool4_2_CTATAGGTCCCGTGTT-1	Structural Astrocytes	6.38969	2.11065
Pool4_2_CTCAGGGCACCAACAT-1	Structural Astrocytes	0.849113	-0.826102
Pool4_2_CTCAGTCTCCTTCAGC-1	Structural Astrocytes	2.12127	-3.14472
Pool4_2_CTCATGCAGCAACAAT-1	Structural Astrocytes	1.0055	-1.86297
Pool4_2_CTCCACATCACTTGTT-1	Structural Astrocytes	-4.75391	-3.736
Pool4_2_CTCCACATCGTGTCAA-1	Structural Astrocytes	1.59953	-2.15775
Pool4_2_CTCCATGGTAGTATAG-1	Structural Astrocytes	4.48498	-0.246705
Pool4_2_CTCTCGAAGTTGGGAC-1	Structural Astrocytes	-3.42649	0.983961
Pool4_2_CTCTCGACACTAGGTT-1	Structural Astrocytes	2.64327	-1.85989
Pool4_2_CTCTCGAGTGTTCGAT-1	Structural Astrocytes	4.06858	1.05307
Pool4_2_CTCTCGATCTGTCCGT-1	Structural Astrocytes	1.38456	-3.81114
Pool4_2_CTGCCATAGCACTGGA-1	Structural Astrocytes	-3.50651	1.67836
Pool4_2_CTGCCATTCACCTACC-1	Structural Astrocytes	0.444438	5.16548
Pool4_2_CTGCTCAGTCCGTTTC-1	Structural Astrocytes	3.77073	-2.0431
Pool4_2_CTGGCAGCACTTGGCG-1	Structural Astrocytes	0.766693	-2.40301
Pool4_2_CTGTAGAAGCGCACAA-1	Structural Astrocytes	-6.73381	-1.42577
Pool4_2_CTTACCGCATTAGGAA-1	Structural Astrocytes	-2.67431	-1.1224
Pool4_2_CTTACCGTCTAAGGAA-1	Structural Astrocytes	-0.448937	-5.70562
Pool4_2_CTTAGGATCTCCCAAC-1	Structural Astrocytes	1.99345	-2.76838
Pool4_2_CTTCAATAGCTGACCC-1	Structural Astrocytes	2.89753	-3.5759
Pool4_2_CTTCTAAGTTGGCCTG-1	Structural Astrocytes	-1.4826	-0.360434
Pool4_2_CTTTCAAAGCCGATAG-1	Structural Astrocytes	-5.93969	-0.38188
Pool4_2_CTTTCGGCAAGAGCTG-1	Structural Astrocytes	0.527966	-3.17488
Pool4_2_GAAACCTTCTAGAACC-1	Structural Astrocytes	4.02074	-0.8517
Pool4_2_GAACGTTGTCAGGAGT-1	Structural Astrocytes	3.71677	-0.126264
Pool4_2_GAACGTTTCTTGCAGA-1	Structural Astrocytes	2.13164	1.01571
Pool4_2_GAACTGTCAGAATTCC-1	Structural Astrocytes	2.87558	-3.29835
Pool4_2_GAAGAATCAGCTGTCG-1	Structural Astrocytes	-0.119949	-1.26726
Pool4_2_GAAGGACTCTCATTTG-1	Structural Astrocytes	2.78329	-0.973684
Pool4_2_GAAGTAACAATCCTAG-1	Structural Astrocytes	3.11532	-1.34216
Pool4_2_GAATAGAGTGTATACC-1	Structural Astrocytes	1.66531	-0.359021
Pool4_2_GAATCACGTACAATAG-1	Structural Astrocytes	6.31456	2.19791
Pool4_2_GAATCACTCTTGGCTC-1	Structural Astrocytes	-0.947181	0.173071
Pool4_2_GAATCGTGTATCACCA-1	Structural Astrocytes	-2.52242	-2.40837
Pool4_2_GACATCACACGGTGTC-1	Structural Astrocytes	-2.15874	0.0161099
Pool4_2_GACCAATGTGGGATTG-1	Structural Astrocytes	2.08408	-4.15871
Pool4_2_GACGCTGGTCATGCAT-1	Structural Astrocytes	4.95059	1.01465
Pool4_2_GACGCTGTCCCGTAAA-1	Structural Astrocytes	-1.28768	-2.75875
Pool4_2_GACGTTATCTAGTTCT-1	Structural Astrocytes	1.72625	-4.8743
Pool4_2_GACTCAACAACCAGAG-1	Structural Astrocytes	0.821319	0.261799
Pool4_2_GAGAAATCATGAAGGC-1	Structural Astrocytes	-0.904567	-0.857566
Pool4_2_GAGACCCGTTATCTGG-1	Structural Astrocytes	0.0220305	-0.832781
Pool4_2_GAGATGGCATTGTCGA-1	Structural Astrocytes	-3.44764	0.753356
Pool4_2_GAGGCCTAGAAACTAC-1	Structural Astrocytes	-4.8378	-1.68315
Pool4_2_GAGGCCTAGGCACCAA-1	Structural Astrocytes	-0.717008	-4.22404
Pool4_2_GAGGGATAGGGCAATC-1	Structural Astrocytes	2.3792	-2.01917
Pool4_2_GAGGGATTCCATTGGA-1	Structural Astrocytes	-0.754626	-1.39782
Pool4_2_GAGGGTACAAGAAATC-1	Structural Astrocytes	-6.53435	-1.70541
Pool4_2_GAGTCATGTCAACATC-1	Structural Astrocytes	4.99833	1.77295
Pool4_2_GAGTCATTCCCTATTA-1	Structural Astrocytes	3.489	-1.69282
Pool4_2_GAGTGAGAGGCAATGC-1	Structural Astrocytes	-2.5916	1.80307
Pool4_2_GAGTGTTCAGATGCGA-1	Structural Astrocytes	5.89847	2.31448
Pool4_2_GAGTTACCACCCTTGT-1	Structural Astrocytes	2.64588	-4.3853
Pool4_2_GAGTTACGTATGAAGT-1	Structural Astrocytes	-3.3018	0.789879
Pool4_2_GAGTTACGTGGGTTGA-1	Structural Astrocytes	-6.08917	-2.15132
Pool4_2_GAGTTACTCCGTGTCT-1	Structural Astrocytes	1.78299	-5.03962
Pool4_2_GAGTTGTGTTAAGGAT-1	Structural Astrocytes	-3.94102	4.32756
Pool4_2_GAGTTTGTCTTCCACG-1	Structural Astrocytes	2.34503	-0.806166
Pool4_2_GATAGAATCGAGTTGT-1	Structural Astrocytes	-1.13906	-0.0849121
Pool4_2_GATAGCTAGGAACATT-1	Structural Astrocytes	2.68811	-4.3496
Pool4_2_GATCACAGTAGATCCT-1	Structural Astrocytes	-2.67848	-4.55477
Pool4_2_GATCATGGTAGAAACT-1	Structural Astrocytes	0.457063	-0.115539
Pool4_2_GATCATGTCTTGATTC-1	Structural Astrocytes	0.173685	-1.88169
Pool4_2_GATCCCTGTAGAATAC-1	Structural Astrocytes	-2.06088	-0.265447
Pool4_2_GATGACTGTCCTGGTG-1	Structural Astrocytes	-1.12135	-0.856944
Pool4_2_GATGACTTCACCCTTG-1	Structural Astrocytes	-1.19702	-0.293593
Pool4_2_GATGAGGCAAGATCCT-1	Structural Astrocytes	-0.982635	-0.174239
Pool4_2_GATGAGGTCCTATGGA-1	Structural Astrocytes	-0.652612	-6.95379
Pool4_2_GATGATCAGTAACGAT-1	Structural Astrocytes	-3.17267	-2.04994
Pool4_2_GATGCTAGTAGAATAC-1	Structural Astrocytes	-3.1542	0.848386
Pool4_2_GATGGAGAGTTTGCTG-1	Structural Astrocytes	1.16177	-4.96235
Pool4_2_GATGGAGCAAAGGGCT-1	Structural Astrocytes	-4.57132	2.79364
Pool4_2_GATGGAGTCTGAACGT-1	Structural Astrocytes	-3.96026	2.20678
Pool4_2_GATGTTGCAACGAGGT-1	Structural Astrocytes	0.346207	-5.66463
Pool4_2_GATTCGACAACTCATG-1	Structural Astrocytes	3.65845	-0.684582
Pool4_2_GATTCTTAGCGTTACT-1	Structural Astrocytes	1.20873	-1.65196
Pool4_2_GATTTCTCAGAGCTAG-1	Structural Astrocytes	-6.87219	-1.91351
Pool4_2_GCAACCGGTTTGCAGT-1	Structural Astrocytes	2.82898	-4.05005
Pool4_2_GCACTAATCATGCCGG-1	Structural Astrocytes	1.06373	-5.7543
Pool4_2_GCAGCTGAGGCGCTTC-1	Structural Astrocytes	-3.60335	-1.97979
Pool4_2_GCAGCTGAGGTAAAGG-1	Structural Astrocytes	-1.24408	1.43875
Pool4_2_GCAGTTAAGGAACTCG-1	Structural Astrocytes	2.7164	-0.504727
Pool4_2_GCAGTTAGTCGCCACA-1	Structural Astrocytes	0.398866	-2.35854
Pool4_2_GCATCGGCATCTCATT-1	Structural Astrocytes	3.1908	-1.9902
Pool4_2_GCATCTCAGGTGCGAT-1	Structural Astrocytes	1.19669	0.184369
Pool4_2_GCATTAGGTAGCTTGT-1	Structural Astrocytes	1.4553	-2.63832
Pool4_2_GCCAGCAAGTACTGGG-1	Structural Astrocytes	-0.733343	0.0875852
Pool4_2_GCCAGGTCAGTGAGCA-1	Structural Astrocytes	-1.64153	0.137643
Pool4_2_GCCCAGACAGCAAGAC-1	Structural Astrocytes	5.22469	0.983295
Pool4_2_GCCCGAACACAACCGC-1	Structural Astrocytes	-2.78878	-3.21855
Pool4_2_GCGAGAATCCACTAGA-1	Structural Astrocytes	1.94932	-5.83419
Pool4_2_GCGATCGAGTCTAGAA-1	Structural Astrocytes	2.30843	-3.79924
Pool4_2_GCTACAACACCAGCCA-1	Structural Astrocytes	4.17953	-0.346879
Pool4_2_GCTACAACAGTCAACT-1	Structural Astrocytes	-1.37773	1.51885
Pool4_2_GCTACAATCTTGGAAC-1	Structural Astrocytes	-2.22684	6.58043
Pool4_2_GCTACCTAGAAGTGTT-1	Structural Astrocytes	3.17048	0.361327
Pool4_2_GCTACCTCAAGGAGTC-1	Structural Astrocytes	0.719212	-1.93519
Pool4_2_GCTCAAAAGCCACCGT-1	Structural Astrocytes	-1.85101	-2.20393
Pool4_2_GCTGCAGAGGGCATGT-1	Structural Astrocytes	1.55241	-2.09797
Pool4_2_GCTGGGTCACTTGAAC-1	Structural Astrocytes	-2.62636	-2.13388
Pool4_2_GGAACCCAGCACCAGA-1	Structural Astrocytes	-1.29017	-0.643918
Pool4_2_GGAAGTGCAAGCCATT-1	Structural Astrocytes	0.445265	1.72247
Pool4_2_GGAATGGCAGGACTAG-1	Structural Astrocytes	3.0197	0.00192455
Pool4_2_GGACGTCAGACAGTCG-1	Structural Astrocytes	0.937858	-0.173075
Pool4_2_GGAGATGAGTTGCCCG-1	Structural Astrocytes	-5.01316	1.54647
Pool4_2_GGAGGATGTCAGACTT-1	Structural Astrocytes	2.71605	-1.77504
Pool4_2_GGATCTAAGTAACGTA-1	Structural Astrocytes	0.600339	-6.2548
Pool4_2_GGCACGTCAATGGGTG-1	Structural Astrocytes	1.45414	-2.458
Pool4_2_GGCACGTTCGACTCCT-1	Structural Astrocytes	3.56033	-1.13641
Pool4_2_GGCAGTCAGCGGGTAT-1	Structural Astrocytes	-2.26464	-0.847764
Pool4_2_GGGAAGTGTACATACC-1	Structural Astrocytes	0.250886	-1.79852
Pool4_2_GGGACAAAGACATAGT-1	Structural Astrocytes	-1.63023	6.27062
Pool4_2_GGGACCTTCAACTACG-1	Structural Astrocytes	-2.01776	-2.80549
Pool4_2_GGGACCTTCTCCGCAT-1	Structural Astrocytes	-1.9427	-0.164358
Pool4_2_GGGAGATCAGTGACCC-1	Structural Astrocytes	-2.86244	3.70337
Pool4_2_GGGAGATGTGAGAACC-1	Structural Astrocytes	-8.16895	-1.2153
Pool4_2_GGGCCATTCTTCGACC-1	Structural Astrocytes	2.79089	-4.24563
Pool4_2_GGGCTACAGGTCCGAA-1	Structural Astrocytes	0.175288	2.41093
Pool4_2_GGGTAGAAGGAGGCAG-1	Structural Astrocytes	-2.58055	-4.84358
Pool4_2_GGGTATTCAAGGACAC-1	Structural Astrocytes	-3.02693	-1.31041
Pool4_2_GGGTATTGTTACTCAG-1	Structural Astrocytes	-3.67162	0.954342
Pool4_2_GGGTCACAGAGTAACT-1	Structural Astrocytes	1.40607	-1.65917
Pool4_2_GGGTCACGTAGCCCTG-1	Structural Astrocytes	-3.98668	-2.89616
Pool4_2_GGGTCTGCAACTTCTT-1	Structural Astrocytes	3.83917	-0.511833
Pool4_2_GGGTGAAGTCACAGTT-1	Structural Astrocytes	-2.69022	-0.230793
Pool4_2_GGGTGTCGTCTGGTTA-1	Structural Astrocytes	-4.1708	-1.95941
Pool4_2_GGGTTTAGTCCGTTTC-1	Structural Astrocytes	0.65289	-1.35108
Pool4_2_GGGTTTAGTCTTCGAA-1	Structural Astrocytes	-1.28363	-5.31086
Pool4_2_GGTAACTAGCATCGAG-1	Structural Astrocytes	-7.00522	0.61492
Pool4_2_GGTAATCAGACTCGAG-1	Structural Astrocytes	-4.01827	-0.396172
Pool4_2_GGTAATCCAGTCCCGA-1	Structural Astrocytes	-2.25046	-1.94362
Pool4_2_GGTAATCGTTCCAGGC-1	Structural Astrocytes	-2.80458	-2.85878
Pool4_2_GGTAGAGAGTTAACGA-1	Structural Astrocytes	-3.86208	-1.84389
Pool4_2_GGTCACGGTCGCTCGA-1	Structural Astrocytes	1.14874	0.239462
Pool4_2_GGTCTGGGTGGTCAAG-1	Structural Astrocytes	-1.32761	-5.68783
Pool4_2_GGTGGCTAGGTGATAT-1	Structural Astrocytes	0.75745	-0.711845
Pool4_2_GGTGGCTTCCGATGTA-1	Structural Astrocytes	4.85028	0.931158
Pool4_2_GGTGTCGAGCAGGGAG-1	Structural Astrocytes	-3.25003	-0.972685
Pool4_2_GGTGTTACAGGATTCT-1	Structural Astrocytes	-3.18076	-0.739365
Pool4_2_GGTGTTATCGGCACTG-1	Structural Astrocytes	1.64492	-0.91343
Pool4_2_GGTTAACTCATAGCAC-1	Structural Astrocytes	1.9933	0.0972367
Pool4_2_GGTTCTCGTACACGCC-1	Structural Astrocytes	1.96023	-3.98802
Pool4_2_GTAACACAGACCAGAC-1	Structural Astrocytes	3.03814	-2.74068
Pool4_2_GTAACCATCGCTCTCA-1	Structural Astrocytes	0.187166	0.078377
Pool4_2_GTAAGTCGTAGTCTGT-1	Structural Astrocytes	1.27257	0.224891
Pool4_2_GTAAGTCGTTAAGGAT-1	Structural Astrocytes	2.24572	-5.00215
Pool4_2_GTAATCGAGGATTCAA-1	Structural Astrocytes	-0.612859	-0.174067
Pool4_2_GTACAACGTCCCAAAT-1	Structural Astrocytes	-3.51214	-0.407389
Pool4_2_GTACAGTAGGAAGTGA-1	Structural Astrocytes	-4.02328	2.14316
Pool4_2_GTACAGTGTACTGTTG-1	Structural Astrocytes	-2.41561	-2.98201
Pool4_2_GTAGAGGGTCTACACA-1	Structural Astrocytes	0.471256	-3.12885
Pool4_2_GTAGATCTCAGGAAAT-1	Structural Astrocytes	2.99829	5.02925
Pool4_2_GTAGGTTCAGGCATGA-1	Structural Astrocytes	-0.659604	-4.41308
Pool4_2_GTAGGTTCAGGTGAGT-1	Structural Astrocytes	-0.93564	-3.60116
Pool4_2_GTCAAACTCCATTCGC-1	Structural Astrocytes	-0.201658	-2.06183
Pool4_2_GTCAAGTAGCTGAGCA-1	Structural Astrocytes	-1.58426	1.36847
Pool4_2_GTCACGGAGAAACCAT-1	Structural Astrocytes	1.6465	0.15395
Pool4_2_GTCACGGTCGGTGTTA-1	Structural Astrocytes	0.587652	-0.858774
Pool4_2_GTCAGCGCACTTGAAC-1	Structural Astrocytes	-3.94321	0.382043
Pool4_2_GTCAGCGTCACTACTT-1	Structural Astrocytes	3.19389	-2.60801
Pool4_2_GTCATCCGTGACTGTT-1	Structural Astrocytes	0.137557	-1.05882
Pool4_2_GTCATTTAGGTCACTT-1	Structural Astrocytes	-0.182051	0.696006
Pool4_2_GTCATTTGTGCATTAC-1	Structural Astrocytes	-1.39179	0.139107
Pool4_2_GTCCCATAGAGTCTGG-1	Structural Astrocytes	-6.9658	-2.52395
Pool4_2_GTCGAATGTGTGTCCG-1	Structural Astrocytes	-1.99507	5.09848
Pool4_2_GTCGCGAAGACCTTTG-1	Structural Astrocytes	2.96265	-4.8645
Pool4_2_GTCGTAAAGGATGGCT-1	Structural Astrocytes	-0.270229	-3.10555
Pool4_2_GTCGTAACACTGTGTA-1	Structural Astrocytes	2.77828	-0.999838
Pool4_2_GTCGTTCTCTCATGCC-1	Structural Astrocytes	-0.240339	-1.46952
Pool4_2_GTCTCACCAACGTTAC-1	Structural Astrocytes	-3.87711	2.75911
Pool4_2_GTCTGTCCACGGCACT-1	Structural Astrocytes	-5.97979	-0.674843
Pool4_2_GTGACGCGTAGGGTAC-1	Structural Astrocytes	-0.310523	-1.32633
Pool4_2_GTGAGCCGTATGATCC-1	Structural Astrocytes	-2.8952	-0.00886421
Pool4_2_GTGAGTTTCTCGTCGT-1	Structural Astrocytes	-0.756158	2.01155
Pool4_2_GTGAGTTTCTTGCAAG-1	Structural Astrocytes	0.497018	-3.095
Pool4_2_GTGCGTGGTAGTCTGT-1	Structural Astrocytes	0.564203	-1.7815
Pool4_2_GTGCTTCTCCTTCAGC-1	Structural Astrocytes	-7.01076	-0.899427
Pool4_2_GTGGAAGCAACTGCTA-1	Structural Astrocytes	2.50114	-0.661403
Pool4_2_GTGGAAGCACCGTCTT-1	Structural Astrocytes	-2.43567	-3.01921
Pool4_2_GTGGAGAAGGGACACT-1	Structural Astrocytes	-0.361773	2.34512
Pool4_2_GTGGAGACATGATGCT-1	Structural Astrocytes	-0.666711	-4.22465
Pool4_2_GTGGCGTTCCAATCTT-1	Structural Astrocytes	3.73406	-0.581873
Pool4_2_GTGTAACGTCGTCGGT-1	Structural Astrocytes	-1.71863	2.55839
Pool4_2_GTGTGGCTCGACGCTG-1	Structural Astrocytes	-5.83186	-2.54306
Pool4_2_GTTACAGAGAGTTGAT-1	Structural Astrocytes	-6.20476	-1.90985
Pool4_2_GTTACGAAGTTGGAAT-1	Structural Astrocytes	-3.37922	-1.5703
Pool4_2_GTTACGAGTTGGTACT-1	Structural Astrocytes	-3.1112	2.05639
Pool4_2_GTTATGGGTTACCTGA-1	Structural Astrocytes	1.42233	-2.97587
Pool4_2_GTTATGGTCTGGGCGT-1	Structural Astrocytes	-3.23455	-4.08146
Pool4_2_GTTCGCTCAATTGTGC-1	Structural Astrocytes	-1.8084	1.80647
Pool4_2_GTTCTATGTCCCGTGA-1	Structural Astrocytes	2.44239	-1.13875
Pool4_2_GTTGCGGAGTGAATAC-1	Structural Astrocytes	2.75962	-0.778401
Pool4_2_GTTGCTCCATCTAGAC-1	Structural Astrocytes	1.77039	-2.96501
Pool4_2_GTTGTAGCAAGTGGGT-1	Structural Astrocytes	-1.83194	-1.59382
Pool4_2_GTTTACTAGGGCTAAC-1	Structural Astrocytes	0.915742	-3.88544
Pool4_2_TAACCAGCAGTGTGGA-1	Structural Astrocytes	-5.04972	-0.00345371
Pool4_2_TAATCTCGTATCGGTT-1	Structural Astrocytes	0.924467	-0.83404
Pool4_2_TACACCCCACATACTG-1	Structural Astrocytes	-0.798215	-3.26889
Pool4_2_TACCCGTAGGCTCACC-1	Structural Astrocytes	2.26668	-5.42252
Pool4_2_TACCCGTAGTGCCTCG-1	Structural Astrocytes	-0.0361126	-1.70857
Pool4_2_TACCCGTCACGACAGA-1	Structural Astrocytes	-2.74116	3.22956
Pool4_2_TACCGAACAGCTCTGG-1	Structural Astrocytes	-3.38151	-1.1584
Pool4_2_TACCTGCGTGAGATTA-1	Structural Astrocytes	0.395389	-3.3533
Pool4_2_TACGCTCAGCTCCACG-1	Structural Astrocytes	0.169818	-0.969373
Pool4_2_TACTTACCAATCCAGT-1	Structural Astrocytes	0.315618	0.738336
Pool4_2_TACTTCAAGATACAGT-1	Structural Astrocytes	-2.98117	0.36795
Pool4_2_TAGAGTCCAAGTACCT-1	Structural Astrocytes	-0.818253	-0.525535
Pool4_2_TAGAGTCTCGCTGATA-1	Structural Astrocytes	1.57088	-4.35066
Pool4_2_TAGGAGGCAGCGGATA-1	Structural Astrocytes	-4.39906	-2.09586
Pool4_2_TAGGAGGCAGCTGTTA-1	Structural Astrocytes	-2.81923	0.224099
Pool4_2_TAGGTACAGTGATAGT-1	Structural Astrocytes	-1.6615	0.518255
Pool4_2_TAGTGCACAGTTTCAG-1	Structural Astrocytes	3.60874	-1.73737
Pool4_2_TATCAGGCAACATACC-1	Structural Astrocytes	2.93868	-1.52504
Pool4_2_TATCGCCTCGTTATCT-1	Structural Astrocytes	-3.98836	-3.72348
Pool4_2_TATGTTCAGGTATCTC-1	Structural Astrocytes	0.404259	-1.7826
Pool4_2_TATGTTCGTTGTGCAT-1	Structural Astrocytes	2.05478	-1.10172
Pool4_2_TATTGCTAGGAGGTTC-1	Structural Astrocytes	2.49768	-2.40223
Pool4_2_TCAAGACTCATGCTAG-1	Structural Astrocytes	3.80346	-1.46846
Pool4_2_TCAAGTGGTCCTGAAT-1	Structural Astrocytes	-1.65517	-3.81188
Pool4_2_TCAATCTAGAGAGGGC-1	Structural Astrocytes	3.14703	-1.29234
Pool4_2_TCACAAGAGAATTTGG-1	Structural Astrocytes	-6.86271	-1.37261
Pool4_2_TCACAAGAGGGTACGT-1	Structural Astrocytes	-1.15873	-0.170899
Pool4_2_TCACAAGCAGGCCCTA-1	Structural Astrocytes	-1.98523	2.22918
Pool4_2_TCACACCAGGCGCTTC-1	Structural Astrocytes	2.24409	0.104342
Pool4_2_TCACATTTCGACCATA-1	Structural Astrocytes	7.0262	1.92927
Pool4_2_TCACGCTAGCGGCTCT-1	Structural Astrocytes	-2.96495	-0.374252
Pool4_2_TCACGCTGTATGGTTC-1	Structural Astrocytes	4.21894	0.135481
Pool4_2_TCACTATCAATGGCCC-1	Structural Astrocytes	3.73181	-0.433605
Pool4_2_TCAGCAACAAAGAACT-1	Structural Astrocytes	-1.80424	0.329905
Pool4_2_TCAGCAATCGGACCAC-1	Structural Astrocytes	1.00498	-1.46081
Pool4_2_TCAGCCTAGATCGCTT-1	Structural Astrocytes	-0.105495	-0.128434
Pool4_2_TCAGGGCTCTAACGCA-1	Structural Astrocytes	-4.76719	0.341642
Pool4_2_TCAGTGAGTCTTTCTA-1	Structural Astrocytes	3.75972	-2.19088
Pool4_2_TCAGTGAGTTGCCTAA-1	Structural Astrocytes	0.782081	-0.0661316
Pool4_2_TCATACTCACATTCTT-1	Structural Astrocytes	1.90363	-2.2846
Pool4_2_TCATATCCAGATACCT-1	Structural Astrocytes	0.647354	-2.59924
Pool4_2_TCATGAGAGCCTCACG-1	Structural Astrocytes	-2.7133	-3.491
Pool4_2_TCATGCCAGCGTGTTT-1	Structural Astrocytes	-0.38765	-7.13815
Pool4_2_TCATGGATCCATCGTC-1	Structural Astrocytes	-1.0772	-5.30845
Pool4_2_TCATGGATCGCACGGT-1	Structural Astrocytes	-2.15461	-5.1636
Pool4_2_TCATTACTCAGACCGC-1	Structural Astrocytes	-1.23206	-2.59698
Pool4_2_TCATTCACACTCTGCT-1	Structural Astrocytes	1.50257	-1.83252
Pool4_2_TCATTTGGTGAATGAT-1	Structural Astrocytes	-5.5388	0.22109
Pool4_2_TCCACGTTCATGCCAA-1	Structural Astrocytes	1.33204	-2.31958
Pool4_2_TCCAGAAAGTCACACT-1	Structural Astrocytes	-3.41615	-2.26905
Pool4_2_TCCAGAATCTCGTCGT-1	Structural Astrocytes	3.2283	-2.87044
Pool4_2_TCCATCGCATCTAACG-1	Structural Astrocytes	3.97458	-0.771895
Pool4_2_TCCATCGGTTGTTGAC-1	Structural Astrocytes	-4.90126	0.974809
Pool4_2_TCCATGCAGCATGAAT-1	Structural Astrocytes	0.441562	-1.428
Pool4_2_TCCATGCTCGTCGATA-1	Structural Astrocytes	-3.93199	1.45025
Pool4_2_TCCCACATCACCGGGT-1	Structural Astrocytes	-0.58553	0.909278
Pool4_2_TCCCATGCAATGCTCA-1	Structural Astrocytes	-2.90297	-2.15061
Pool4_2_TCCCATGTCATGCGGC-1	Structural Astrocytes	-0.238807	-0.364726
Pool4_2_TCCGATCGTCCAATCA-1	Structural Astrocytes	-5.88064	-0.357727
Pool4_2_TCCGTGTTCTTCGTAT-1	Structural Astrocytes	1.53164	1.45959
Pool4_2_TCCTAATCAGCGTTTA-1	Structural Astrocytes	-0.513371	-1.54975
Pool4_2_TCCTCCCCATGTACGT-1	Structural Astrocytes	-2.59579	-0.771794
Pool4_2_TCCTCGATCCGAAGGA-1	Structural Astrocytes	-1.67417	-2.27543
Pool4_2_TCCTCTTAGAGTCAAT-1	Structural Astrocytes	3.08476	-1.13082
Pool4_2_TCCTGCACATAACGGG-1	Structural Astrocytes	1.01363	-6.0313
Pool4_2_TCCTGCAGTCCCGTGA-1	Structural Astrocytes	0.164021	0.080647
Pool4_2_TCCTTCTCAACTGCCG-1	Structural Astrocytes	3.8294	-0.969673
Pool4_2_TCCTTCTCACAGACGA-1	Structural Astrocytes	0.609407	-0.868799
Pool4_2_TCGAAGTGTGAGAGGG-1	Structural Astrocytes	3.06321	5.14907
Pool4_2_TCGAAGTTCTGACGCG-1	Structural Astrocytes	-1.71129	-1.72741
Pool4_2_TCGCACTCAAGCGCTC-1	Structural Astrocytes	-1.56453	-5.53953
Pool4_2_TCGCAGGGTCAATCTG-1	Structural Astrocytes	0.288942	-1.01006
Pool4_2_TCGCTCATCAACACGT-1	Structural Astrocytes	4.02319	-0.940857
Pool4_2_TCGCTTGCACATCCCT-1	Structural Astrocytes	3.54799	-2.75507
Pool4_2_TCGGGACGTCAACCAT-1	Structural Astrocytes	0.00231994	-1.03463
Pool4_2_TCGGGCACATCCGCGA-1	Structural Astrocytes	-0.0204729	-4.27463
Pool4_2_TCGGGTGCAGCTACTA-1	Structural Astrocytes	2.37871	-1.73173
Pool4_2_TCGGTCTCATTGTCGA-1	Structural Astrocytes	0.470771	-0.563506
Pool4_2_TCTACCGTCGGTAGGA-1	Structural Astrocytes	-3.27911	-3.25283
Pool4_2_TCTCACGTCAAAGACA-1	Structural Astrocytes	-3.21937	1.05269
Pool4_2_TCTCCGAAGACATACA-1	Structural Astrocytes	1.3402	-0.816763
Pool4_2_TCTCCGAAGAGTCACG-1	Structural Astrocytes	-7.77187	-0.694364
Pool4_2_TCTGGCTTCACTGAAC-1	Structural Astrocytes	-0.479055	-4.74041
Pool4_2_TCTGGCTTCTCTGCTG-1	Structural Astrocytes	-2.71784	-1.3463
Pool4_2_TCTTGCGAGACATCAA-1	Structural Astrocytes	1.52843	-2.43143
Pool4_2_TCTTGCGTCTTGCAAG-1	Structural Astrocytes	-4.24816	-1.82826
Pool4_2_TGAACGTAGGTCGAGT-1	Structural Astrocytes	1.7227	0.850229
Pool4_2_TGAATCGCATCAGCTA-1	Structural Astrocytes	4.53665	-0.197121
Pool4_2_TGAATCGCATCGCTGG-1	Structural Astrocytes	1.08595	-2.81349
Pool4_2_TGAATGCAGTAGAGTT-1	Structural Astrocytes	-1.34053	-0.681932
Pool4_2_TGACAGTCAGAGGACT-1	Structural Astrocytes	-1.53355	-6.53991
Pool4_2_TGACGCGAGGTCCTGC-1	Structural Astrocytes	-3.20036	-0.801752
Pool4_2_TGACGCGGTGTCCGGT-1	Structural Astrocytes	1.01664	-6.03856
Pool4_2_TGACGCGTCCAAGCTA-1	Structural Astrocytes	0.587476	-1.30652
Pool4_2_TGACTCCCAACTGCCG-1	Structural Astrocytes	1.16322	0.590802
Pool4_2_TGACTCCTCAGTCATG-1	Structural Astrocytes	-0.861506	-3.00124
Pool4_2_TGAGACTCAAGTGCAG-1	Structural Astrocytes	-4.9638	-1.85239
Pool4_2_TGAGCGCTCCGTCCTA-1	Structural Astrocytes	-2.80145	-6.87554
Pool4_2_TGAGGAGAGTATGGAT-1	Structural Astrocytes	0.184896	-2.39703
Pool4_2_TGAGGAGGTACGATCT-1	Structural Astrocytes	-1.11221	-0.734562
Pool4_2_TGAGGGACAATACGCT-1	Structural Astrocytes	-0.368733	-1.8756
Pool4_2_TGAGGGACACATTCTT-1	Structural Astrocytes	-1.9121	8.70592
Pool4_2_TGAGGTTGTGAGATAT-1	Structural Astrocytes	6.1568	2.54177
Pool4_2_TGAGTCAAGCATAGGC-1	Structural Astrocytes	0.0323187	-4.01944
Pool4_2_TGAGTCATCCGCGAGT-1	Structural Astrocytes	-2.48598	-2.84123
Pool4_2_TGATGCAGTAGAGTTA-1	Structural Astrocytes	0.820706	-3.87083
Pool4_2_TGATGCATCGAGTCCG-1	Structural Astrocytes	-0.034693	-3.28926
Pool4_2_TGATTCTTCAAGTGGG-1	Structural Astrocytes	-1.34783	-5.76047
Pool4_2_TGCACGGTCAAGCCTA-1	Structural Astrocytes	-2.99451	-1.26517
Pool4_2_TGCACGGTCTTCGACC-1	Structural Astrocytes	-0.075376	-4.41506
Pool4_2_TGCAGGCAGCGTGAGT-1	Structural Astrocytes	-2.90191	2.44901
Pool4_2_TGCAGTATCTCGAACA-1	Structural Astrocytes	2.97654	-4.8535
Pool4_2_TGCCGAGAGGTAAGTT-1	Structural Astrocytes	-0.397792	-4.49863
Pool4_2_TGCCGAGAGTAACGTA-1	Structural Astrocytes	-4.12656	0.303604
Pool4_2_TGCGACGAGGTTTACC-1	Structural Astrocytes	-0.565918	-5.45774
Pool4_2_TGCGACGTCATTGAGC-1	Structural Astrocytes	-7.49148	-2.10701
Pool4_2_TGCGATATCTTGTGCC-1	Structural Astrocytes	1.64652	-5.81414
Pool4_2_TGCGGCAGTCTCGCGA-1	Structural Astrocytes	0.0276011	-1.74885
Pool4_2_TGGAACTCAAGCGAAC-1	Structural Astrocytes	-2.38329	1.48555
Pool4_2_TGGAACTTCACAAGAA-1	Structural Astrocytes	1.01064	-3.03019
Pool4_2_TGGATGTTCATCCTAT-1	Structural Astrocytes	-2.57676	1.04394
Pool4_2_TGGATGTTCCATTGTT-1	Structural Astrocytes	-0.884054	0.415172
Pool4_2_TGGCGTGTCGTTCTGC-1	Structural Astrocytes	-5.60064	3.14518
Pool4_2_TGGGATTAGGCTGGAT-1	Structural Astrocytes	2.06603	-5.42499
Pool4_2_TGGGATTTCCGGCAGT-1	Structural Astrocytes	-5.43285	-1.56202
Pool4_2_TGGGCGTGTATGCTTG-1	Structural Astrocytes	-3.94072	2.83427
Pool4_2_TGGGTTACAGTTGGTT-1	Structural Astrocytes	2.09495	-3.08572
Pool4_2_TGGTGATTCCCAGGCA-1	Structural Astrocytes	5.41305	5.36633
Pool4_2_TGGTTAGCAAATCGTC-1	Structural Astrocytes	2.29939	-1.79708
Pool4_2_TGGTTAGTCTACCCAC-1	Structural Astrocytes	2.92186	-1.15461
Pool4_2_TGTAACGAGGGCAACT-1	Structural Astrocytes	-0.792293	-2.66361
Pool4_2_TGTACAGTCGTTCTGC-1	Structural Astrocytes	-2.87889	4.05675
Pool4_2_TGTCAGACATGACGAG-1	Structural Astrocytes	3.6058	-0.996152
Pool4_2_TGTCCACGTTTAGAGA-1	Structural Astrocytes	0.576459	-2.53548
Pool4_2_TGTGCGGGTTAAACAG-1	Structural Astrocytes	2.32218	-4.78903
Pool4_2_TGTGGCGGTCTTAGTG-1	Structural Astrocytes	2.01301	0.752232
Pool4_2_TGTTCCGGTTGACTGT-1	Structural Astrocytes	-2.49746	1.99053
Pool4_2_TGTTCTATCCGTGTCT-1	Structural Astrocytes	-2.8266	3.2609
Pool4_2_TGTTGAGTCCCTTGGT-1	Structural Astrocytes	-2.35871	3.21956
Pool4_2_TTAATCCCACTCCCTA-1	Structural Astrocytes	3.40207	3.43343
Pool4_2_TTACCATAGGGCAGTT-1	Structural Astrocytes	4.1267	-0.735373
Pool4_2_TTACCATCACCGGTCA-1	Structural Astrocytes	-3.34652	-1.83812
Pool4_2_TTACCGCAGTTACGAA-1	Structural Astrocytes	0.308057	-3.96045
Pool4_2_TTACGCCCAAGTCGTT-1	Structural Astrocytes	1.41353	-2.53925
Pool4_2_TTACTGTCAGTAACCT-1	Structural Astrocytes	-2.28843	-2.49583
Pool4_2_TTAGGCATCCCAAGCG-1	Structural Astrocytes	3.28447	-2.17453
Pool4_2_TTATTGCGTACTAGCT-1	Structural Astrocytes	2.56536	-4.94511
Pool4_2_TTCAGGAAGGGACCAT-1	Structural Astrocytes	-6.09567	0.282637
Pool4_2_TTCCAATTCTGGTGCG-1	Structural Astrocytes	1.71546	-2.44496
Pool4_2_TTCCACGGTACGGATG-1	Structural Astrocytes	-0.0286444	1.27417
Pool4_2_TTCCACGGTATCCCAA-1	Structural Astrocytes	-1.08472	-3.55049
Pool4_2_TTCCGTGAGCCACCGT-1	Structural Astrocytes	-0.582433	-1.93485
Pool4_2_TTCCTTCAGACCATAA-1	Structural Astrocytes	3.65723	-1.81685
Pool4_2_TTCTAACGTTAAGTCC-1	Structural Astrocytes	0.34752	-1.0546
Pool4_2_TTCTGTACACCTGCGA-1	Structural Astrocytes	3.86692	0.369677
Pool4_2_TTGCATTCAACCAGAG-1	Structural Astrocytes	2.12784	-5.42415
Pool4_2_TTGCATTGTATGTGTC-1	Structural Astrocytes	1.31939	-1.31568
Pool4_2_TTGCGTCTCTGGACCG-1	Structural Astrocytes	2.63445	-0.202349
Pool4_2_TTGGTTTTCATTGTTC-1	Structural Astrocytes	1.13312	-0.368098
Pool4_2_TTGTGGATCGCTCCTA-1	Structural Astrocytes	1.29975	0.334681
Pool4_2_TTGTGTTGTTATAGAG-1	Structural Astrocytes	3.03555	-4.25996
Pool4_2_TTGTTCAAGCGTGCTC-1	Structural Astrocytes	-1.19166	-2.05549
Pool4_2_TTGTTGTAGCGACAGT-1	Structural Astrocytes	5.11298	1.23614
Pool4_2_TTGTTGTAGGCTCACC-1	Structural Astrocytes	5.33987	1.01005
Pool4_2_TTGTTTGTCTTCCGTG-1	Structural Astrocytes	3.00277	-3.08916
Pool4_2_TTTACTGTCAACTACG-1	Structural Astrocytes	1.83987	-2.90793
Pool4_2_TTTATGCGTCATATGC-1	Structural Astrocytes	1.95447	0.581641
Pool4_2_TTTCCTCAGAGCCGTA-1	Structural Astrocytes	-4.3439	-3.25885
Pool4_2_TTTGGAGGTTTGAAAG-1	Structural Astrocytes	0.8803	-2.42049
Pool4_2_TTTGGTTAGACAGCTG-1	Structural Astrocytes	1.58124	-1.2232
Pool4_2_TTTGGTTGTTGGCCGT-1	Structural Astrocytes	-4.13898	-1.23926
Pool4_2_TTTGTTGCAGTGACCC-1	Structural Astrocytes	0.645448	-0.607758
g4_g4_1_AATTGTGTCATCACTT-1	Structural Astrocytes	1.69411	1.19774
g4_g4_1_ACTCACTGTTCATCTA-1	Structural Astrocytes	-0.905528	-1.74634
g4_g4_1_AGGGCTACACGTAAGG-1	Structural Astrocytes	-4.55679	1.74878
g4_g4_1_ATCACAATCGATTCTT-1	Structural Astrocytes	-0.406057	-0.169321
g4_g4_1_ATGAATGCACAATGCC-1	Synaptic Astrocytes	12.6126	0.0493816
g4_g4_1_ATTACGTCACGCAACT-1	Structural Astrocytes	3.4816	-0.750925
g4_g4_1_ATTGGTTCATTGTCCT-1	Structural Astrocytes	1.06392	1.05615
g4_g4_1_CAATCTAAGACTTATG-1	Structural Astrocytes	0.876733	-4.22088
g4_g4_1_CACTTTGTCATGCCTC-1	Structural Astrocytes	2.00034	-2.48108
g4_g4_1_CAGAATCTCAATTGGC-1	Structural Astrocytes	0.921645	-4.79118
g4_g4_1_CCAAACTAGTCAGTAC-1	Structural Astrocytes	1.74692	-0.110052
g4_g4_1_CCACACAAGTTTGTCT-1	Structural Astrocytes	2.55255	-4.99098
g4_g4_1_CCAGCTAAGGTCGAGG-1	Structural Astrocytes	-6.9282	1.88295
g4_g4_1_CCAGCTAAGTTATTCC-1	Structural Astrocytes	3.02429	-0.35099
g4_g4_1_CCCGTAAAGAAACTGG-1	Structural Astrocytes	-4.58502	1.74427
g4_g4_1_CCTATATTCGGCCAGT-1	Structural Astrocytes	-3.40428	-5.86917
g4_g4_1_CGCACCACAGTTAAAG-1	Structural Astrocytes	-0.199873	-0.137649
g4_g4_1_CGTCCTAGTCATTGTC-1	Structural Astrocytes	3.18441	-1.00479
g4_g4_1_CGTGCTTTCATCACTT-1	Structural Astrocytes	0.17241	-5.71739
g4_g4_1_CTATGTTTCCCAGTAG-1	Structural Astrocytes	-5.40558	1.70185
g4_g4_1_CTCACTCAGTTCCCGT-1	Structural Astrocytes	-3.3038	1.04903
g4_g4_1_CTCATTAGTAGCTGCG-1	Structural Astrocytes	6.57697	1.84024
g4_g4_1_CTCTAAGCATTGCAGC-1	Structural Astrocytes	-3.83251	-0.121043
g4_g4_1_CTTGACGAGTCAGTAC-1	Structural Astrocytes	-6.44362	0.380479
g4_g4_1_GAACTTATCCAGGGAG-1	Structural Astrocytes	-2.4508	2.87965
g4_g4_1_GAGATAAGTTGGTTAG-1	Structural Astrocytes	-0.268548	0.642628
g4_g4_1_GATGCAGCAAAGGCCA-1	Structural Astrocytes	-2.90655	1.48411
g4_g4_1_GATTTGCAGGTTAGCT-1	Structural Astrocytes	3.29197	-3.83471
g4_g4_1_GCAAGTGCAAAGCGCA-1	Structural Astrocytes	-2.22245	-3.4745
g4_g4_1_GCACGGTTCTTAAGTG-1	Structural Astrocytes	-4.57297	1.17009
g4_g4_1_GCTGTGATCGGCTAGC-1	Structural Astrocytes	-4.49063	0.1595
g4_g4_1_GGCCTAATCCTAAATG-1	Synaptic Astrocytes	10.8643	-0.940018
g4_g4_1_GGCCTTCGTGATTACG-1	Structural Astrocytes	5.04186	0.595377
g4_g4_1_GGCGTTATCTTTAAGG-1	Structural Astrocytes	0.843504	-4.30241
g4_g4_1_GGCTGGTTCCTTGAGG-1	Structural Astrocytes	2.19316	0.525615
g4_g4_1_GGGTTATTCCTGTTCA-1	Structural Astrocytes	-3.54912	0.483832
g4_g4_1_GGTTCCCGTCATCAAG-1	Synaptic Astrocytes	12.7847	-2.74674
g4_g4_1_GTCCTCAGTATTCGCT-1	Structural Astrocytes	2.3227	-5.14069
g4_g4_1_GTTTAACCAGTAAAGC-1	Structural Astrocytes	1.66318	-2.7815
g4_g4_1_GTTTGTCGTCATGCAA-1	Structural Astrocytes	-5.67846	1.05507
g4_g4_1_TAAGTAGCACTAGGTC-1	Structural Astrocytes	-5.66049	-3.53885
g4_g4_1_TACGTACAGAGGGACT-1	Structural Astrocytes	-4.61143	-3.12882
g4_g4_1_TATGGTCAGAGGCTAA-1	Structural Astrocytes	0.0280032	-0.44802
g4_g4_1_TATGGTCAGCAAGACA-1	Structural Astrocytes	2.37658	-5.42056
g4_g4_1_TGAGCACGTTGCAATG-1	Structural Astrocytes	-5.76541	-0.337453
g4_g4_1_TGAGGAGGTGCTTACT-1	Structural Astrocytes	-3.65482	-0.12978
g4_g4_1_TTATAGCCATGAATAG-1	Structural Astrocytes	-5.41257	-0.351859
g4_g4_1_TTCACTGTCCTAATTC-1	Structural Astrocytes	-6.85187	-1.0742
g4_g4_1_TTGCATTTCTCACAAA-1	Structural Astrocytes	3.5947	-1.07427
g4_g4_1_TTGCTTAGTGGAAACG-1	Structural Astrocytes	1.84723	-5.8487
g4_g4_2_AATCCGTAGCATGCAT-1	Structural Astrocytes	4.82973	1.19771
g4_g4_2_AATGGCGCATAACGGG-1	Structural Astrocytes	-4.55033	-1.84507
g4_g4_2_ACAACAGAGCAACATC-1	Structural Astrocytes	2.79302	-0.466668
g4_g4_2_ACCAAGTTCTAAGGAG-1	Structural Astrocytes	-0.0168601	-4.09265
g4_g4_2_ACCACATAGTGCACGC-1	Structural Astrocytes	1.42481	-1.99993
g4_g4_2_ACCCAGGGTGTTGTAG-1	Structural Astrocytes	4.04106	-0.355517
g4_g4_2_ACCTAAATCTATGACA-1	Structural Astrocytes	-4.40157	3.39194
g4_g4_2_AGCTAAACAGTATGTT-1	Structural Astrocytes	0.377515	-6.68563
g4_g4_2_AGCTTGGTCTTAATGG-1	Structural Astrocytes	1.79594	2.67531
g4_g4_2_AGGAACGGTAGGTTTG-1	Structural Astrocytes	-5.76694	-2.96876
g4_g4_2_AGGTTAGAGCTGCACA-1	Structural Astrocytes	-8.59456	-0.573466
g4_g4_2_ATGACGAAGCAAGGAC-1	Structural Astrocytes	-3.09816	-4.285
g4_g4_2_ATGTCAATCCTCAGTC-1	Synaptic Astrocytes	12.2332	-2.70021
g4_g4_2_ATTCGTTTCCAACTGG-1	Structural Astrocytes	-1.81768	-0.047881
g4_g4_2_ATTGCAGGTAATTAGC-1	Synaptic Astrocytes	10.1951	0.109516
g4_g4_2_CAAGCTAGTAATGGCC-1	Structural Astrocytes	0.22197	-5.2981
g4_g4_2_CAAGGTAAGGATTGCT-1	Structural Astrocytes	-3.51649	-3.21114
g4_g4_2_CACTGACCAGCTCATA-1	Synaptic Astrocytes	13.8155	-2.83654
g4_g4_2_CCAGTTTGTTCCTGAT-1	Structural Astrocytes	-4.17491	2.10557
g4_g4_2_CCGATGCAGACAAGTG-1	Synaptic Astrocytes	8.21805	1.1355
g4_g4_2_CCTAAATCACCCACCT-1	Structural Astrocytes	-1.9836	-7.36654
g4_g4_2_CCTGACTTCGGTTACG-1	Structural Astrocytes	-7.89837	0.171642
g4_g4_2_CGCACAATCGTGCTTC-1	Structural Astrocytes	2.50958	0.166053
g4_g4_2_CGCGGATTCATAACTG-1	Synaptic Astrocytes	10.3144	-1.42466
g4_g4_2_CGCTTGCGTGCATCGG-1	Structural Astrocytes	-7.63997	-0.0864236
g4_g4_2_CGGTTATAGTAACGGA-1	Structural Astrocytes	-6.04271	2.53159
g4_g4_2_CGTACGGGTATTACCC-1	Structural Astrocytes	-6.07392	0.830891
g4_g4_2_CGTTAACAGCCTGTTC-1	Structural Astrocytes	1.9133	-5.12371
g4_g4_2_CGTTATTTCAAACTCA-1	Structural Astrocytes	4.76481	0.374878
g4_g4_2_CTAGTCGAGCTGTACG-1	Structural Astrocytes	-5.95678	-2.14098
g4_g4_2_CTATTGAAGTATCGCG-1	Structural Astrocytes	-2.76224	-2.83585
g4_g4_2_CTCATTAGTTACAACG-1	Structural Astrocytes	-3.29486	1.95818
g4_g4_2_CTGTACCTCGCGCTAA-1	Structural Astrocytes	2.09318	-5.43047
g4_g4_2_CTTAAGGGTCCGCTGT-1	Structural Astrocytes	-3.66852	-2.20075
g4_g4_2_CTTGCGCGTTGAAGCC-1	Structural Astrocytes	1.50657	-5.17109
g4_g4_2_GACGCCTAGGCGCTAC-1	Structural Astrocytes	-3.93564	0.951579
g4_g4_2_GAGGTGAGTTGCGGAT-1	Synaptic Astrocytes	10.7636	-0.876547
g4_g4_2_GCAGGAAGTGCTCCAC-1	Structural Astrocytes	1.48634	-0.255036
g4_g4_2_GCAGGTGAGTATTGCA-1	Synaptic Astrocytes	13.3957	-2.81706
g4_g4_2_GCCTGACAGGTGAGAC-1	Structural Astrocytes	-0.881897	0.499953
g4_g4_2_GCTATAGGTAAGTCGC-1	Structural Astrocytes	2.16348	-2.75017
g4_g4_2_GCTTAGTAGGCCTTAG-1	Structural Astrocytes	1.11683	-1.08226
g4_g4_2_GGAGCGATCTATCGCC-1	Structural Astrocytes	2.06141	-3.90022
g4_g4_2_GGCATTGTCCCTGGTT-1	Structural Astrocytes	2.61488	-4.69641
g4_g4_2_GGGAATATCAATGACC-1	Structural Astrocytes	-0.388589	0.976447
g4_g4_2_GGGTGAAGTAGCCTCC-1	Structural Astrocytes	-6.92156	1.0539
g4_g4_2_GGTCGGTTCCTAAGAC-1	Structural Astrocytes	-6.77762	2.60516
g4_g4_2_GGTTGCTCAGTAGGAT-1	Structural Astrocytes	5.62189	1.30182
g4_g4_2_GTAGTTTCACCCTCAC-1	Structural Astrocytes	-2.00439	0.999111
g4_g4_2_GTCATTAAGAGCCGGA-1	Structural Astrocytes	-4.81793	0.487315
g4_g4_2_GTCGCAATCCTCACTA-1	Structural Astrocytes	-3.02111	2.77921
g4_g4_2_GTCTTTGTCTTAGCCC-1	Structural Astrocytes	2.25085	0.423041
g4_g4_2_GTTGCATAGGAGTAAT-1	Structural Astrocytes	-0.496113	0.00681038
g4_g4_2_GTTGCGGGTCATGAGC-1	Structural Astrocytes	-2.23859	4.57715
g4_g4_2_GTTTCAGCAGGCAAGC-1	Structural Astrocytes	1.1571	-0.266431
g4_g4_2_GTTTGTAAGCCGCAGT-1	Structural Astrocytes	-5.38347	0.708197
g4_g4_2_GTTTGTCGTATGGTGC-1	Structural Astrocytes	-0.924986	-4.88806
g4_g4_2_GTTTGTTTCATGCGTG-1	Structural Astrocytes	3.65685	-2.42277
g4_g4_2_TAGCTAATCAAGCTAC-1	Structural Astrocytes	-2.11787	-4.26277
g4_g4_2_TAGCTAATCAATGAGG-1	Structural Astrocytes	-2.1754	-4.17666
g4_g4_2_TAGCTTAAGAATGACG-1	Structural Astrocytes	-6.62369	-0.436278
g4_g4_2_TCAAACCAGGATAAAC-1	Structural Astrocytes	-1.07488	-3.34592
g4_g4_2_TCAGGAGCAGTTTACG-1	Synaptic Astrocytes	14.1244	-2.88933
g4_g4_2_TCGCTAACAGCGCTTG-1	Structural Astrocytes	-2.43245	1.67228
g4_g4_2_TCTAAGGGTGGAAACG-1	Structural Astrocytes	1.75812	-4.35592
g4_g4_2_TCTACCTCAGCTTAAT-1	Structural Astrocytes	3.21337	-1.28567
g4_g4_2_TCTCACCAGGTCCAAT-1	Structural Astrocytes	2.6423	-4.88345
g4_g4_2_TCTCCTCGTAGCTAAT-1	Structural Astrocytes	2.94986	-4.8811
g4_g4_2_TCTTAGTTCATGGCCA-1	Structural Astrocytes	-0.402889	0.990456
g4_g4_2_TGAACAACAATTGACT-1	Structural Astrocytes	2.92803	-0.669833
g4_g4_2_TGTGCGGGTTGCCTCA-1	Structural Astrocytes	-2.10858	-2.39974
g4_g4_2_TTGAGGCGTAGCAGCT-1	Structural Astrocytes	-2.65421	0.526251
g4_g4_2_TTGCAGCCATACCCGG-1	Structural Astrocytes	1.09977	-6.04228
g4_g4_2_TTTAAGGTCCGTTATT-1	Structural Astrocytes	-0.0684753	-4.78718
g4_g4_2_TTTCTCACAGGATAAC-1	Structural Astrocytes	-2.66376	-1.07028
g4_g4_2_TTTGGCTGTCTCACTG-1	Structural Astrocytes	0.256746	0.869024
Pool5_1_AAACCCAAGAAACCCG-1	Structural Astrocytes	-7.36128	-0.304236
Pool5_1_AAAGGATAGATACGAT-1	Structural Astrocytes	-3.37637	1.54145
Pool5_1_AAAGGGCGTGGTCTCG-1	Structural Astrocytes	-7.49994	-0.258038
Pool5_1_AAAGGTAGTTAGGGTG-1	Structural Astrocytes	-3.94826	0.838389
Pool5_1_AACAACCTCCCTTCCC-1	Structural Astrocytes	-1.69396	-0.617114
Pool5_1_AACCTTTGTCCGGACT-1	Structural Astrocytes	-0.250585	-1.15348
Pool5_1_AACGTCATCCTAGCCT-1	Structural Astrocytes	-3.97903	1.0553
Pool5_1_AACTTCTTCTGGCTGG-1	Structural Astrocytes	-0.435473	-1.38014
Pool5_1_AAGACAACAGTGGCTC-1	Structural Astrocytes	-5.02702	0.0532638
Pool5_1_AAGGAATGTTCAGGTT-1	Structural Astrocytes	-0.958788	-1.16364
Pool5_1_AATCACGCAGCACCCA-1	Structural Astrocytes	-3.27086	2.28418
Pool5_1_ACACCAATCCTCCACA-1	Structural Astrocytes	-3.22005	-0.298663
Pool5_1_ACACGCGCACGACAAG-1	Structural Astrocytes	0.16825	-2.88109
Pool5_1_ACCCTTGAGAAGTGTT-1	Structural Astrocytes	-4.61485	0.686579
Pool5_1_ACCGTTCGTGAGGATC-1	Structural Astrocytes	-6.02089	1.57663
Pool5_1_ACGTTCCTCTCAAAGC-1	Structural Astrocytes	4.50529	2.24679
Pool5_1_ACTATGGTCGAGTACT-1	Structural Astrocytes	-0.0396924	-2.84979
Pool5_1_ACTTTCAGTGCATTTG-1	Structural Astrocytes	-2.15798	-2.18734
Pool5_1_AGAGAATAGCGATGCA-1	Structural Astrocytes	-3.87645	-0.653601
Pool5_1_AGAGCAGGTACGAAAT-1	Structural Astrocytes	-6.56092	-0.906028
Pool5_1_AGAGCAGGTTGACGGA-1	Structural Astrocytes	0.474873	-6.44321
Pool5_1_AGAGCCCTCACATCAG-1	Structural Astrocytes	-1.78171	-0.000523252
Pool5_1_AGATCGTCAGTGGCTC-1	Structural Astrocytes	-3.97448	-3.8753
Pool5_1_AGATGAACAGTAGTGG-1	Structural Astrocytes	-6.44138	-1.16765
Pool5_1_AGCCAATTCCGTTGGG-1	Structural Astrocytes	0.0506036	-0.454755
Pool5_1_AGCGCTGGTTTGAAAG-1	Structural Astrocytes	-8.53528	0.07559
Pool5_1_AGGAAATTCATTCGTT-1	Structural Astrocytes	-4.27336	-0.273842
Pool5_1_AGGAGGTAGCAGCCCT-1	Structural Astrocytes	-4.7625	-1.25896
Pool5_1_AGTACCAAGCATTTCG-1	Structural Astrocytes	-5.80034	0.240033
Pool5_1_AGTACTGCAGCTCCTT-1	Structural Astrocytes	-2.88465	-2.07393
Pool5_1_AGTCAACAGTAGGTTA-1	Structural Astrocytes	4.91631	2.54126
Pool5_1_AGTGATCAGATTTGCC-1	Structural Astrocytes	0.71735	-3.77918
Pool5_1_ATAGAGAAGAGTGAAG-1	Structural Astrocytes	-6.56667	-0.634463
Pool5_1_ATATCCTCAAGAGTAT-1	Structural Astrocytes	-5.21138	-2.64976
Pool5_1_ATCCATTGTCCGGCAT-1	Structural Astrocytes	-0.096909	-1.43145
Pool5_1_ATCCGTCCACTACAGT-1	Structural Astrocytes	-3.57054	-2.58434
Pool5_1_ATCGATGCATTCGATG-1	Structural Astrocytes	-4.7365	-0.453431
Pool5_1_ATCGGCGTCTGTAAGC-1	Structural Astrocytes	-4.61483	0.667983
Pool5_1_ATCTCTATCTTCGTAT-1	Structural Astrocytes	1.03356	0.20501
Pool5_1_ATGACCAGTATCGTAC-1	Structural Astrocytes	-2.02726	-1.73884
Pool5_1_ATGAGTCCATAAGCAA-1	Structural Astrocytes	-0.000922763	-4.39287
Pool5_1_ATGATCGGTCAAGCCC-1	Structural Astrocytes	-4.80378	1.7982
Pool5_1_ATGCATGCAGTTAGGG-1	Structural Astrocytes	-2.63914	-2.79401
Pool5_1_ATGCCTCAGCTGAGTG-1	Structural Astrocytes	-0.546003	0.421255
Pool5_1_ATGCCTCAGTGCAAAT-1	Structural Astrocytes	-2.24778	-1.48357
Pool5_1_ATGCCTCTCTGCACCT-1	Structural Astrocytes	-3.67971	1.41185
Pool5_1_ATGTCCCGTTCGGACC-1	Structural Astrocytes	-3.22237	3.19297
Pool5_1_ATTCATCCACTCTAGA-1	Structural Astrocytes	-3.34273	0.165616
Pool5_1_CAACAACGTATACCCA-1	Structural Astrocytes	-7.3961	1.06246
Pool5_1_CAACGATGTCATCCCT-1	Structural Astrocytes	-4.55673	1.82913
Pool5_1_CACAGATGTCGAGTTT-1	Structural Astrocytes	-7.57389	0.92136
Pool5_1_CACATGACAACTCATG-1	Structural Astrocytes	-2.61879	1.82323
Pool5_1_CACCGTTGTGGCACTC-1	Structural Astrocytes	-3.47407	-1.59889
Pool5_1_CACGAATCAGTTCTAG-1	Structural Astrocytes	-0.760592	-1.01052
Pool5_1_CACGTGGGTCTGTTAG-1	Structural Astrocytes	-2.66743	-0.875339
Pool5_1_CACTGTCTCTGTGTGA-1	Structural Astrocytes	4.31502	1.94346
Pool5_1_CAGATCAGTTATGTCG-1	Structural Astrocytes	-4.49144	1.71041
Pool5_1_CAGCAATTCGCGAAGA-1	Structural Astrocytes	-7.83746	0.489624
Pool5_1_CAGCAGCAGTGTTGAA-1	Structural Astrocytes	-6.06514	1.09215
Pool5_1_CAGCCAGAGCGTATAA-1	Structural Astrocytes	1.30064	-3.89905
Pool5_1_CAGGCCACACGACTAT-1	Structural Astrocytes	-4.3465	-1.28551
Pool5_1_CAGGGCTTCCCTGTTG-1	Structural Astrocytes	-7.05549	0.457459
Pool5_1_CATACAGGTCTCTCCA-1	Structural Astrocytes	-5.19145	1.11284
Pool5_1_CATACAGGTTGGTGTT-1	Structural Astrocytes	7.447	2.93072
Pool5_1_CATCCGTGTTCTCCTG-1	Structural Astrocytes	-0.465422	-4.33968
Pool5_1_CCCATTGAGTGCACCC-1	Structural Astrocytes	2.19142	1.12836
Pool5_1_CCCGAAGTCGTGGACC-1	Structural Astrocytes	4.33476	2.61863
Pool5_1_CCGATGGAGGTCCAGA-1	Structural Astrocytes	-8.80047	0.955277
Pool5_1_CCTCAACCAACACAGG-1	Structural Astrocytes	-3.40997	-0.27538
Pool5_1_CCTCTCCAGAATTGTG-1	Structural Astrocytes	0.968826	-1.93461
Pool5_1_CCTGTTGGTCAGATTC-1	Structural Astrocytes	-3.07506	-0.0615724
Pool5_1_CCTGTTGTCTCATGCC-1	Structural Astrocytes	3.28229	1.11336
Pool5_1_CGATGCGAGACATGCG-1	Structural Astrocytes	-5.81708	2.11651
Pool5_1_CGCATGGCACTCCTGT-1	Structural Astrocytes	-3.70312	1.2811
Pool5_1_CGCCAGAAGCAGCCCT-1	Structural Astrocytes	-7.94564	-0.68293
Pool5_1_CGGAATTGTAGACAAT-1	Structural Astrocytes	-3.27327	-1.4603
Pool5_1_CGGACACAGGTCTGGA-1	Structural Astrocytes	4.64222	2.32902
Pool5_1_CGGAGAACAAGGATGC-1	Structural Astrocytes	-2.93536	-2.42088
Pool5_1_CGTCAAAAGTAGACAT-1	Structural Astrocytes	-5.68249	0.84256
Pool5_1_CTAAGTGTCGGTGTTA-1	Structural Astrocytes	3.12821	1.72605
Pool5_1_CTACAGATCAGCTTGA-1	Structural Astrocytes	-3.15001	-0.867206
Pool5_1_CTATAGGCACGCCACA-1	Structural Astrocytes	-4.81745	0.987426
Pool5_1_CTATCCGTCACTGGGC-1	Structural Astrocytes	-5.55246	2.0688
Pool5_1_CTCAAGAAGAGCCGTA-1	Structural Astrocytes	-4.54342	0.824253
Pool5_1_CTCAATTTCACGGGCT-1	Structural Astrocytes	-0.0778212	-3.27793
Pool5_1_CTCATGCTCAAAGAAC-1	Structural Astrocytes	-4.36069	-3.83095
Pool5_1_CTGAATGCAATTCTCT-1	Structural Astrocytes	-5.67936	-1.90131
Pool5_1_CTGCAGGGTTAGTCGT-1	Structural Astrocytes	-5.47026	-1.16516
Pool5_1_CTGCCATGTGCATGAG-1	Structural Astrocytes	2.20338	1.15143
Pool5_1_CTGCTCACACGGAAGT-1	Structural Astrocytes	-5.15517	-4.50721
Pool5_1_CTGGTCTGTCCGGCAT-1	Structural Astrocytes	-0.555932	-2.27168
Pool5_1_CTGTATTAGAGGACTC-1	Structural Astrocytes	3.71587	2.08032
Pool5_1_CTGTATTAGATTAGTG-1	Structural Astrocytes	-3.2856	1.39511
Pool5_1_CTGTATTGTACTGCGC-1	Structural Astrocytes	-3.84951	-0.786646
Pool5_1_GAAACCTAGACCAGAC-1	Structural Astrocytes	-3.61607	0.286487
Pool5_1_GAACTGTCAATTAGGA-1	Structural Astrocytes	-3.74688	-0.85378
Pool5_1_GAACTGTGTGCAAGAC-1	Structural Astrocytes	-4.2735	0.590294
Pool5_1_GAAGCCCCAGCAGTAG-1	Structural Astrocytes	-2.94716	-2.67632
Pool5_1_GACCCAGAGAGAGCGG-1	Structural Astrocytes	-1.9831	-4.50006
Pool5_1_GACCCTTTCGCAGTCG-1	Structural Astrocytes	0.386093	-0.476069
Pool5_1_GACCGTGCACGCAGTC-1	Structural Astrocytes	-3.26046	-1.65255
Pool5_1_GACCTTCCACCAGCTG-1	Structural Astrocytes	3.60181	2.25094
Pool5_1_GACTATGAGGATACAT-1	Structural Astrocytes	-3.54422	2.74838
Pool5_1_GAGACTTGTCGTGGTC-1	Structural Astrocytes	-2.2479	-3.18541
Pool5_1_GAGCTGCTCGAGCACC-1	Structural Astrocytes	0.243522	-4.36779
Pool5_1_GAGTCATCAGAGATGC-1	Structural Astrocytes	-3.10967	-2.33038
Pool5_1_GAGTTACTCCTTCGAC-1	Structural Astrocytes	-3.82965	-2.17082
Pool5_1_GATGACTTCAACACGT-1	Structural Astrocytes	-3.55723	0.198674
Pool5_1_GATTCTTGTGGTCTTA-1	Structural Astrocytes	-3.0678	0.538846
Pool5_1_GATTGGTCACCAATTG-1	Structural Astrocytes	-4.26145	-0.444502
Pool5_1_GATTTCTCACGCTGAC-1	Structural Astrocytes	4.12499	0.657501
Pool5_1_GCAACATAGAATTCAG-1	Structural Astrocytes	0.46473	-1.51904
Pool5_1_GCAGCTGTCTCTGCTG-1	Structural Astrocytes	-2.78528	-3.58204
Pool5_1_GCAGGCTAGAACTCCT-1	Structural Astrocytes	-4.33768	2.62338
Pool5_1_GCATCGGAGCGCCCAT-1	Structural Astrocytes	-5.32953	0.650322
Pool5_1_GCCAGGTCACAAATGA-1	Structural Astrocytes	-1.58651	-2.80325
Pool5_1_GCCATGGCAAGAATAC-1	Structural Astrocytes	-2.02422	-0.66192
Pool5_1_GCCATGGCAGTTCTAG-1	Structural Astrocytes	-3.58298	-0.844579
Pool5_1_GCGTTTCGTACGATTC-1	Structural Astrocytes	5.75567	3.1518
Pool5_1_GGAGATGGTCTCGACG-1	Structural Astrocytes	-2.38639	6.37182
Pool5_1_GGATGTTGTCTAGTGT-1	Structural Astrocytes	-4.96873	3.25007
Pool5_1_GGCTTGGAGTCATACC-1	Structural Astrocytes	-2.79689	-2.74838
Pool5_1_GGGAAGTGTCTGTGGC-1	Structural Astrocytes	0.110562	1.00817
Pool5_1_GGGTAGACAGAATTCC-1	Structural Astrocytes	-4.10977	-3.14503
Pool5_1_GGGTAGACAGTGTGGA-1	Structural Astrocytes	-5.58352	-2.3265
Pool5_1_GGGTCTGCAAGCGAAC-1	Structural Astrocytes	-1.40939	-0.36199
Pool5_1_GGTGGCTTCTGCTTTA-1	Structural Astrocytes	-3.07243	1.33881
Pool5_1_GGTGTCGCATACAGAA-1	Structural Astrocytes	0.75487	-4.25018
Pool5_1_GTAATGCTCGTTCTAT-1	Structural Astrocytes	-3.41748	1.52606
Pool5_1_GTAGCTAAGCTCGAAG-1	Structural Astrocytes	-0.810799	-3.62513
Pool5_1_GTCAAACGTATCGCAT-1	Structural Astrocytes	4.91785	1.64837
Pool5_1_GTCAGCGAGCAGTACG-1	Structural Astrocytes	-2.48768	-4.19308
Pool5_1_GTCAGCGGTTTACGAC-1	Structural Astrocytes	-2.04957	0.404323
Pool5_1_GTCATTTAGTATGAAC-1	Structural Astrocytes	-2.62998	0.110238
Pool5_1_GTCTCACCAGTTAAAG-1	Structural Astrocytes	-5.34156	-1.64113
Pool5_1_GTGAGTTAGTCATGCT-1	Structural Astrocytes	0.137434	-0.0701457
Pool5_1_GTGGAGATCACTGTTT-1	Structural Astrocytes	-2.75832	-0.128137
Pool5_1_GTGGTTACATGGCGCT-1	Structural Astrocytes	-5.21547	1.94372
Pool5_1_GTGGTTAGTCCTCCTA-1	Structural Astrocytes	-2.26666	-2.38622
Pool5_1_GTGTAACAGGTTAGTA-1	Structural Astrocytes	-5.73618	0.502078
Pool5_1_GTGTCCTTCACCTGGG-1	Structural Astrocytes	-2.89535	1.57911
Pool5_1_GTGTGGCGTTCCTACC-1	Structural Astrocytes	-4.30589	1.4413
Pool5_1_GTGTTAGCAAATGCGG-1	Structural Astrocytes	-7.07411	0.448365
Pool5_1_GTTACGACACCGCTGA-1	Structural Astrocytes	-4.24291	-3.25735
Pool5_1_GTTCGCTCATAGAGGC-1	Structural Astrocytes	-6.98053	-0.262183
Pool5_1_TAACACGTCTGACGCG-1	Structural Astrocytes	1.18413	-5.5132
Pool5_1_TAATTCCCAATCTAGC-1	Structural Astrocytes	-4.54779	-1.72011
Pool5_1_TACCTCGAGTAAACGT-1	Structural Astrocytes	-1.90759	-7.38798
Pool5_1_TACGGGCTCACGAACT-1	Structural Astrocytes	6.02078	2.58893
Pool5_1_TAGATCGCATTCCTAT-1	Structural Astrocytes	-3.81911	-1.70011
Pool5_1_TATCCTAGTGTGTGTT-1	Structural Astrocytes	-1.67359	0.964991
Pool5_1_TATCTTGCATATCTCT-1	Structural Astrocytes	-5.68153	1.61808
Pool5_1_TATTCCACAAGTGGCA-1	Structural Astrocytes	-8.68574	1.95424
Pool5_1_TATTCCAGTACGATGG-1	Structural Astrocytes	-4.89877	-0.279879
Pool5_1_TATTCCATCTTGAGCA-1	Structural Astrocytes	-6.0017	1.63669
Pool5_1_TATTGCTCACTCTCGT-1	Structural Astrocytes	6.42315	2.69608
Pool5_1_TATTGCTTCTTCGATT-1	Structural Astrocytes	6.73476	2.0156
Pool5_1_TCACACCTCACCCTGT-1	Structural Astrocytes	-4.31952	-2.7032
Pool5_1_TCACATTCACCAACAT-1	Structural Astrocytes	-1.05135	-1.95672
Pool5_1_TCAGCAACAGACTGCC-1	Structural Astrocytes	-3.27345	1.21764
Pool5_1_TCAGGGCTCGGAGTAG-1	Structural Astrocytes	-1.52271	-3.92509
Pool5_1_TCAGTTTTCTGAATCG-1	Structural Astrocytes	-3.89396	0.762121
Pool5_1_TCATTGTAGTAGGTTA-1	Structural Astrocytes	-3.47161	-1.39513
Pool5_1_TCCACCACAGAGTCTT-1	Structural Astrocytes	-3.35513	-0.52675
Pool5_1_TCCGAAACACTGATTG-1	Structural Astrocytes	0.832332	-2.34135
Pool5_1_TCCTCGACACGCTGCA-1	Structural Astrocytes	-0.554214	-0.252244
Pool5_1_TCCTCTTCAAGTCGTT-1	Structural Astrocytes	-3.7312	-1.39877
Pool5_1_TCCTCTTGTTGTGGAG-1	Structural Astrocytes	-1.98844	-4.96913
Pool5_1_TCCTTTCTCGGAGATG-1	Structural Astrocytes	1.28624	-1.49355
Pool5_1_TCGAAGTCACGGGTAA-1	Structural Astrocytes	-4.25907	-0.303511
Pool5_1_TCGAAGTTCACTGAAC-1	Structural Astrocytes	-2.98083	-0.529868
Pool5_1_TCGTGCTGTGTTAAAG-1	Structural Astrocytes	-2.10504	-4.71724
Pool5_1_TCTAACTAGTTACGGG-1	Structural Astrocytes	-2.05525	-3.58675
Pool5_1_TCTAACTGTACTAAGA-1	Structural Astrocytes	-3.64746	-3.44572
Pool5_1_TCTATCAAGCGCCTCA-1	Structural Astrocytes	-2.2704	-0.360044
Pool5_1_TCTCCGAGTTAAGGGC-1	Structural Astrocytes	-3.49167	1.05221
Pool5_1_TCTGGCTGTCCTCATC-1	Structural Astrocytes	-2.92955	1.34475
Pool5_1_TGAGACTTCGCTAATG-1	Structural Astrocytes	1.93429	0.137981
Pool5_1_TGAGCGCGTCCAAATC-1	Structural Astrocytes	-4.50786	0.644344
Pool5_1_TGATTCTTCCAGTACA-1	Structural Astrocytes	-1.34726	-4.51118
Pool5_1_TGCTCGTGTCTTCTAT-1	Structural Astrocytes	-4.64024	-0.755458
Pool5_1_TGCTGAAGTGTCCTAA-1	Structural Astrocytes	-8.38277	1.33886
Pool5_1_TGGGAAGAGCAACTCT-1	Structural Astrocytes	-5.92058	0.147647
Pool5_1_TGGGAGATCTCTATGT-1	Structural Astrocytes	-3.46541	1.07308
Pool5_1_TGTAACGTCGGTTCAA-1	Structural Astrocytes	-7.55183	1.24107
Pool5_1_TGTACAGTCGTCGCTT-1	Structural Astrocytes	-6.49902	-1.04938
Pool5_1_TGTGGCGGTGAGCCAA-1	Structural Astrocytes	-3.23197	2.60449
Pool5_1_TGTTGGAGTGGATTTC-1	Structural Astrocytes	-5.49558	0.837572
Pool5_1_TTAGGGTCACATCCCT-1	Structural Astrocytes	-1.83238	2.35235
Pool5_1_TTAGTCTGTTCCTAAG-1	Structural Astrocytes	-7.82783	-1.13844
Pool5_1_TTAGTCTTCAAGAATG-1	Structural Astrocytes	-6.57374	0.58814
Pool5_1_TTCAGGACAGAGGCAT-1	Structural Astrocytes	-1.73554	-2.6067
Pool5_1_TTCCTCTAGGTCACTT-1	Structural Astrocytes	-2.3066	4.14969
Pool5_1_TTCTCTCAGGTGTGAC-1	Structural Astrocytes	-3.97405	-0.580864
Pool5_1_TTGCGTCTCGCTACAA-1	Structural Astrocytes	5.78981	1.89584
Pool5_1_TTGGGATTCAGCTAGT-1	Structural Astrocytes	-3.71721	-5.09705
Pool5_1_TTGGGTATCGCGCCAA-1	Structural Astrocytes	-6.74104	-0.122276
Pool5_1_TTGTGTTAGTGAATAC-1	Structural Astrocytes	-4.13909	-1.63303
Pool5_1_TTTATGCCACAGTATC-1	Structural Astrocytes	-3.97912	-2.87647
Pool5_1_TTTCAGTAGCTGGCCT-1	Structural Astrocytes	-1.79817	-1.39117
Pool5_2_AAAGAACCACCCTAAA-1	Structural Astrocytes	4.97171	1.44194
Pool5_2_AAAGAACGTCGCACGT-1	Structural Astrocytes	-6.8036	0.794759
Pool5_2_AACAACCAGAACAGGA-1	Structural Astrocytes	-6.08359	0.0329227
Pool5_2_AACCATGCAAACCACT-1	Structural Astrocytes	3.43819	-0.231065
Pool5_2_AACCCAACAAGTTTGC-1	Structural Astrocytes	6.04802	2.47595
Pool5_2_AAGACTCCAGATCATC-1	Structural Astrocytes	-5.14009	-3.4942
Pool5_2_AAGCATCGTTCCTAAG-1	Structural Astrocytes	-3.63851	1.2207
Pool5_2_AAGCCATCAAAGCACG-1	Structural Astrocytes	-5.17114	-2.71121
Pool5_2_AATCGACGTCAACCAT-1	Structural Astrocytes	-5.59837	-3.20725
Pool5_2_AATGCCATCGTTCCTG-1	Structural Astrocytes	-4.54624	-1.14826
Pool5_2_AATTCCTGTCCACAGC-1	Structural Astrocytes	-2.87037	1.91339
Pool5_2_AATTTCCCATCATGAC-1	Structural Astrocytes	-6.91429	-1.13956
Pool5_2_ACCACAATCACAAGGG-1	Structural Astrocytes	-0.573294	-2.22878
Pool5_2_ACCCTTGGTCTACATG-1	Structural Astrocytes	2.22153	0.639571
Pool5_2_ACTATCTAGACCTTTG-1	Structural Astrocytes	3.12444	0.633021
Pool5_2_ACTATGGGTGGCCACT-1	Structural Astrocytes	-1.3366	-6.0899
Pool5_2_ACTTTCAAGTAAGCAT-1	Structural Astrocytes	-0.35023	-3.28706
Pool5_2_AGACCATGTGTTCGTA-1	Structural Astrocytes	4.82073	2.11573
Pool5_2_AGACCCGCACGGCGTT-1	Structural Astrocytes	-4.60682	0.769938
Pool5_2_AGCCAATTCATACGGT-1	Structural Astrocytes	-6.23742	0.795549
Pool5_2_AGCCACGAGATTGTGA-1	Structural Astrocytes	-4.89463	-3.54742
Pool5_2_AGCCACGGTGGTCTAT-1	Structural Astrocytes	-3.49329	0.373713
Pool5_2_AGCGCTGAGGACAAGA-1	Structural Astrocytes	-6.16475	-0.661757
Pool5_2_AGCTCAAGTAGCACAG-1	Structural Astrocytes	-4.32998	0.656412
Pool5_2_AGCTCAATCCCGTTGT-1	Structural Astrocytes	-4.24414	2.43963
Pool5_2_AGGAATAAGAAGGATG-1	Structural Astrocytes	-4.16054	-0.129176
Pool5_2_AGGAATAGTGACGTCC-1	Structural Astrocytes	-1.66314	-3.01562
Pool5_2_AGGAATAGTGGGCTCT-1	Structural Astrocytes	-5.45518	0.898484
Pool5_2_AGGATAAGTCGGTGAA-1	Structural Astrocytes	-3.3511	-1.62815
Pool5_2_AGGGCCTAGACGCCCT-1	Structural Astrocytes	2.04914	-1.35852
Pool5_2_AGGGTGAAGTTGGACG-1	Structural Astrocytes	-3.03312	-1.68792
Pool5_2_AGGTCATTCTGCCTCA-1	Structural Astrocytes	0.614837	-3.554
Pool5_2_AGGTGTTGTACCAGAG-1	Structural Astrocytes	-2.46313	2.74318
Pool5_2_AGTAACCAGAGCCATG-1	Structural Astrocytes	-3.12646	1.03194
Pool5_2_AGTAACCAGCCTGACC-1	Structural Astrocytes	-2.4297	-1.09249
Pool5_2_AGTCATGAGGCATGCA-1	Structural Astrocytes	-4.46422	-0.951639
Pool5_2_AGTCATGTCGGCTATA-1	Structural Astrocytes	-4.44328	1.0843
Pool5_2_AGTTAGCTCAGGACAG-1	Structural Astrocytes	-4.49947	0.317182
Pool5_2_AGTTAGCTCTAGAACC-1	Structural Astrocytes	-6.03895	1.50086
Pool5_2_ATACCTTAGATTAGCA-1	Structural Astrocytes	-2.50473	-0.262148
Pool5_2_ATAGACCCAAGTATAG-1	Structural Astrocytes	-4.37086	-0.707102
Pool5_2_ATCAGGTTCCTGTAAG-1	Structural Astrocytes	-1.58733	-2.58564
Pool5_2_ATCCACCTCGCGCTGA-1	Structural Astrocytes	-2.51613	-5.46946
Pool5_2_ATCGTCCTCGGTAGAG-1	Structural Astrocytes	-5.65265	0.169231
Pool5_2_ATGAAAGTCCTGCTAC-1	Structural Astrocytes	-2.58215	0.171392
Pool5_2_ATGACCACACGTCTCT-1	Synaptic Astrocytes	8.30532	2.32197
Pool5_2_ATGGGAGGTGGTTCTA-1	Structural Astrocytes	-3.89957	-2.49957
Pool5_2_ATGGTTGCATCGCTGG-1	Structural Astrocytes	-0.415011	0.216776
Pool5_2_ATTATCCAGAGCACTG-1	Structural Astrocytes	-3.53185	-1.32207
Pool5_2_ATTCCCGAGTTCTACG-1	Structural Astrocytes	-6.30479	-1.70495
Pool5_2_ATTCCCGCACCGTACG-1	Structural Astrocytes	1.32733	7.0965
Pool5_2_ATTGTTCAGCGGTATG-1	Structural Astrocytes	-1.73066	-0.24127
Pool5_2_ATTTCTGGTAAGTAGT-1	Structural Astrocytes	-3.21416	2.00638
Pool5_2_CAACGGCGTGTTCGTA-1	Structural Astrocytes	-8.79998	1.0088
Pool5_2_CACCAAACAGCACGAA-1	Structural Astrocytes	-5.04233	-1.73444
Pool5_2_CACGTGGTCTGCACCT-1	Structural Astrocytes	-0.292424	-1.7297
Pool5_2_CACGTTCTCGCGCCAA-1	Structural Astrocytes	-5.64381	1.79007
Pool5_2_CAGCAGCAGTCGTTAC-1	Structural Astrocytes	-0.125286	-1.57307
Pool5_2_CATCCCAAGTGTTGAA-1	Structural Astrocytes	4.35122	1.39815
Pool5_2_CATCGGGCAGACAAGC-1	Structural Astrocytes	-4.75757	0.886394
Pool5_2_CATCGTCGTTGCTCGG-1	Structural Astrocytes	-7.44686	2.0156
Pool5_2_CATGAGTAGCTGAGCA-1	Structural Astrocytes	-1.741	-1.99604
Pool5_2_CATGCAACACTCAAGT-1	Structural Astrocytes	-6.03214	-0.900042
Pool5_2_CATGGTATCTCGTCAC-1	Structural Astrocytes	-4.26885	-4.20167
Pool5_2_CATTGCCGTCGAGTTT-1	Structural Astrocytes	-3.63632	-3.95479
Pool5_2_CCACACTAGAGGGTCT-1	Structural Astrocytes	-7.72857	0.595158
Pool5_2_CCCGAAGTCTATCGGA-1	Structural Astrocytes	1.13993	0.996977
[truncated: 128,131 more rows]

## Sheet: figure2a
cell_type	direction	n_deg
Oligo	Positive	2889
Oligo	Negative	1182
Astro	Positive	1053
Astro	Negative	657
OPCs	Positive	196
OPCs	Negative	194
Micro	Positive	468
Micro	Negative	45
D1	Positive	663
D1	Negative	216
D2	Positive	647
D2	Negative	228
D1/D2	Positive	435
D1/D2	Negative	253
FS	Positive	253
FS	Negative	144

## Sheet: figure2b
Cell_Type	Total_Counts	DEGs
Astro	1293477690	1716
CCK	16999238	97
CR	264415503	25
D1/D2	731103319	688
D1	6681369438	873
D2	5920324741	875
Epend	141713601	20
FS	513812428	397
LTS	43370527	0
Micro	347811651	164
Oligo	1735398053	4071
OPCs	444665266	390
Endo	61366330	20

## Sheet: figure2c
FDR for all 100 pathways, for each cell type										Similarity Matrix for each Pathway, as calculated by ClusterProfiler
ID	Oligo	Astro	OPC	Micro	DRD1	DRD2	DRD1/DRD2	FS			Neuronal System	Transmission Across Chemical Synapses	Neurotransmitter Receptors And Postsynaptic Signal Transmission	Muscle Contraction	Signaling By Gpcr	Nervous System Development	Cardiac Conduction	Response Of Eif2ak4 Gcn2 To Amino Acid Deficiency	Potassium Channels	Developmental Biology	Eukaryotic Translation Elongation	Eukaryotic Translation Initiation	Voltage Gated Potassium Channels	Nonsense Mediated Decay Nmd	Protein Protein Interactions At Synapses	L1cam Interactions	Regulation Of Expression Of Slits And Robos	Selenoamino Acid Metabolism	Signaling By Robo Receptors	G Alpha I Signalling Events	Neurexins And Neuroligins	Cellular Response To Starvation	Integration Of Energy Metabolism	Phase 0 Rapid Depolarisation	Influenza Infection	G Alpha Q Signalling Events	Srp Dependent Cotranslational Protein Targeting To Membrane	Interaction Between L1 And Ankyrins	Regulation Of Insulin Secretion	Opioid Signalling	Activation Of The Mrna Upon Binding Of The Cap Binding Complex And Eifs And Subsequent Binding To 43s	Cellular Responses To Stimuli	Interleukin 36 Pathway	Rrna Processing	Interleukin 4 And Interleukin 13 Signaling	Metabolism Of Amino Acids And Derivatives	Signaling By Receptor Tyrosine Kinases	Leishmania Infection	Infectious Disease
Runx1 And Foxp3 Control The Development Of Regulatory T Lymphocytes Tregs	0.847781	0.186312	0.947208	0.0013611	0.462979	0.330168	0.78587	0.195655		Neuronal System	NA	0.629534	0.481771	0.0600775	0.0816327	0.0563218	0.0677966	0	0.240209	0.0443515	0	0	0.101828	0	0.220779	0.0668103	0	0	0.0105448	0.0996441	0.14026	0	0.129108	0.0246914	0.00186567	0.054902	0	0.00485437	0.112745	0.123188	0	0.0577452	0.0025974	0	0.0021692	0.00715308	0.0443038	0.0804124	0.0573139
Interleukin 36 Pathway	0.0166847	0.00144138	0.92115	0.609033	0.0796693	0.0312396	0.00590491	0.420641		Transmission Across Chemical Synapses	NA	NA	0.714286	0.0379747	0.0914286	0.0625	0.0396601	0	0.0833333	0.0481132	0	0	0	0	0.0811688	0.0881459	0	0	0.0138889	0.129108	0.0596491	0	0.166102	0.0373134	0.00250627	0.0664894	0	0	0.144404	0.184116	0	0.0649215	0	0	0.00308642	0.0088968	0.0487805	0.112069	0.0649225
Heme Signaling	0.920951	0.00228864	0.906817	0.742024	0.850432	0.708128	0.913621	0.00686528		Neurotransmitter Receptors And Postsynaptic Signal Transmission	NA	NA	NA	0.035503	0.103448	0.057101	0.0371622	0	0.10757	0.0416254	0	0	0	0	0.0705882	0.0955882	0	0	0.016129	0.153425	0.0614035	0	0.163934	0.0331754	0.00294985	0.0825397	0	0	0.137168	0.235023	0	0.0633333	0	0	0	0	0.0519263	0.135417	0.0602041
Metabolism Of Lipids	0.829815	0.00107437	9.95029e-05	0.0511511	0.119135	0.266075	0.121971	0.0263851		Muscle Contraction	NA	NA	NA	NA	0.0163934	0.0447761	0.628571	0	0.0756303	0.0331325	0	0	0.0252525	0	0	0.0574713	0	0	0.00849858	0.0257069	0	0	0.0314961	0.180723	0	0.00949367	0	0.0714286	0.0352423	0.0379747	0	0.0140998	0	0	0.00829876	0	0.0133779	0.0166667	0.0139581
Metal Sequestration By Antimicrobial Proteins	1	0.246941	0.990907	0.000178191	0.755769	0.708128	0.988644	0.989384		Signaling By Gpcr	NA	NA	NA	NA	NA	0.0456349	0.0142857	0	0.0286678	0.0398496	0	0	0	0.00317965	0.00331675	0.016129	0	0	0.0142857	0.410112	0.0034965	0	0.0921986	0.00917431	0.00149031	0.299228	0	0	0.0748175	0.151631	0	0.0488202	0	0	0.0153061	0	0.0514786	0.0856672	0.0505747
Antimicrobial Peptides	0.920951	0.0911044	0.113807	1.89384e-07	0.510763	0.0968046	0.69867	0.225303		Nervous System Development	NA	NA	NA	NA	NA	NA	0.0313972	0.156364	0.00319489	0.574157	0.158672	0.155477	0.0034904	0.186472	0.00809061	0.208955	0.284916	0.154676	0.35568	0.0131406	0.00680272	0.143095	0.0144	0.030853	0.148087	0.0282738	0.153298	0.0578358	0.0150502	0.00980392	0.0644007	0.149516	0	0.132921	0.00654664	0.159675	0.116438	0.0463679	0.169192
Immunoregulatory Interactions Between A Lymphoid And A Non Lymphoid Cell	1	0.068932	0.411475	9.46979e-06	0.0362075	0.104553	0.733628	0.678023		Cardiac Conduction	NA	NA	NA	NA	NA	NA	NA	0	0.0979381	0.0228216	0	0	0.038961	0	0	0.0639269	0	0	0.00320513	0.0259366	0	0	0.0379147	0.264463	0	0.00729927	0	0.101449	0.0434783	0.0463918	0	0.0101925	0	0	0	0	0.00896057	0.0194553	0.0145833
Cell Surface Interactions At The Vascular Wall	0.847781	0.00165573	0.106139	0.0748158	0.55792	0.330168	0.0954465	0.00303739		Response Of Eif2ak4 Gcn2 To Amino Acid Deficiency	NA	NA	NA	NA	NA	NA	NA	NA	0	0.0990888	0.811321	0.689922	0	0.677165	0	0	0.511905	0.716667	0.417476	0	0	0.662252	0	0	0.511905	0	0.688	0	0	0	0.303279	0.129702	0	0.407583	0	0.260479	0.00743494	0	0.0991926
Anchoring Fibril Formation	0.782726	0.00342671	0.529494	0.913909	0.16885	0.282688	0.193342	0.265907		Potassium Channels	NA	NA	NA	NA	NA	NA	NA	NA	NA	0.00209424	0	0	0.408602	0	0	0.00990099	0	0	0	0.0582524	0	0	0.12426	0	0	0.0646552	0	0.0165289	0.147887	0.101266	0	0.0188902	0	0	0	0	0	0.0737327	0.0172228
Integrin Cell Surface Interactions	0.110208	0.00144138	0.400488	0.170442	0.396981	0.539357	0.82022	0.732198		Developmental Biology	NA	NA	NA	NA	NA	NA	NA	NA	NA	NA	0.0987371	0.103255	0.00221729	0.116438	0.00634249	0.119129	0.175317	0.0971751	0.219146	0.00732601	0.00545852	0.0936491	0.0136842	0.0204778	0.111232	0.018981	0.0966292	0.0322581	0.0118919	0.0063762	0.0452489	0.153738	0	0.0881148	0.0205405	0.109448	0.120926	0.0360453	0.188927
Binding And Uptake Of Ligands By Scavenger Receptors	1	3.33333e-09	0.437892	6.08341e-05	1	0.708128	0.327416	0.427798		Eukaryotic Translation Elongation	NA	NA	NA	NA	NA	NA	NA	NA	NA	NA	NA	0.693548	0	0.722689	0	0	0.5375	0.767857	0.434343	0	0	0.547771	0	0	0.5375	0	0.735043	0	0	0	0.290598	0.112113	0	0.423645	0	0.262997	0.0037594	0	0.102684
Scavenging Of Heme From Plasma	0.0463312	3.33333e-09	1	5e-09	1	0.67463	0.6	0.420641		Eukaryotic Translation Initiation	NA	NA	NA	NA	NA	NA	NA	NA	NA	NA	NA	NA	0	0.615385	0	0	0.478261	0.623188	0.396396	0	0	0.494444	0	0	0.462366	0	0.601399	0	0	0	0.5	0.11125	0	0.375546	0	0.243626	0.00358423	0	0.0971751
Erythrocytes Take Up Oxygen And Release Carbon Dioxide	0.0922275	0.00198643	1	0.680868	1	0.62075	0.535858	0.243611		Voltage Gated Potassium Channels	NA	NA	NA	NA	NA	NA	NA	NA	NA	NA	NA	NA	NA	0	0	0.0134228	0	0	0	0	0	0	0.0300752	0	0	0	0	0.0294118	0.0377358	0	0	0	0	0	0	0	0	0	0
Interleukin Receptor Shc Signaling	0.920951	0.222478	0.635849	0.00924736	0.983086	0.744641	0.370573	0.011349		Nonsense Mediated Decay Nmd	NA	NA	NA	NA	NA	NA	NA	NA	NA	NA	NA	NA	NA	NA	0	0	0.618182	0.646617	0.502463	0.00578035	0	0.483146	0.00956938	0	0.475138	0	0.623188	0	0	0.0103627	0.264706	0.11195	0	0.383929	0	0.247126	0.010929	0	0.100228
Role Of Lat2 Ntal Lab On Calcium Mobilization	0.718664	0.304735	0.324869	0.0748158	0.67507	0.426294	0.733628	2.03292e-08		Protein Protein Interactions At Synapses	NA	NA	NA	NA	NA	NA	NA	NA	NA	NA	NA	NA	NA	NA	NA	0.0153061	0	0	0	0	0.643678	0	0.010929	0	0	0.00833333	0	0	0.0128205	0	0	0	0.011236	0	0	0	0.00954198	0	0.0021322
Signaling By Ntrks	0.047061	0.491172	0.419011	0.0748158	0.387529	0.175222	0.975001	7.6966e-07		L1cam Interactions	NA	NA	NA	NA	NA	NA	NA	NA	NA	NA	NA	NA	NA	NA	NA	NA	0	0	0.0133333	0.0057971	0.0120482	0	0	0.107692	0.00757576	0.019084	0	0.276786	0	0.00518135	0	0.0279395	0	0	0.00526316	0	0.0653846	0.0242915	0.0387513
Signaling By Receptor Tyrosine Kinases	0.0304975	0.00262197	0.155135	0.0120118	0.140756	0.0635361	0.773221	7.69231e-10		Regulation Of Expression Of Slits And Robos	NA	NA	NA	NA	NA	NA	NA	NA	NA	NA	NA	NA	NA	NA	NA	NA	NA	0.494253	0.802083	0	0	0.392694	0	0	0.387387	0	0.480447	0	0	0	0.20339	0.154806	0	0.324528	0	0.330532	0.00846024	0	0.141723
Parasite Infection	0.0777202	0.083647	0.320786	0.00669069	0.279061	0.144531	0.443242	7.44584e-08		Selenoamino Acid Metabolism	NA	NA	NA	NA	NA	NA	NA	NA	NA	NA	NA	NA	NA	NA	NA	NA	NA	NA	0.40566	0	0	0.502924	0	0	0.494253	0	0.656489	0	0	0	0.259542	0.111534	0	0.396313	0	0.321981	0.003663	0	0.0997706
Leishmania Infection	0.0318204	0.00144138	0.0370837	0.0013611	0.219539	0.0661126	0.346938	1.18608e-07		Signaling By Robo Receptors	NA	NA	NA	NA	NA	NA	NA	NA	NA	NA	NA	NA	NA	NA	NA	NA	NA	NA	NA	0.0118483	0	0.33463	0.013986	0	0.330769	0.00289017	0.396313	0	0.015444	0.0148148	0.167442	0.150538	0	0.283828	0	0.298734	0.02589	0.0183486	0.149615
Fcgr Activation	0.723573	0.0714286	0.0819807	0.00163235	0.983086	0.485011	0.773221	5.78155e-07		G Alpha I Signalling Events	NA	NA	NA	NA	NA	NA	NA	NA	NA	NA	NA	NA	NA	NA	NA	NA	NA	NA	NA	NA	0	0	0.180851	0.019084	0.00257732	0.150442	0	0	0.150376	0.348936	0	0.045738	0	0	0.0161812	0	0.0242057	0.139394	0.0471607
Voltage Gated Potassium Channels	2.12325e-06	0.581918	0.47942	0.297122	0.791171	0.539357	0.988644	0.0323993		Neurexins And Neuroligins	NA	NA	NA	NA	NA	NA	NA	NA	NA	NA	NA	NA	NA	NA	NA	NA	NA	NA	NA	NA	NA	0	0.0131579	0	0	0.00956938	0	0	0.016	0	0	0	0	0	0	0	0.00403226	0	0.00220507
Potassium Channels	1.19066e-07	0.573674	0.572091	0.892883	0.92338	0.913011	0.913621	0.0301277		Cellular Response To Starvation	NA	NA	NA	NA	NA	NA	NA	NA	NA	NA	NA	NA	NA	NA	NA	NA	NA	NA	NA	NA	NA	NA	0	0	0.40553	0	0.488636	0	0	0	0.213873	0.189677	0	0.328244	0	0.225974	0.0385289	0	0.0972678
Initial Triggering Of Complement	1	7.66259e-05	0.985915	6.08341e-05	0.00419551	0.0142884	0.00142612	1.28335e-05		Integration Of Energy Metabolism	NA	NA	NA	NA	NA	NA	NA	NA	NA	NA	NA	NA	NA	NA	NA	NA	NA	NA	NA	NA	NA	NA	NA	0.023622	0	0.109649	0	0	0.72449	0.363636	0	0.050786	0	0	0.00568182	0	0.0227273	0.183168	0.0450549
Creation Of C4 And C2 Activators	0.0777202	0.0426985	0.172955	1.68175e-06	1	0.97539	0.966656	0.0189645		Phase 0 Rapid Depolarisation	NA	NA	NA	NA	NA	NA	NA	NA	NA	NA	NA	NA	NA	NA	NA	NA	NA	NA	NA	NA	NA	NA	NA	NA	0	0	0	0.285714	0.03	0.0458716	0	0.0100629	0	0	0	0	0.00211416	0.00581395	0.00113122
Signaling By Rho Gtpases Miro Gtpases And Rhobtb3	0.295858	0.000126884	0.118972	0.0110476	0.029568	0.00835147	0.0686612	7.69231e-10		Influenza Infection	NA	NA	NA	NA	NA	NA	NA	NA	NA	NA	NA	NA	NA	NA	NA	NA	NA	NA	NA	NA	NA	NA	NA	NA	NA	0	0.480447	0	0	0.00425532	0.189944	0.146221	0	0.324528	0.00865801	0.22108	0.029361	0	0.176402
Rho Gtpase Cycle	0.193684	0.00228864	0.124951	0.0454617	0.029568	0.0398544	0.0285665	7.69231e-10		G Alpha Q Signalling Events	NA	NA	NA	NA	NA	NA	NA	NA	NA	NA	NA	NA	NA	NA	NA	NA	NA	NA	NA	NA	NA	NA	NA	NA	NA	NA	0	0	0.124378	0.133971	0	0.0277469	0	0	0.012987	0	0.0310881	0.080292	0.0264766
Mitochondrial Protein Import	1	0.960324	0.0466383	0.811762	0.494485	0.782155	2.5e-09	1.73963e-08		Srp Dependent Cotranslational Protein Targeting To Membrane	NA	NA	NA	NA	NA	NA	NA	NA	NA	NA	NA	NA	NA	NA	NA	NA	NA	NA	NA	NA	NA	NA	NA	NA	NA	NA	NA	0	0	0	0.25	0.112232	0	0.387387	0	0.248555	0.00362976	0	0.108046
Protein Localization	1	0.960324	0.00451029	0.242272	0.67507	0.639733	4.72018e-05	3.49403e-06		Interaction Between L1 And Ankyrins	NA	NA	NA	NA	NA	NA	NA	NA	NA	NA	NA	NA	NA	NA	NA	NA	NA	NA	NA	NA	NA	NA	NA	NA	NA	NA	NA	NA	0	0	0	0	0	0	0	0	0.00424628	0.0117647	0.00226757
Cristae Formation	0.847781	0.292965	0.0320527	0.242272	1	0.992701	0.00371598	0.000573387		Regulation Of Insulin Secretion	NA	NA	NA	NA	NA	NA	NA	NA	NA	NA	NA	NA	NA	NA	NA	NA	NA	NA	NA	NA	NA	NA	NA	NA	NA	NA	NA	NA	NA	0.318966	0	0.0369458	0	0	0.00671141	0	0.013834	0.171271	0.0382022
Formation Of Atp By Chemiosmotic Coupling	0.698655	0.119119	0.00873398	0.19566	1	0.992701	0.00354792	0.00222223		Opioid Signalling	NA	NA	NA	NA	NA	NA	NA	NA	NA	NA	NA	NA	NA	NA	NA	NA	NA	NA	NA	NA	NA	NA	NA	NA	NA	NA	NA	NA	NA	NA	0	0.0517879	0	0	0.0125786	0	0.027451	0.218579	0.0458613
Formation Of The Cornified Envelope	1	0.30906	1	0.00164217	1	0.174434	0.995968	0.0907578		Activation Of The Mrna Upon Binding Of The Cap Binding Complex And Eifs And Subsequent Binding To 43s	NA	NA	NA	NA	NA	NA	NA	NA	NA	NA	NA	NA	NA	NA	NA	NA	NA	NA	NA	NA	NA	NA	NA	NA	NA	NA	NA	NA	NA	NA	NA	0.0466583	0	0.153153	0	0.0982659	0.002	0	0.0387244
Keratinization	1	0.29036	1	0.000199047	0.805636	0.361998	0.995968	0.0907578		Cellular Responses To Stimuli	NA	NA	NA	NA	NA	NA	NA	NA	NA	NA	NA	NA	NA	NA	NA	NA	NA	NA	NA	NA	NA	NA	NA	NA	NA	NA	NA	NA	NA	NA	NA	NA	0	0.110092	0.022864	0.126935	0.0734513	0.0567787	0.209233
Cooperation Of Prefoldin And Tric Cct In Actin And Tubulin Folding	0.847781	0.0699132	0.0126555	0.346054	1	0.931817	0.000473481	0.00366517		Interleukin 36 Pathway	NA	NA	NA	NA	NA	NA	NA	NA	NA	NA	NA	NA	NA	NA	NA	NA	NA	NA	NA	NA	NA	NA	NA	NA	NA	NA	NA	NA	NA	NA	NA	NA	NA	0	0	0	0	0	0
Formation Of Tubulin Folding Intermediates By Cct Tric	0.837929	0.0260934	0.0191773	0.580929	1	0.97539	0.00421262	0.0076939		Rrna Processing	NA	NA	NA	NA	NA	NA	NA	NA	NA	NA	NA	NA	NA	NA	NA	NA	NA	NA	NA	NA	NA	NA	NA	NA	NA	NA	NA	NA	NA	NA	NA	NA	NA	NA	0	0.201856	0.00313972	0	0.0903427
Processing Of Capped Intron Containing Pre Mrna	1	0.0982809	8.38578e-10	0.264395	0.00991892	0.00361283	0.026756	0.011349		Interleukin 4 And Interleukin 13 Signaling	NA	NA	NA	NA	NA	NA	NA	NA	NA	NA	NA	NA	NA	NA	NA	NA	NA	NA	NA	NA	NA	NA	NA	NA	NA	NA	NA	NA	NA	NA	NA	NA	NA	NA	NA	0	0.0399202	0.00917431	0.0174672
Mrna Splicing	1	0.203204	1.84537e-08	0.346054	0.0320776	0.00835147	0.000179306	0.585694		Metabolism Of Amino Acids And Derivatives	NA	NA	NA	NA	NA	NA	NA	NA	NA	NA	NA	NA	NA	NA	NA	NA	NA	NA	NA	NA	NA	NA	NA	NA	NA	NA	NA	NA	NA	NA	NA	NA	NA	NA	NA	NA	0.00394737	0	0.112796
Mrna Splicing Minor Pathway	0.999785	0.467844	0.0170572	0.744417	0.706286	0.385542	0.000877549	0.121173		Signaling By Receptor Tyrosine Kinases	NA	NA	NA	NA	NA	NA	NA	NA	NA	NA	NA	NA	NA	NA	NA	NA	NA	NA	NA	NA	NA	NA	NA	NA	NA	NA	NA	NA	NA	NA	NA	NA	NA	NA	NA	NA	NA	0.0697248	0.0956007
Interaction Between L1 And Ankyrins	0.000172091	0.169226	0.670899	0.97861	0.812033	0.0968046	0.988644	0.134228		Leishmania Infection	NA	NA	NA	NA	NA	NA	NA	NA	NA	NA	NA	NA	NA	NA	NA	NA	NA	NA	NA	NA	NA	NA	NA	NA	NA	NA	NA	NA	NA	NA	NA	NA	NA	NA	NA	NA	NA	NA	0.158508
Phase 0 Rapid Depolarisation	4.48968e-05	0.442126	0.113807	0.935638	1	0.67463	0.693817	0.161326		Infectious Disease	NA	NA	NA	NA	NA	NA	NA	NA	NA	NA	NA	NA	NA	NA	NA	NA	NA	NA	NA	NA	NA	NA	NA	NA	NA	NA	NA	NA	NA	NA	NA	NA	NA	NA	NA	NA	NA	NA	NA
L1cam Interactions	8.35033e-06	0.0633198	0.253323	0.51526	0.92338	0.609756	0.0839042	0.23511		Scavenging Of Heme From Plasma	NA	NA	NA	NA	NA	NA	NA	NA	NA	NA	NA	NA	NA	NA	NA	NA	NA	NA	NA	NA	NA	NA	NA	NA	NA	NA	NA	NA	NA	NA	NA	NA	NA	NA	NA	NA	NA	NA	NA
Cardiac Conduction	6.44312e-08	0.612366	0.670899	0.0730236	0.60274	0.67463	0.773221	0.0124014		Signaling By Ntrks	NA	NA	NA	NA	NA	NA	NA	NA	NA	NA	NA	NA	NA	NA	NA	NA	NA	NA	NA	NA	NA	NA	NA	NA	NA	NA	NA	NA	NA	NA	NA	NA	NA	NA	NA	NA	NA	NA	NA
Muscle Contraction	2.5e-09	0.459377	0.64986	0.0417823	0.396981	0.387176	0.773221	0.034157		Translation	NA	NA	NA	NA	NA	NA	NA	NA	NA	NA	NA	NA	NA	NA	NA	NA	NA	NA	NA	NA	NA	NA	NA	NA	NA	NA	NA	NA	NA	NA	NA	NA	NA	NA	NA	NA	NA	NA	NA
G Alpha I Signalling Events	3.20038e-05	0.442126	0.862046	0.452272	1	0.903025	0.733628	0.00504529		Creation Of C4 And C2 Activators	NA	NA	NA	NA	NA	NA	NA	NA	NA	NA	NA	NA	NA	NA	NA	NA	NA	NA	NA	NA	NA	NA	NA	NA	NA	NA	NA	NA	NA	NA	NA	NA	NA	NA	NA	NA	NA	NA	NA
Signaling By Gpcr	5.71024e-09	0.211978	0.382772	0.824793	1	0.556412	0.673362	5.79594e-07		Parasite Infection	NA	NA	NA	NA	NA	NA	NA	NA	NA	NA	NA	NA	NA	NA	NA	NA	NA	NA	NA	NA	NA	NA	NA	NA	NA	NA	NA	NA	NA	NA	NA	NA	NA	NA	NA	NA	NA	NA	NA
G Alpha Q Signalling Events	9.98476e-05	0.36227	0.985915	0.811762	0.92338	0.477414	0.773221	0.030052		Erythrocytes Take Up Oxygen And Release Carbon Dioxide	NA	NA	NA	NA	NA	NA	NA	NA	NA	NA	NA	NA	NA	NA	NA	NA	NA	NA	NA	NA	NA	NA	NA	NA	NA	NA	NA	NA	NA	NA	NA	NA	NA	NA	NA	NA	NA	NA	NA
Regulation Of Insulin Secretion	0.000188321	0.0914495	0.343729	0.264395	0.592328	0.202696	0.773221	0.0257452		Integrin Cell Surface Interactions	NA	NA	NA	NA	NA	NA	NA	NA	NA	NA	NA	NA	NA	NA	NA	NA	NA	NA	NA	NA	NA	NA	NA	NA	NA	NA	NA	NA	NA	NA	NA	NA	NA	NA	NA	NA	NA	NA	NA
Integration Of Energy Metabolism	3.85373e-05	0.0289997	0.0896057	0.127714	0.55792	0.174434	0.913621	0.00973835		Intracellular Signaling By Second Messengers	NA	NA	NA	NA	NA	NA	NA	NA	NA	NA	NA	NA	NA	NA	NA	NA	NA	NA	NA	NA	NA	NA	NA	NA	NA	NA	NA	NA	NA	NA	NA	NA	NA	NA	NA	NA	NA	NA	NA
Opioid Signalling	0.000282694	0.408549	0.730066	0.408412	1	0.723243	0.693817	0.000301439		Rho Gtpase Cycle	NA	NA	NA	NA	NA	NA	NA	NA	NA	NA	NA	NA	NA	NA	NA	NA	NA	NA	NA	NA	NA	NA	NA	NA	NA	NA	NA	NA	NA	NA	NA	NA	NA	NA	NA	NA	NA	NA	NA
Neurotransmitter Receptors And Postsynaptic Signal Transmission	2.5e-09	0.210834	0.440804	0.127714	1	0.782155	0.82022	3.49403e-06		Cytokine Signaling In Immune System	NA	NA	NA	NA	NA	NA	NA	NA	NA	NA	NA	NA	NA	NA	NA	NA	NA	NA	NA	NA	NA	NA	NA	NA	NA	NA	NA	NA	NA	NA	NA	NA	NA	NA	NA	NA	NA	NA	NA
Transmission Across Chemical Synapses	2.5e-09	0.278998	0.879392	0.0730236	0.983086	0.782155	0.773221	4.62786e-06		Fc Epsilon Receptor Fceri Signaling	NA	NA	NA	NA	NA	NA	NA	NA	NA	NA	NA	NA	NA	NA	NA	NA	NA	NA	NA	NA	NA	NA	NA	NA	NA	NA	NA	NA	NA	NA	NA	NA	NA	NA	NA	NA	NA	NA	NA
Neuronal System	2.5e-09	0.442126	0.47942	0.14734	1	0.724093	0.82022	7.69231e-10		Signaling By Interleukins	NA	NA	NA	NA	NA	NA	NA	NA	NA	NA	NA	NA	NA	NA	NA	NA	NA	NA	NA	NA	NA	NA	NA	NA	NA	NA	NA	NA	NA	NA	NA	NA	NA	NA	NA	NA	NA	NA	NA
Neurexins And Neuroligins	3.27271e-05	0.0575014	0.0146081	0.644343	1	0.723243	0.943765	4.80558e-05		Signaling By Rho Gtpases Miro Gtpases And Rhobtb3	NA	NA	NA	NA	NA	NA	NA	NA	NA	NA	NA	NA	NA	NA	NA	NA	NA	NA	NA	NA	NA	NA	NA	NA	NA	NA	NA	NA	NA	NA	NA	NA	NA	NA	NA	NA	NA	NA	NA
Protein Protein Interactions At Synapses	5.37555e-06	0.0696416	0.0146081	0.454931	1	0.723243	0.988644	7.44584e-08		Diseases Of Signal Transduction By Growth Factor Receptors And Second Messengers	NA	NA	NA	NA	NA	NA	NA	NA	NA	NA	NA	NA	NA	NA	NA	NA	NA	NA	NA	NA	NA	NA	NA	NA	NA	NA	NA	NA	NA	NA	NA	NA	NA	NA	NA	NA	NA	NA	NA
Cellular Responses To Stimuli	0.00976983	3.77371e-09	8.38578e-10	0.000178191	0.029568	0.00357476	0.00227917	0.0112713		Transport Of Small Molecules	NA	NA	NA	NA	NA	NA	NA	NA	NA	NA	NA	NA	NA	NA	NA	NA	NA	NA	NA	NA	NA	NA	NA	NA	NA	NA	NA	NA	NA	NA	NA	NA	NA	NA	NA	NA	NA	NA	NA
Infectious Disease	0.0442888	3.77995e-07	8.38578e-10	2.59558e-06	0.029568	0.00409321	0.00161455	3.70235e-05		Host Interactions Of Hiv Factors	NA	NA	NA	NA	NA	NA	NA	NA	NA	NA	NA	NA	NA	NA	NA	NA	NA	NA	NA	NA	NA	NA	NA	NA	NA	NA	NA	NA	NA	NA	NA	NA	NA	NA	NA	NA	NA	NA	NA
Cell Cycle Mitotic	1	0.00228864	0.319646	0.299247	0.127703	0.0535151	0.0994858	0.000136908		Formation Of Atp By Chemiosmotic Coupling	NA	NA	NA	NA	NA	NA	NA	NA	NA	NA	NA	NA	NA	NA	NA	NA	NA	NA	NA	NA	NA	NA	NA	NA	NA	NA	NA	NA	NA	NA	NA	NA	NA	NA	NA	NA	NA	NA	NA
Rna Polymerase Ii Transcription	1	0.00144138	8.97937e-06	0.0748158	0.0677389	0.0108832	0.46192	7.69231e-10		Role Of Lat2 Ntal Lab On Calcium Mobilization	NA	NA	NA	NA	NA	NA	NA	NA	NA	NA	NA	NA	NA	NA	NA	NA	NA	NA	NA	NA	NA	NA	NA	NA	NA	NA	NA	NA	NA	NA	NA	NA	NA	NA	NA	NA	NA	NA	NA
Transport Of Small Molecules	0.534651	0.0272271	0.00072557	0.0013611	0.248447	0.273342	0.448143	0.116975		Fcgr Activation	NA	NA	NA	NA	NA	NA	NA	NA	NA	NA	NA	NA	NA	NA	NA	NA	NA	NA	NA	NA	NA	NA	NA	NA	NA	NA	NA	NA	NA	NA	NA	NA	NA	NA	NA	NA	NA	NA	NA
Post Translational Protein Modification	1	0.00446033	8.38578e-10	0.000134801	0.140756	0.0125267	0.0349997	9.44309e-06		Anchoring Fibril Formation	NA	NA	NA	NA	NA	NA	NA	NA	NA	NA	NA	NA	NA	NA	NA	NA	NA	NA	NA	NA	NA	NA	NA	NA	NA	NA	NA	NA	NA	NA	NA	NA	NA	NA	NA	NA	NA	NA	NA
Vesicle Mediated Transport	1	0.000612872	0.00345702	0.000410683	0.0720529	0.00835147	0.773221	2.33911e-06		Innate Immune System	NA	NA	NA	NA	NA	NA	NA	NA	NA	NA	NA	NA	NA	NA	NA	NA	NA	NA	NA	NA	NA	NA	NA	NA	NA	NA	NA	NA	NA	NA	NA	NA	NA	NA	NA	NA	NA	NA	NA
Sumoylation	1	0.068932	0.0929954	0.127714	0.120908	0.174434	0.326048	1.2891e-07		Interferon Gamma Signaling	NA	NA	NA	NA	NA	NA	NA	NA	NA	NA	NA	NA	NA	NA	NA	NA	NA	NA	NA	NA	NA	NA	NA	NA	NA	NA	NA	NA	NA	NA	NA	NA	NA	NA	NA	NA	NA	NA	NA
Class I Mhc Mediated Antigen Processing Presentation	1	0.0074374	8.31974e-07	0.0059329	0.0226178	0.00491456	0.74045	0.00379392		Metabolism Of Lipids	NA	NA	NA	NA	NA	NA	NA	NA	NA	NA	NA	NA	NA	NA	NA	NA	NA	NA	NA	NA	NA	NA	NA	NA	NA	NA	NA	NA	NA	NA	NA	NA	NA	NA	NA	NA	NA	NA	NA
Adaptive Immune System	1	0.00595376	1.67593e-06	6.46532e-07	0.0226178	0.000520257	0.773221	0.00118525		Neutrophil Degranulation	NA	NA	NA	NA	NA	NA	NA	NA	NA	NA	NA	NA	NA	NA	NA	NA	NA	NA	NA	NA	NA	NA	NA	NA	NA	NA	NA	NA	NA	NA	NA	NA	NA	NA	NA	NA	NA	NA	NA
Neutrophil Degranulation	0.837929	2.98164e-05	7.57509e-09	5.56102e-07	0.029568	0.00837576	0.18278	0.0593472		Complex I Biogenesis	NA	NA	NA	NA	NA	NA	NA	NA	NA	NA	NA	NA	NA	NA	NA	NA	NA	NA	NA	NA	NA	NA	NA	NA	NA	NA	NA	NA	NA	NA	NA	NA	NA	NA	NA	NA	NA	NA	NA
Innate Immune System	0.782726	8.7178e-08	8.38578e-10	5e-09	0.000640076	4.40249e-05	0.733628	0.0263851		Formation Of Tubulin Folding Intermediates By Cct Tric	NA	NA	NA	NA	NA	NA	NA	NA	NA	NA	NA	NA	NA	NA	NA	NA	NA	NA	NA	NA	NA	NA	NA	NA	NA	NA	NA	NA	NA	NA	NA	NA	NA	NA	NA	NA	NA	NA	NA
Diseases Of Signal Transduction By Growth Factor Receptors And Second Messengers	0.474997	0.03251	0.0814431	0.0322517	0.16885	0.0562211	0.773221	7.69231e-10		Cell Surface Interactions At The Vascular Wall	NA	NA	NA	NA	NA	NA	NA	NA	NA	NA	NA	NA	NA	NA	NA	NA	NA	NA	NA	NA	NA	NA	NA	NA	NA	NA	NA	NA	NA	NA	NA	NA	NA	NA	NA	NA	NA	NA	NA
Intracellular Signaling By Second Messengers	0.112879	0.0683781	0.113807	0.101705	0.16885	0.106229	0.879773	8.53587e-09		Runx1 And Foxp3 Control The Development Of Regulatory T Lymphocytes Tregs	NA	NA	NA	NA	NA	NA	NA	NA	NA	NA	NA	NA	NA	NA	NA	NA	NA	NA	NA	NA	NA	NA	NA	NA	NA	NA	NA	NA	NA	NA	NA	NA	NA	NA	NA	NA	NA	NA	NA
Fc Epsilon Receptor Fceri Signaling	0.229442	0.170618	0.00174046	0.0289616	0.120908	0.0066657	0.284091	0.199251		Cytoprotection By Hmox1	NA	NA	NA	NA	NA	NA	NA	NA	NA	NA	NA	NA	NA	NA	NA	NA	NA	NA	NA	NA	NA	NA	NA	NA	NA	NA	NA	NA	NA	NA	NA	NA	NA	NA	NA	NA	NA	NA	NA
Hiv Infection	1	0.114836	1.4512e-06	0.0403131	0.029568	0.00361283	0.00624505	0.181978		Cooperation Of Prefoldin And Tric Cct In Actin And Tubulin Folding	NA	NA	NA	NA	NA	NA	NA	NA	NA	NA	NA	NA	NA	NA	NA	NA	NA	NA	NA	NA	NA	NA	NA	NA	NA	NA	NA	NA	NA	NA	NA	NA	NA	NA	NA	NA	NA	NA	NA
Host Interactions Of Hiv Factors	0.639835	0.126761	7.25978e-05	0.0262575	0.029568	0.0144074	0.100965	0.28715		Cristae Formation	NA	NA	NA	NA	NA	NA	NA	NA	NA	NA	NA	NA	NA	NA	NA	NA	NA	NA	NA	NA	NA	NA	NA	NA	NA	NA	NA	NA	NA	NA	NA	NA	NA	NA	NA	NA	NA	NA	NA
Cellular Response To Chemical Stress	0.920951	1.39155e-05	0.000320122	0.0109494	0.0677389	0.0155385	0.149402	0.187766		Respiratory Electron Transport	NA	NA	NA	NA	NA	NA	NA	NA	NA	NA	NA	NA	NA	NA	NA	NA	NA	NA	NA	NA	NA	NA	NA	NA	NA	NA	NA	NA	NA	NA	NA	NA	NA	NA	NA	NA	NA	NA	NA
Cytoprotection By Hmox1	0.847781	0.000309256	0.0268565	0.24291	0.16885	0.30303	0.913621	0.476088		Interferon Signaling	NA	NA	NA	NA	NA	NA	NA	NA	NA	NA	NA	NA	NA	NA	NA	NA	NA	NA	NA	NA	NA	NA	NA	NA	NA	NA	NA	NA	NA	NA	NA	NA	NA	NA	NA	NA	NA	NA	NA
Interleukin 10 Signaling	1	1.89242e-05	0.264799	0.0730236	1	0.840102	0.913621	0.0340754		Cellular Response To Chemical Stress	NA	NA	NA	NA	NA	NA	NA	NA	NA	NA	NA	NA	NA	NA	NA	NA	NA	NA	NA	NA	NA	NA	NA	NA	NA	NA	NA	NA	NA	NA	NA	NA	NA	NA	NA	NA	NA	NA	NA
Interleukin 4 And Interleukin 13 Signaling	0.0246607	2.39029e-05	0.00451029	0.0758501	0.735103	0.727775	0.733628	0.0201465		The Citric Acid Tca Cycle And Respiratory Electron Transport	NA	NA	NA	NA	NA	NA	NA	NA	NA	NA	NA	NA	NA	NA	NA	NA	NA	NA	NA	NA	NA	NA	NA	NA	NA	NA	NA	NA	NA	NA	NA	NA	NA	NA	NA	NA	NA	NA	NA
Signaling By Interleukins	0.28403	2.77907e-08	3.08884e-06	0.000119327	0.150199	0.00653478	0.408627	3.43836e-05		Antimicrobial Peptides	NA	NA	NA	NA	NA	NA	NA	NA	NA	NA	NA	NA	NA	NA	NA	NA	NA	NA	NA	NA	NA	NA	NA	NA	NA	NA	NA	NA	NA	NA	NA	NA	NA	NA	NA	NA	NA	NA	NA
Cytokine Signaling In Immune System	0.193684	3.33333e-09	8.38578e-10	4.11889e-06	0.029568	0.00361283	0.244775	7.44584e-08		Interleukin Receptor Shc Signaling	NA	NA	NA	NA	NA	NA	NA	NA	NA	NA	NA	NA	NA	NA	NA	NA	NA	NA	NA	NA	NA	NA	NA	NA	NA	NA	NA	NA	NA	NA	NA	NA	NA	NA	NA	NA	NA	NA	NA
Interferon Gamma Signaling	0.825655	0.000638032	0.030613	0.179426	0.191233	0.727775	0.913621	0.310559		Heme Signaling	NA	NA	NA	NA	NA	NA	NA	NA	NA	NA	NA	NA	NA	NA	NA	NA	NA	NA	NA	NA	NA	NA	NA	NA	NA	NA	NA	NA	NA	NA	NA	NA	NA	NA	NA	NA	NA	NA	NA
Interferon Signaling	0.863363	2.99728e-05	3.08884e-06	0.0244807	0.080919	0.174757	0.696063	0.00930852		Metabolism Of Rna	NA	NA	NA	NA	NA	NA	NA	NA	NA	NA	NA	NA	NA	NA	NA	NA	NA	NA	NA	NA	NA	NA	NA	NA	NA	NA	NA	NA	NA	NA	NA	NA	NA	NA	NA	NA	NA	NA	NA
Respiratory Electron Transport Atp Synthesis By Chemiosmotic Coupling And Heat Production By Uncoupling Proteins	1	0.0588361	8.46817e-07	0.1554	1	0.913011	9.46861e-09	7.69231e-10		Mrna Splicing Minor Pathway	NA	NA	NA	NA	NA	NA	NA	NA	NA	NA	NA	NA	NA	NA	NA	NA	NA	NA	NA	NA	NA	NA	NA	NA	NA	NA	NA	NA	NA	NA	NA	NA	NA	NA	NA	NA	NA	NA	NA
Respiratory Electron Transport	0.863363	0.218371	2.57655e-06	0.264395	1	0.97539	2.5e-09	7.69231e-10		Vesicle Mediated Transport	NA	NA	NA	NA	NA	NA	NA	NA	NA	NA	NA	NA	NA	NA	NA	NA	NA	NA	NA	NA	NA	NA	NA	NA	NA	NA	NA	NA	NA	NA	NA	NA	NA	NA	NA	NA	NA	NA	NA
The Citric Acid Tca Cycle And Respiratory Electron Transport	0.920951	0.764508	8.73043e-09	0.0059329	0.983086	0.857404	2.5e-09	7.69231e-10		Post Translational Protein Modification	NA	NA	NA	NA	NA	NA	NA	NA	NA	NA	NA	NA	NA	NA	NA	NA	NA	NA	NA	NA	NA	NA	NA	NA	NA	NA	NA	NA	NA	NA	NA	NA	NA	NA	NA	NA	NA	NA	NA
Complex I Biogenesis	0.837929	0.126761	0.00742147	0.350247	1	0.97539	0.000177113	7.69231e-10		Adaptive Immune System	NA	NA	NA	NA	NA	NA	NA	NA	NA	NA	NA	NA	NA	NA	NA	NA	NA	NA	NA	NA	NA	NA	NA	NA	NA	NA	NA	NA	NA	NA	NA	NA	NA	NA	NA	NA	NA	NA	NA
Signaling By Robo Receptors	2.26017e-05	0.0257542	5.75463e-07	0.0748158	1	0.903025	0.00132173	0.00429263		Rna Polymerase Ii Transcription	NA	NA	NA	NA	NA	NA	NA	NA	NA	NA	NA	NA	NA	NA	NA	NA	NA	NA	NA	NA	NA	NA	NA	NA	NA	NA	NA	NA	NA	NA	NA	NA	NA	NA	NA	NA	NA	NA	NA
Regulation Of Expression Of Slits And Robos	1.01993e-05	0.00969646	8.38578e-10	0.0840108	1	0.939683	4.72018e-05	1.33678e-06		Hiv Infection	NA	NA	NA	NA	NA	NA	NA	NA	NA	NA	NA	NA	NA	NA	NA	NA	NA	NA	NA	NA	NA	NA	NA	NA	NA	NA	NA	NA	NA	NA	NA	NA	NA	NA	NA	NA	NA	NA	NA
Metabolism Of Amino Acids And Derivatives	0.0259736	0.00942179	5.93106e-09	0.350247	0.334125	0.385542	0.00117024	7.6966e-07		Class I Mhc Mediated Antigen Processing Presentation	NA	NA	NA	NA	NA	NA	NA	NA	NA	NA	NA	NA	NA	NA	NA	NA	NA	NA	NA	NA	NA	NA	NA	NA	NA	NA	NA	NA	NA	NA	NA	NA	NA	NA	NA	NA	NA	NA	NA
Metabolism Of Rna	0.963139	0.000122475	8.38578e-10	0.0335029	0.00171842	0.000120484	7.07341e-05	0.157728		Protein Localization	NA	NA	NA	NA	NA	NA	NA	NA	NA	NA	NA	NA	NA	NA	NA	NA	NA	NA	NA	NA	NA	NA	NA	NA	NA	NA	NA	NA	NA	NA	NA	NA	NA	NA	NA	NA	NA	NA	NA
Rrna Processing	0.0204555	0.00104038	8.38578e-10	0.297848	0.850432	0.701354	2.34155e-07	3.52182e-06		Interleukin 10 Signaling	NA	NA	NA	NA	NA	NA	NA	NA	NA	NA	NA	NA	NA	NA	NA	NA	NA	NA	NA	NA	NA	NA	NA	NA	NA	NA	NA	NA	NA	NA	NA	NA	NA	NA	NA	NA	NA	NA	NA
Developmental Biology	1.19066e-07	0.000690984	5.46797e-05	0.00501762	0.983086	0.385542	0.731298	2.95577e-09		Mitochondrial Translation	NA	NA	NA	NA	NA	NA	NA	NA	NA	NA	NA	NA	NA	NA	NA	NA	NA	NA	NA	NA	NA	NA	NA	NA	NA	NA	NA	NA	NA	NA	NA	NA	NA	NA	NA	NA	NA	NA	NA
Nervous System Development	9.16832e-09	0.00082843	0.0121166	0.106701	1	0.67707	0.00149535	0.0566694		Metal Sequestration By Antimicrobial Proteins	NA	NA	NA	NA	NA	NA	NA	NA	NA	NA	NA	NA	NA	NA	NA	NA	NA	NA	NA	NA	NA	NA	NA	NA	NA	NA	NA	NA	NA	NA	NA	NA	NA	NA	NA	NA	NA	NA	NA
Mitochondrial Translation	1	1	0.0127163	0.367826	1	0.97539	2.70438e-09	7.69231e-10		Immunoregulatory Interactions Between A Lymphoid And A Non Lymphoid Cell	NA	NA	NA	NA	NA	NA	NA	NA	NA	NA	NA	NA	NA	NA	NA	NA	NA	NA	NA	NA	NA	NA	NA	NA	NA	NA	NA	NA	NA	NA	NA	NA	NA	NA	NA	NA	NA	NA	NA
Translation	0.0533906	0.0911044	8.38578e-10	0.327166	1	0.97539	2.5e-09	7.69231e-10		Respiratory Electron Transport Atp Synthesis By Chemiosmotic Coupling And Heat Production By Uncoupling Proteins	NA	NA	NA	NA	NA	NA	NA	NA	NA	NA	NA	NA	NA	NA	NA	NA	NA	NA	NA	NA	NA	NA	NA	NA	NA	NA	NA	NA	NA	NA	NA	NA	NA	NA	NA	NA	NA	NA	NA
Eukaryotic Translation Elongation	1.41643e-07	0.00610746	2.54886e-09	0.242272	0.280788	0.102112	8.32024e-05	1.55974e-08		Mrna Splicing	NA	NA	NA	NA	NA	NA	NA	NA	NA	NA	NA	NA	NA	NA	NA	NA	NA	NA	NA	NA	NA	NA	NA	NA	NA	NA	NA	NA	NA	NA	NA	NA	NA	NA	NA	NA	NA	NA	NA
Response Of Eif2ak4 Gcn2 To Amino Acid Deficiency	1.19066e-07	0.00198643	2.64305e-09	0.154158	0.41847	0.163085	0.000877549	7.6966e-07		Binding And Uptake Of Ligands By Scavenger Receptors	NA	NA	NA	NA	NA	NA	NA	NA	NA	NA	NA	NA	NA	NA	NA	NA	NA	NA	NA	NA	NA	NA	NA	NA	NA	NA	NA	NA	NA	NA	NA	NA	NA	NA	NA	NA	NA	NA	NA
Selenoamino Acid Metabolism	1.59723e-05	0.00446033	2.07778e-09	0.109392	1	0.426294	0.00103321	2.1286e-06		Keratinization	NA	NA	NA	NA	NA	NA	NA	NA	NA	NA	NA	NA	NA	NA	NA	NA	NA	NA	NA	NA	NA	NA	NA	NA	NA	NA	NA	NA	NA	NA	NA	NA	NA	NA	NA	NA	NA	NA	NA
Srp Dependent Cotranslational Protein Targeting To Membrane	0.000113441	0.0157351	1.53271e-09	0.168741	0.592328	0.24505	2.85857e-07	7.69231e-10		Sumoylation	NA	NA	NA	NA	NA	NA	NA	NA	NA	NA	NA	NA	NA	NA	NA	NA	NA	NA	NA	NA	NA	NA	NA	NA	NA	NA	NA	NA	NA	NA	NA	NA	NA	NA	NA	NA	NA	NA	NA
Nonsense Mediated Decay Nmd	2.46393e-06	0.0120546	3.94037e-09	0.153617	1	0.52157	0.00122618	0.000553341		Formation Of The Cornified Envelope	NA	NA	NA	NA	NA	NA	NA	NA	NA	NA	NA	NA	NA	NA	NA	NA	NA	NA	NA	NA	NA	NA	NA	NA	NA	NA	NA	NA	NA	NA	NA	NA	NA	NA	NA	NA	NA	NA	NA
Eukaryotic Translation Initiation	4.7444e-07	0.00228864	8.38578e-10	0.106701	1	0.840102	3.04156e-05	5.79594e-07		Cell Cycle Mitotic	NA	NA	NA	NA	NA	NA	NA	NA	NA	NA	NA	NA	NA	NA	NA	NA	NA	NA	NA	NA	NA	NA	NA	NA	NA	NA	NA	NA	NA	NA	NA	NA	NA	NA	NA	NA	NA	NA	NA
Cellular Response To Starvation	3.27271e-05	0.0148812	3.81275e-08	0.132308	1	0.931817	0.000321642	0.00019448		Initial Triggering Of Complement	NA	NA	NA	NA	NA	NA	NA	NA	NA	NA	NA	NA	NA	NA	NA	NA	NA	NA	NA	NA	NA	NA	NA	NA	NA	NA	NA	NA	NA	NA	NA	NA	NA	NA	NA	NA	NA	NA	NA
Influenza Infection	4.48968e-05	0.0145448	8.38578e-10	0.127714	0.805636	0.812646	0.00537551	0.0257842		Processing Of Capped Intron Containing Pre Mrna	NA	NA	NA	NA	NA	NA	NA	NA	NA	NA	NA	NA	NA	NA	NA	NA	NA	NA	NA	NA	NA	NA	NA	NA	NA	NA	NA	NA	NA	NA	NA	NA	NA	NA	NA	NA	NA	NA	NA
Activation Of The Mrna Upon Binding Of The Cap Binding Complex And Eifs And Subsequent Binding To 43s	0.00290169	0.0643947	8.46817e-07	0.0730236	1	0.837896	0.00170937	0.0176374		Mitochondrial Protein Import	NA	NA	NA	NA	NA	NA	NA	NA	NA	NA	NA	NA	NA	NA	NA	NA	NA	NA	NA	NA	NA	NA	NA	NA	NA	NA	NA	NA	NA	NA	NA	NA	NA	NA	NA	NA	NA	NA	NA
[truncated: 61 more columns]

## Sheet: figure3a
region	cell_type	direction	n
Promoter	Oligo	Positive	918
Promoter	Oligo	Negative	163
Promoter	Astro	Positive	17
Promoter	Astro	Negative	8
Promoter	D1	Positive	80
Promoter	D1	Negative	21
Promoter	D2	Positive	37
Promoter	D2	Negative	21

## Sheet: figure3b
region	cell_type	direction	n
Enhancer	Oligo	Positive	1573
Enhancer	Oligo	Negative	511
Enhancer	Astro	Positive	35
Enhancer	Astro	Negative	47
Enhancer	D1	Positive	708
Enhancer	D1	Negative	406
Enhancer	D2	Positive	310
Enhancer	D2	Negative	293

## Sheet: figure3c
Scatter Plot						GSEA Plot, Positive Set									GSEA Plot, Negative Set
SYMBOL	ATAC_logFC	RNA_logFC	Gene Expression			index	gene	is_hit	rank_value	running_ES	cell_type	direction	.before		index	gene	is_hit	rank_value	running_ES	cell_type	direction	.before
A1BG	0.130696	0.0103952	NS DEG			1	NA	FALSE	1.80894	-3.01414e-05	Oligo	Positive	1		1	NA	FALSE	1.80894	-2.78652e-05	Oligo	Negative	1
AAAS	-0.133715	-0.0758119	Significant DEG			2	NA	FALSE	1.30897	-6.02827e-05	Oligo	Positive	1		2	NA	FALSE	1.30897	-5.57305e-05	Oligo	Negative	1
AACS	0.183893	0.137747	Significant DEG			3	NA	FALSE	1.01706	-9.04241e-05	Oligo	Positive	1		3	NA	FALSE	1.01706	-8.35957e-05	Oligo	Negative	1
AARD	0.187523	0.133863	Significant DEG			4	NPTX2	TRUE	0.900137	0.00204517	Oligo	Positive	1		4	NA	FALSE	0.900137	-0.000111461	Oligo	Negative	1
AARS2	0.190013	0.00911987	NS DEG			5	NA	FALSE	0.86216	0.00201503	Oligo	Positive	1		5	NA	FALSE	0.86216	-0.000139326	Oligo	Negative	1
AARSD1	0.12366	0.0623122	Significant DEG			6	SLC25A48	TRUE	0.861733	0.00405951	Oligo	Positive	1		6	NA	FALSE	0.861733	-0.000167191	Oligo	Negative	1
AASS	0.215234	0.0142499	NS DEG			7	NA	FALSE	0.810212	0.00402937	Oligo	Positive	1		7	NA	FALSE	0.810212	-0.000195057	Oligo	Negative	1
ABAT	0.475751	0.281778	Significant DEG			8	ARAP3	TRUE	0.806143	0.00594196	Oligo	Positive	1		8	NA	FALSE	0.806143	-0.000222922	Oligo	Negative	1
ABCA10	-0.187279	0.0768877	Significant DEG			9	NA	FALSE	0.796943	0.00591182	Oligo	Positive	1		9	NA	FALSE	0.796943	-0.000250787	Oligo	Negative	1
ABCA5	0.268704	0.0596043	Significant DEG			10	NA	FALSE	0.72689	0.00588168	Oligo	Positive	1		10	NA	FALSE	0.72689	-0.000278652	Oligo	Negative	1
ABCA7	0.140706	0.038362	NS DEG			11	NA	FALSE	0.704769	0.00585154	Oligo	Positive	1		11	NA	FALSE	0.704769	-0.000306518	Oligo	Negative	1
ABCB10	-0.0600076	-0.0155869	NS DEG			12	NA	FALSE	0.695188	0.00582139	Oligo	Positive	1		12	NA	FALSE	0.695188	-0.000334383	Oligo	Negative	1
ABCB9	0.182322	0.170395	Significant DEG			13	NA	FALSE	0.692999	0.00579125	Oligo	Positive	1		13	NA	FALSE	0.692999	-0.000362248	Oligo	Negative	1
ABCC1	0.422568	0.250249	Significant DEG			14	PNPLA3	TRUE	0.688258	0.00742416	Oligo	Positive	1		14	NA	FALSE	0.688258	-0.000390113	Oligo	Negative	1
ABCC10	0.169858	0.000546647	NS DEG			15	KCNIP1	TRUE	0.685755	0.00905113	Oligo	Positive	1		15	NA	FALSE	0.685755	-0.000417979	Oligo	Negative	1
ABCC8	0.541844	0.174463	Significant DEG			16	NA	FALSE	0.67431	0.00902099	Oligo	Positive	1		16	NA	FALSE	0.67431	-0.000445844	Oligo	Negative	1
ABCD3	-0.07805	-0.0714655	Significant DEG			17	ITGB4	TRUE	0.672983	0.0106177	Oligo	Positive	1		17	NA	FALSE	0.672983	-0.000473709	Oligo	Negative	1
ABCF1	0.0945508	0.0425638	NS DEG			18	NA	FALSE	0.661846	0.0105875	Oligo	Positive	1		18	NA	FALSE	0.661846	-0.000501574	Oligo	Negative	1
ABCG4	0.297243	0.0534927	NS DEG			19	LONRF3	TRUE	0.660849	0.0121554	Oligo	Positive	1		19	NA	FALSE	0.660849	-0.00052944	Oligo	Negative	1
ABHD11	0.0873133	0.00565014	NS DEG			20	NA	FALSE	0.660229	0.0121253	Oligo	Positive	1		20	NA	FALSE	0.660229	-0.000557305	Oligo	Negative	1
ABHD12	-0.0626337	-0.0289557	NS DEG			21	LINC02731	TRUE	0.659712	0.0136904	Oligo	Positive	1		21	NA	FALSE	0.659712	-0.00058517	Oligo	Negative	1
ABHD16A	0.26455	-0.0252908	NS DEG			22	NA	FALSE	0.652499	0.0136603	Oligo	Positive	1		22	NA	FALSE	0.652499	-0.000613035	Oligo	Negative	1
ABHD17A	-0.171093	-0.0196365	NS DEG			23	NA	FALSE	0.650882	0.0136302	Oligo	Positive	1		23	NA	FALSE	0.650882	-0.000640901	Oligo	Negative	1
ABHD17C	0.199062	0.260537	Significant DEG			24	CASZ1	TRUE	0.648125	0.0151678	Oligo	Positive	1		24	NA	FALSE	0.648125	-0.000668766	Oligo	Negative	1
ABHD2	0.16636	0.192203	Significant DEG			25	RHBDF1	TRUE	0.647096	0.0167031	Oligo	Positive	1		25	NA	FALSE	0.647096	-0.000696631	Oligo	Negative	1
ABLIM1	0.400007	0.106932	Significant DEG			26	KCNK10	TRUE	0.645253	0.018234	Oligo	Positive	1		26	NA	FALSE	0.645253	-0.000724496	Oligo	Negative	1
ABLIM2	0.151841	0.442705	Significant DEG			27	MELTF	TRUE	0.639957	0.0197523	Oligo	Positive	1		27	NA	FALSE	0.639957	-0.000752362	Oligo	Negative	1
ABR	0.428522	0.302486	Significant DEG			28	CEBPD	TRUE	0.639035	0.0212684	Oligo	Positive	1		28	NA	FALSE	0.639035	-0.000780227	Oligo	Negative	1
ACACA	0.122048	0.00889942	NS DEG			29	NA	FALSE	0.637886	0.0212383	Oligo	Positive	1		29	NA	FALSE	0.637886	-0.000808092	Oligo	Negative	1
ACACB	-0.12852	-0.0292387	NS DEG			30	PRKCH	TRUE	0.63007	0.0227331	Oligo	Positive	1		30	NA	FALSE	0.63007	-0.000835957	Oligo	Negative	1
ACAD10	0.122917	-0.0470541	NS DEG			31	ACCSL	TRUE	0.627886	0.0242228	Oligo	Positive	1		31	NA	FALSE	0.627886	-0.000863823	Oligo	Negative	1
ACAP1	0.225319	0.262456	Significant DEG			32	TAGLN2	TRUE	0.627371	0.0257112	Oligo	Positive	1		32	NA	FALSE	0.627371	-0.000891688	Oligo	Negative	1
ACAP3	-0.105148	-0.00773232	NS DEG			33	NA	FALSE	0.625685	0.0256811	Oligo	Positive	1		33	NA	FALSE	0.625685	-0.000919553	Oligo	Negative	1
ACAT1	0.09836	0.0160883	NS DEG			34	NA	FALSE	0.623442	0.025651	Oligo	Positive	1		34	NA	FALSE	0.623442	-0.000947418	Oligo	Negative	1
ACBD3	0.107675	0.0488497	Significant DEG			35	NA	FALSE	0.622473	0.0256208	Oligo	Positive	1		35	NA	FALSE	0.622473	-0.000975284	Oligo	Negative	1
ACCS	0.217864	0.0331556	NS DEG			36	NA	FALSE	0.621095	0.0255907	Oligo	Positive	1		36	NA	FALSE	0.621095	-0.00100315	Oligo	Negative	1
ACCSL	0.364496	0.627886	Significant DEG			37	ZBTB7C	TRUE	0.614555	0.0270487	Oligo	Positive	1		37	NA	FALSE	0.614555	-0.00103101	Oligo	Negative	1
ACHE	0.40556	0.126973	Significant DEG			38	NA	FALSE	0.614097	0.0270186	Oligo	Positive	1		38	NA	FALSE	0.614097	-0.00105888	Oligo	Negative	1
ACIN1	0.150091	-0.0318816	NS DEG			39	NA	FALSE	0.612431	0.0269884	Oligo	Positive	1		39	NA	FALSE	0.612431	-0.00108674	Oligo	Negative	1
ACLY	0.127641	-0.00413152	NS DEG			40	GPRC5A	TRUE	0.612346	0.0284412	Oligo	Positive	1		40	NA	FALSE	0.612346	-0.00111461	Oligo	Negative	1
ACO1	-0.119591	-0.02823	NS DEG			41	NA	FALSE	0.611173	0.0284111	Oligo	Positive	1		41	NA	FALSE	0.611173	-0.00114247	Oligo	Negative	1
ACO2	-0.290392	0.0385362	NS DEG			42	NA	FALSE	0.609291	0.028381	Oligo	Positive	1		42	NA	FALSE	0.609291	-0.00117034	Oligo	Negative	1
ACOT1	0.216348	0.219839	Significant DEG			43	NA	FALSE	0.608706	0.0283508	Oligo	Positive	1		43	NA	FALSE	0.608706	-0.00119821	Oligo	Negative	1
ACOT12	0.251112	0.18606	Significant DEG			44	NA	FALSE	0.608461	0.0283207	Oligo	Positive	1		44	NA	FALSE	0.608461	-0.00122607	Oligo	Negative	1
ACOT2	0.250449	0.0677642	NS DEG			45	NA	FALSE	0.607293	0.0282905	Oligo	Positive	1		45	NA	FALSE	0.607293	-0.00125394	Oligo	Negative	1
ACOT6	0.28586	0.0875543	NS DEG			46	SLC16A9	TRUE	0.605356	0.0297268	Oligo	Positive	1		46	NA	FALSE	0.605356	-0.0012818	Oligo	Negative	1
ACOX3	0.122589	-0.00845234	NS DEG			47	CAPN5	TRUE	0.605069	0.0311623	Oligo	Positive	1		47	NA	FALSE	0.605069	-0.00130967	Oligo	Negative	1
ACP7	-0.191277	-0.00431169	NS DEG			48	SHANK2	TRUE	0.604575	0.0325967	Oligo	Positive	1		48	NA	FALSE	0.604575	-0.00133753	Oligo	Negative	1
ACSF2	0.22679	0.0139219	NS DEG			49	NA	FALSE	0.60447	0.0325665	Oligo	Positive	1		49	NA	FALSE	0.60447	-0.0013654	Oligo	Negative	1
ACSF3	0.273077	-0.00062877	NS DEG			50	NA	FALSE	0.604411	0.0325364	Oligo	Positive	1		50	NA	FALSE	0.604411	-0.00139326	Oligo	Negative	1
ACSL1	-0.0639339	0.0243227	NS DEG			51	ARC	TRUE	0.60374	0.0339688	Oligo	Positive	1		51	NA	FALSE	0.60374	-0.00142113	Oligo	Negative	1
ACSS1	-0.133134	-0.103157	Significant DEG			52	NA	FALSE	0.603412	0.0339386	Oligo	Positive	1		52	NA	FALSE	0.603412	-0.00144899	Oligo	Negative	1
ACTA1	0.479797	0.0345561	NS DEG			53	NA	FALSE	0.602975	0.0339085	Oligo	Positive	1		53	NA	FALSE	0.602975	-0.00147686	Oligo	Negative	1
ACTG1	0.261097	0.138587	Significant DEG			54	NA	FALSE	0.601482	0.0338783	Oligo	Positive	1		54	NA	FALSE	0.601482	-0.00150472	Oligo	Negative	1
ACTN1	0.24437	0.364237	Significant DEG			55	PLXNA4	TRUE	0.600861	0.0353039	Oligo	Positive	1		55	NA	FALSE	0.600861	-0.00153259	Oligo	Negative	1
ACTN2	0.179878	-0.00123694	NS DEG			56	NA	FALSE	0.59792	0.0352738	Oligo	Positive	1		56	NA	FALSE	0.59792	-0.00156045	Oligo	Negative	1
ACTR10	0.089693	0.0429465	Significant DEG			57	ZNF442	TRUE	0.59655	0.0366891	Oligo	Positive	1		57	NA	FALSE	0.59655	-0.00158832	Oligo	Negative	1
ACTR3C	0.606349	0.438725	Significant DEG			58	NA	FALSE	0.596457	0.0366589	Oligo	Positive	1		58	NA	FALSE	0.596457	-0.00161618	Oligo	Negative	1
ACVR1B	0.0713725	0.123822	Significant DEG			59	IL1RL2	TRUE	0.596397	0.0380739	Oligo	Positive	1		59	NA	FALSE	0.596397	-0.00164405	Oligo	Negative	1
ADAL	0.213349	-0.0287051	NS DEG			60	NA	FALSE	0.595151	0.0380438	Oligo	Positive	1		60	NA	FALSE	0.595151	-0.00167191	Oligo	Negative	1
ADAM11	0.157565	0.0371404	NS DEG			61	S100A6	TRUE	0.59497	0.0394553	Oligo	Positive	1		61	NA	FALSE	0.59497	-0.00169978	Oligo	Negative	1
ADAM12	0.157995	0.0705486	NS DEG			62	NA	FALSE	0.594097	0.0394252	Oligo	Positive	1		62	NA	FALSE	0.594097	-0.00172765	Oligo	Negative	1
ADAMTS1	-0.113892	-0.0498846	NS DEG			63	NA	FALSE	0.592465	0.0393951	Oligo	Positive	1		63	NA	FALSE	0.592465	-0.00175551	Oligo	Negative	1
ADAMTS10	0.196879	0.0310452	NS DEG			64	NA	FALSE	0.591575	0.0393649	Oligo	Positive	1		64	NA	FALSE	0.591575	-0.00178338	Oligo	Negative	1
ADAMTS4	-0.174911	0.0575385	NS DEG			65	NA	FALSE	0.588707	0.0393348	Oligo	Positive	1		65	NA	FALSE	0.588707	-0.00181124	Oligo	Negative	1
ADAMTS9-AS2	0.205736	0.0288847	NS DEG			66	NA	FALSE	0.588156	0.0393046	Oligo	Positive	1		66	NA	FALSE	0.588156	-0.00183911	Oligo	Negative	1
ADAMTSL1	0.206307	-0.0706638	NS DEG			67	SLC24A4	TRUE	0.586816	0.0406969	Oligo	Positive	1		67	NA	FALSE	0.586816	-0.00186697	Oligo	Negative	1
ADAR	0.180323	0.0673958	Significant DEG			68	HTR1E	TRUE	0.583705	0.0420817	Oligo	Positive	1		68	NA	FALSE	0.583705	-0.00189484	Oligo	Negative	1
ADARB2	-0.149756	0.0548936	NS DEG			69	PEAK3	TRUE	0.582694	0.0434642	Oligo	Positive	1		69	NA	FALSE	0.582694	-0.0019227	Oligo	Negative	1
ADAT1	0.153799	0.0199591	NS DEG			70	FRY	TRUE	0.580441	0.0448413	Oligo	Positive	1		70	NA	FALSE	0.580441	-0.00195057	Oligo	Negative	1
ADCK5	0.113978	0.0605153	NS DEG			71	NA	FALSE	0.578462	0.0448111	Oligo	Positive	1		71	NA	FALSE	0.578462	-0.00197843	Oligo	Negative	1
ADCY1	0.292502	0.183134	Significant DEG			72	NA	FALSE	0.578417	0.044781	Oligo	Positive	1		72	NA	FALSE	0.578417	-0.0020063	Oligo	Negative	1
ADCY10	0.327208	-0.0898894	Significant DEG			73	NA	FALSE	0.574546	0.0447509	Oligo	Positive	1		73	NA	FALSE	0.574546	-0.00203416	Oligo	Negative	1
ADCY5	0.171161	0.104199	Significant DEG			74	NA	FALSE	0.572388	0.0447207	Oligo	Positive	1		74	NA	FALSE	0.572388	-0.00206203	Oligo	Negative	1
ADCY7	0.222498	-0.00277346	NS DEG			75	NA	FALSE	0.570332	0.0446906	Oligo	Positive	1		75	NA	FALSE	0.570332	-0.00208989	Oligo	Negative	1
ADCY9	0.108663	0.421452	Significant DEG			76	NA	FALSE	0.570042	0.0446604	Oligo	Positive	1		76	NA	FALSE	0.570042	-0.00211776	Oligo	Negative	1
ADCYAP1R1	0.1662	0.124335	Significant DEG			77	ASIC2	TRUE	0.569173	0.0460108	Oligo	Positive	1		77	NA	FALSE	0.569173	-0.00214562	Oligo	Negative	1
ADD1	0.169537	0.148198	Significant DEG			78	NA	FALSE	0.568852	0.0459807	Oligo	Positive	1		78	NA	FALSE	0.568852	-0.00217349	Oligo	Negative	1
ADD2	0.286918	0.37392	Significant DEG			79	NA	FALSE	0.568234	0.0459505	Oligo	Positive	1		79	NA	FALSE	0.568234	-0.00220135	Oligo	Negative	1
ADD3	-0.13398	-0.0190984	NS DEG			80	P4HA2	TRUE	0.567475	0.0472969	Oligo	Positive	1		80	NA	FALSE	0.567475	-0.00222922	Oligo	Negative	1
ADGRB2	0.435953	0.117086	Significant DEG			81	BICC1	TRUE	0.565819	0.0486393	Oligo	Positive	1		81	NA	FALSE	0.565819	-0.00225708	Oligo	Negative	1
ADGRG1	0.420517	0.306132	Significant DEG			82	NA	FALSE	0.563313	0.0486092	Oligo	Positive	1		82	NA	FALSE	0.563313	-0.00228495	Oligo	Negative	1
ADGRL1	0.0799307	0.175771	Significant DEG			83	NA	FALSE	0.562208	0.048579	Oligo	Positive	1		83	NA	FALSE	0.562208	-0.00231282	Oligo	Negative	1
ADGRL2	0.292568	0.4513	Significant DEG			84	NA	FALSE	0.560977	0.0485489	Oligo	Positive	1		84	NA	FALSE	0.560977	-0.00234068	Oligo	Negative	1
ADGRV1	0.190379	-0.175168	Significant DEG			85	NA	FALSE	0.56066	0.0485187	Oligo	Positive	1		85	NA	FALSE	0.56066	-0.00236855	Oligo	Negative	1
ADIPOR2	-0.200833	-0.0176253	NS DEG			86	NA	FALSE	0.560433	0.0484886	Oligo	Positive	1		86	NA	FALSE	0.560433	-0.00239641	Oligo	Negative	1
ADK	0.163836	0.131738	Significant DEG			87	NA	FALSE	0.559241	0.0484584	Oligo	Positive	1		87	NA	FALSE	0.559241	-0.00242428	Oligo	Negative	1
ADM	0.403256	0.0210535	NS DEG			88	NA	FALSE	0.559231	0.0484283	Oligo	Positive	1		88	NA	FALSE	0.559231	-0.00245214	Oligo	Negative	1
ADNP2	0.379961	0.12626	Significant DEG			89	NA	FALSE	0.558714	0.0483982	Oligo	Positive	1		89	NA	FALSE	0.558714	-0.00248001	Oligo	Negative	1
ADORA1	-0.113887	-0.0312567	NS DEG			90	NA	FALSE	0.558084	0.048368	Oligo	Positive	1		90	NA	FALSE	0.558084	-0.00250787	Oligo	Negative	1
ADRA1B	0.406659	0.0215511	NS DEG			91	NA	FALSE	0.556003	0.0483379	Oligo	Positive	1		91	NA	FALSE	0.556003	-0.00253574	Oligo	Negative	1
ADRA2B	0.172084	0.513715	Significant DEG			92	RHBDL3	TRUE	0.555557	0.049656	Oligo	Positive	1		92	NA	FALSE	0.555557	-0.0025636	Oligo	Negative	1
ADRA2C	0.204831	0.0899543	NS DEG			93	NA	FALSE	0.555062	0.0496258	Oligo	Positive	1		93	NA	FALSE	0.555062	-0.00259147	Oligo	Negative	1
ADRB1	0.203416	0.339228	Significant DEG			94	NA	FALSE	0.553484	0.0495957	Oligo	Positive	1		94	NA	FALSE	0.553484	-0.00261933	Oligo	Negative	1
ADSL	0.164355	-0.0636452	Significant DEG			95	NA	FALSE	0.551949	0.0495655	Oligo	Positive	1		95	NA	FALSE	0.551949	-0.0026472	Oligo	Negative	1
AFAP1	0.192367	0.445676	Significant DEG			96	NA	FALSE	0.550848	0.0495354	Oligo	Positive	1		96	NA	FALSE	0.550848	-0.00267506	Oligo	Negative	1
AFAP1L2	0.245461	0.0805119	NS DEG			97	NA	FALSE	0.550431	0.0495052	Oligo	Positive	1		97	NA	FALSE	0.550431	-0.00270293	Oligo	Negative	1
AFDN	0.16668	0.121763	Significant DEG			98	NA	FALSE	0.549274	0.0494751	Oligo	Positive	1		98	NA	FALSE	0.549274	-0.00273079	Oligo	Negative	1
AFF2	0.16925	0.0916798	Significant DEG			99	NA	FALSE	0.548905	0.049445	Oligo	Positive	1		99	NA	FALSE	0.548905	-0.00275866	Oligo	Negative	1
AFMID	-0.107074	-0.105142	Significant DEG			100	NA	FALSE	0.548824	0.0494148	Oligo	Positive	1		100	NA	FALSE	0.548824	-0.00278652	Oligo	Negative	1
AGAP2-AS1	0.251784	-0.0693723	NS DEG			101	GPR139	TRUE	0.548775	0.0507168	Oligo	Positive	1		101	NA	FALSE	0.548775	-0.00281439	Oligo	Negative	1
AGBL2	0.254791	0.0847735	NS DEG			102	GDPD5	TRUE	0.548632	0.0520184	Oligo	Positive	1		102	NA	FALSE	0.548632	-0.00284225	Oligo	Negative	1
AGBL3	0.214535	0.0282592	NS DEG			103	NA	FALSE	0.548603	0.0519883	Oligo	Positive	1		103	NA	FALSE	0.548603	-0.00287012	Oligo	Negative	1
AGK	0.141981	-0.0494636	Significant DEG			104	NA	FALSE	0.548428	0.0519582	Oligo	Positive	1		104	NA	FALSE	0.548428	-0.00289799	Oligo	Negative	1
AGL	0.13296	0.00332732	NS DEG			105	NA	FALSE	0.546996	0.051928	Oligo	Positive	1		105	NA	FALSE	0.546996	-0.00292585	Oligo	Negative	1
AGPAT3	0.206444	0.0504105	Significant DEG			106	TNFRSF12A	TRUE	0.546856	0.0532254	Oligo	Positive	1		106	NA	FALSE	0.546856	-0.00295372	Oligo	Negative	1
AGRN	-0.0848109	-0.0416415	NS DEG			107	NA	FALSE	0.546853	0.0531953	Oligo	Positive	1		107	NA	FALSE	0.546853	-0.00298158	Oligo	Negative	1
AHCYL1	0.352634	0.0183606	NS DEG			108	KLHL29	TRUE	0.544549	0.0544873	Oligo	Positive	1		108	NA	FALSE	0.544549	-0.00300945	Oligo	Negative	1
AHDC1	0.437432	0.276046	Significant DEG			109	NA	FALSE	0.543765	0.0544571	Oligo	Positive	1		109	NA	FALSE	0.543765	-0.00303731	Oligo	Negative	1
AHNAK	0.301272	0.0244759	NS DEG			110	STARD10	TRUE	0.538633	0.055735	Oligo	Positive	1		110	NA	FALSE	0.538633	-0.00306518	Oligo	Negative	1
AIF1L	-0.113367	-0.0117341	NS DEG			111	NA	FALSE	0.536841	0.0557049	Oligo	Positive	1		111	NA	FALSE	0.536841	-0.00309304	Oligo	Negative	1
AIMP1	0.130927	0.00539889	NS DEG			112	FOSL2	TRUE	0.536767	0.0569784	Oligo	Positive	1		112	NA	FALSE	0.536767	-0.00312091	Oligo	Negative	1
AIRE	0.44987	0.0693111	NS DEG			113	NA	FALSE	0.536698	0.0569482	Oligo	Positive	1		113	NA	FALSE	0.536698	-0.00314877	Oligo	Negative	1
AJAP1	-0.065623	0.00123067	NS DEG			114	NA	FALSE	0.536359	0.0569181	Oligo	Positive	1		114	NA	FALSE	0.536359	-0.00317664	Oligo	Negative	1
AK1	0.307091	-0.00336273	NS DEG			115	NA	FALSE	0.53573	0.056888	Oligo	Positive	1		115	NA	FALSE	0.53573	-0.0032045	Oligo	Negative	1
AK4	0.493708	0.102934	Significant DEG			116	SYN2	TRUE	0.534122	0.0581552	Oligo	Positive	1		116	NA	FALSE	0.534122	-0.00323237	Oligo	Negative	1
AK6	0.090189	-0.0449299	NS DEG			117	STIM1	TRUE	0.532243	0.0594179	Oligo	Positive	1		117	NA	FALSE	0.532243	-0.00326023	Oligo	Negative	1
AKAP1	0.151156	0.048741	NS DEG			118	ZNF732	TRUE	0.532242	0.0606807	Oligo	Positive	1		118	NA	FALSE	0.532242	-0.0032881	Oligo	Negative	1
AKAP11	0.119561	0.0306624	NS DEG			119	LINC02595	TRUE	0.532079	0.0619431	Oligo	Positive	1		119	NA	FALSE	0.532079	-0.00331596	Oligo	Negative	1
AKAP12	0.180205	0.285186	Significant DEG			120	NA	FALSE	0.531086	0.0619129	Oligo	Positive	1		120	NA	FALSE	0.531086	-0.00334383	Oligo	Negative	1
ALAS1	-0.075601	0.0278303	NS DEG			121	SYN3	TRUE	0.530326	0.0631711	Oligo	Positive	1		121	NA	FALSE	0.530326	-0.00337169	Oligo	Negative	1
ALCAM	0.453537	-0.0414195	NS DEG			122	NA	FALSE	0.530076	0.063141	Oligo	Positive	1		122	NA	FALSE	0.530076	-0.00339956	Oligo	Negative	1
ALDH18A1	0.143387	0.116309	Significant DEG			123	NA	FALSE	0.529206	0.0631108	Oligo	Positive	1		123	NA	FALSE	0.529206	-0.00342742	Oligo	Negative	1
ALG1	0.170998	0.0639386	Significant DEG			124	GPCPD1	TRUE	0.529204	0.0643664	Oligo	Positive	1		124	NA	FALSE	0.529204	-0.00345529	Oligo	Negative	1
ALG13	0.091573	-0.0406396	NS DEG			125	NA	FALSE	0.528925	0.0643363	Oligo	Positive	1		125	NA	FALSE	0.528925	-0.00348316	Oligo	Negative	1
ALG1L	0.213123	-0.0406024	NS DEG			126	NA	FALSE	0.526525	0.0643061	Oligo	Positive	1		126	NA	FALSE	0.526525	-0.00351102	Oligo	Negative	1
ALG9	0.135966	-0.00500231	NS DEG			127	NA	FALSE	0.525837	0.064276	Oligo	Positive	1		127	NA	FALSE	0.525837	-0.00353889	Oligo	Negative	1
ALK	0.17093	0.0155669	NS DEG			128	NA	FALSE	0.524366	0.0642458	Oligo	Positive	1		128	NA	FALSE	0.524366	-0.00356675	Oligo	Negative	1
ALKBH2	0.135911	0.0463431	NS DEG			129	NA	FALSE	0.523994	0.0642157	Oligo	Positive	1		129	NA	FALSE	0.523994	-0.00359462	Oligo	Negative	1
ALKBH8	0.160172	0.0266076	NS DEG			130	NA	FALSE	0.522756	0.0641855	Oligo	Positive	1		130	NA	FALSE	0.522756	-0.00362248	Oligo	Negative	1
ALLC	0.289211	0.0757722	NS DEG			131	FRMPD4	TRUE	0.521983	0.065424	Oligo	Positive	1		131	NA	FALSE	0.521983	-0.00365035	Oligo	Negative	1
ALOX5AP	0.251017	0.0241506	NS DEG			132	NA	FALSE	0.520291	0.0653938	Oligo	Positive	1		132	NA	FALSE	0.520291	-0.00367821	Oligo	Negative	1
ALPK1	0.572313	0.198529	Significant DEG			133	LINC01951	TRUE	0.519235	0.0666257	Oligo	Positive	1		133	NA	FALSE	0.519235	-0.00370608	Oligo	Negative	1
ALPL	0.234162	0.196881	Significant DEG			134	NA	FALSE	0.51913	0.0665956	Oligo	Positive	1		134	NA	FALSE	0.51913	-0.00373394	Oligo	Negative	1
ALS2	0.124257	-0.0572387	Significant DEG			135	GALNT17	TRUE	0.519051	0.067827	Oligo	Positive	1		135	NA	FALSE	0.519051	-0.00376181	Oligo	Negative	1
ALS2CL	0.29282	0.000825302	NS DEG			136	NA	FALSE	0.518858	0.0677969	Oligo	Positive	1		136	NA	FALSE	0.518858	-0.00378967	Oligo	Negative	1
AMBRA1	0.22247	0.0440578	NS DEG			137	NA	FALSE	0.518646	0.0677668	Oligo	Positive	1		137	NA	FALSE	0.518646	-0.00381754	Oligo	Negative	1
AMDHD2	0.0757286	-0.0351836	NS DEG			138	NA	FALSE	0.518068	0.0677366	Oligo	Positive	1		138	NA	FALSE	0.518068	-0.0038454	Oligo	Negative	1
AMER2	-0.0863852	-0.0110602	NS DEG			139	NA	FALSE	0.518002	0.0677065	Oligo	Positive	1		139	NA	FALSE	0.518002	-0.00387327	Oligo	Negative	1
AMFR	-0.0913677	0.0317057	NS DEG			140	NFIL3	TRUE	0.516973	0.068933	Oligo	Positive	1		140	NA	FALSE	0.516973	-0.00390113	Oligo	Negative	1
AMIGO1	0.195257	0.188675	Significant DEG			141	NA	FALSE	0.516806	0.0689029	Oligo	Positive	1		141	NA	FALSE	0.516806	-0.003929	Oligo	Negative	1
AMIGO2	0.195042	0.0703071	NS DEG			142	CDKN1A	TRUE	0.516455	0.0701282	Oligo	Positive	1		142	NA	FALSE	0.516455	-0.00395686	Oligo	Negative	1
AMMECR1	0.221428	0.198668	Significant DEG			143	FBXO16	TRUE	0.51581	0.0713519	Oligo	Positive	1		143	NA	FALSE	0.51581	-0.00398473	Oligo	Negative	1
AMOT	-0.0740781	-0.0279125	NS DEG			144	NA	FALSE	0.515681	0.0713218	Oligo	Positive	1		144	NA	FALSE	0.515681	-0.0040126	Oligo	Negative	1
AMPD2	0.142364	0.070477	NS DEG			145	NA	FALSE	0.515673	0.0712917	Oligo	Positive	1		145	NA	FALSE	0.515673	-0.00404046	Oligo	Negative	1
AMPH	0.212814	0.209243	Significant DEG			146	NA	FALSE	0.514245	0.0712615	Oligo	Positive	1		146	NA	FALSE	0.514245	-0.00406833	Oligo	Negative	1
AMZ1	0.215365	0.491633	Significant DEG			147	NA	FALSE	0.51382	0.0712314	Oligo	Positive	1		147	NA	FALSE	0.51382	-0.00409619	Oligo	Negative	1
ANAPC1	0.239192	0.0236929	NS DEG			148	NYAP2	TRUE	0.513761	0.0724503	Oligo	Positive	1		148	NA	FALSE	0.513761	-0.00412406	Oligo	Negative	1
ANAPC13	0.122252	0.0529437	NS DEG			149	ADRA2B	TRUE	0.513715	0.0736691	Oligo	Positive	1		149	NA	FALSE	0.513715	-0.00415192	Oligo	Negative	1
ANAPC2	-0.0813472	0.0253779	NS DEG			150	PTGFRN	TRUE	0.513522	0.0748874	Oligo	Positive	1		150	NA	FALSE	0.513522	-0.00417979	Oligo	Negative	1
ANAPC5	0.094297	-0.076467	Significant DEG			151	TEAD3	TRUE	0.513369	0.0761054	Oligo	Positive	1		151	NA	FALSE	0.513369	-0.00420765	Oligo	Negative	1
ANAPC7	0.192821	0.0146214	NS DEG			152	NA	FALSE	0.513276	0.0760753	Oligo	Positive	1		152	NA	FALSE	0.513276	-0.00423552	Oligo	Negative	1
ANGPTL2	-0.134987	-0.12185	Significant DEG			153	NA	FALSE	0.513151	0.0760451	Oligo	Positive	1		153	NA	FALSE	0.513151	-0.00426338	Oligo	Negative	1
ANK2	0.102487	0.0119952	NS DEG			154	NA	FALSE	0.512621	0.076015	Oligo	Positive	1		154	NA	FALSE	0.512621	-0.00429125	Oligo	Negative	1
ANK3	0.185211	-0.000495261	NS DEG			155	NA	FALSE	0.51225	0.0759848	Oligo	Positive	1		155	NA	FALSE	0.51225	-0.00431911	Oligo	Negative	1
ANKDD1A	0.302337	0.0683868	NS DEG			156	NA	FALSE	0.510566	0.0759547	Oligo	Positive	1		156	NA	FALSE	0.510566	-0.00434698	Oligo	Negative	1
ANKDD1B	0.154074	-0.016004	NS DEG			157	NA	FALSE	0.509479	0.0759245	Oligo	Positive	1		157	NA	FALSE	0.509479	-0.00437484	Oligo	Negative	1
ANKFY1	0.0892412	0.0278898	NS DEG			158	NA	FALSE	0.508988	0.0758944	Oligo	Positive	1		158	NA	FALSE	0.508988	-0.00440271	Oligo	Negative	1
ANKH	-0.175181	-0.119362	Significant DEG			159	GABRG3	TRUE	0.508782	0.0771015	Oligo	Positive	1		159	NA	FALSE	0.508782	-0.00443057	Oligo	Negative	1
ANKLE2	0.0768222	0.0182038	NS DEG			160	NA	FALSE	0.508492	0.0770714	Oligo	Positive	1		160	NA	FALSE	0.508492	-0.00445844	Oligo	Negative	1
ANKMY1	0.117034	-0.0193228	NS DEG			161	NA	FALSE	0.508268	0.0770412	Oligo	Positive	1		161	NA	FALSE	0.508268	-0.0044863	Oligo	Negative	1
ANKRD10	-0.0604823	-0.0825389	Significant DEG			162	UNC5D	TRUE	0.507851	0.0782461	Oligo	Positive	1		162	NA	FALSE	0.507851	-0.00451417	Oligo	Negative	1
ANKRD11	-0.174454	0.00614982	NS DEG			163	NA	FALSE	0.50773	0.078216	Oligo	Positive	1		163	NA	FALSE	0.50773	-0.00454203	Oligo	Negative	1
ANKRD13B	-0.0715328	0.000893645	NS DEG			164	NA	FALSE	0.507695	0.0781858	Oligo	Positive	1		164	NA	FALSE	0.507695	-0.0045699	Oligo	Negative	1
ANKRD17	0.206638	-0.00736654	NS DEG			165	NA	FALSE	0.507087	0.0781557	Oligo	Positive	1		165	NA	FALSE	0.507087	-0.00459777	Oligo	Negative	1
ANKRD2	0.259196	-0.00802461	NS DEG			166	CDH9	TRUE	0.506808	0.0793581	Oligo	Positive	1		166	NA	FALSE	0.506808	-0.00462563	Oligo	Negative	1
ANKRD23	-0.0829962	-0.0874012	Significant DEG			167	NA	FALSE	0.506655	0.079328	Oligo	Positive	1		167	NA	FALSE	0.506655	-0.0046535	Oligo	Negative	1
ANKRD34C	0.456081	0.0791853	NS DEG			168	NA	FALSE	0.506613	0.0792978	Oligo	Positive	1		168	NA	FALSE	0.506613	-0.00468136	Oligo	Negative	1
ANKRD36	0.0720256	0.0212249	NS DEG			169	CNTN4	TRUE	0.506396	0.0804993	Oligo	Positive	1		169	NA	FALSE	0.506396	-0.00470923	Oligo	Negative	1
ANKRD40	0.1301	0.0406807	NS DEG			170	NA	FALSE	0.505997	0.0804691	Oligo	Positive	1		170	NA	FALSE	0.505997	-0.00473709	Oligo	Negative	1
ANKRD45	0.227136	0.176769	Significant DEG			171	NA	FALSE	0.505338	0.080439	Oligo	Positive	1		171	NA	FALSE	0.505338	-0.00476496	Oligo	Negative	1
ANKRD46	0.25902	-5.28882e-05	NS DEG			172	NA	FALSE	0.50504	0.0804088	Oligo	Positive	1		172	NA	FALSE	0.50504	-0.00479282	Oligo	Negative	1
ANKRD54	0.107373	0.0377269	NS DEG			173	DRD3	TRUE	0.504273	0.0816052	Oligo	Positive	1		173	NA	FALSE	0.504273	-0.00482069	Oligo	Negative	1
ANKRD6	0.211044	0.0174092	NS DEG			174	NA	FALSE	0.504255	0.0815751	Oligo	Positive	1		174	NA	FALSE	0.504255	-0.00484855	Oligo	Negative	1
ANKS1A	0.20831	-0.0115051	NS DEG			175	RIT2	TRUE	0.504209	0.0827713	Oligo	Positive	1		175	NA	FALSE	0.504209	-0.00487642	Oligo	Negative	1
ANKS1B	0.33081	0.0446694	NS DEG			176	MAJIN	TRUE	0.50411	0.0839673	Oligo	Positive	1		176	NA	FALSE	0.50411	-0.00490428	Oligo	Negative	1
ANLN	-0.285303	-0.398343	Significant DEG			177	NA	FALSE	0.504069	0.0839372	Oligo	Positive	1		177	NA	FALSE	0.504069	-0.00493215	Oligo	Negative	1
ANO3	0.211585	0.35517	Significant DEG			178	TMEM179	TRUE	0.503955	0.0851328	Oligo	Positive	1		178	NA	FALSE	0.503955	-0.00496001	Oligo	Negative	1
ANO4	0.150459	-0.0364056	NS DEG			179	NA	FALSE	0.50371	0.0851027	Oligo	Positive	1		179	NA	FALSE	0.50371	-0.00498788	Oligo	Negative	1
ANOS1	0.174166	0.00610058	NS DEG			180	ST6GALNAC5	TRUE	0.502689	0.0862953	Oligo	Positive	1		180	NA	FALSE	0.502689	-0.00501574	Oligo	Negative	1
ANTXR1	0.204126	0.118523	Significant DEG			181	NA	FALSE	0.502025	0.0862652	Oligo	Positive	1		181	NA	FALSE	0.502025	-0.00504361	Oligo	Negative	1
ANXA11	0.451754	0.262594	Significant DEG			182	FAR2	TRUE	0.501808	0.0874558	Oligo	Positive	1		182	NA	FALSE	0.501808	-0.00507147	Oligo	Negative	1
ANXA2	0.552868	0.338791	Significant DEG			183	NA	FALSE	0.501149	0.0874256	Oligo	Positive	1		183	NA	FALSE	0.501149	-0.00509934	Oligo	Negative	1
ANXA2R	-0.116301	-0.0331678	NS DEG			184	NA	FALSE	0.50101	0.0873955	Oligo	Positive	1		184	NA	FALSE	0.50101	-0.0051272	Oligo	Negative	1
ANXA6	0.284289	0.145255	Significant DEG			185	NA	FALSE	0.500936	0.0873653	Oligo	Positive	1		185	NA	FALSE	0.500936	-0.00515507	Oligo	Negative	1
AOAH	-0.270446	-0.0275462	NS DEG			186	NA	FALSE	0.500698	0.0873352	Oligo	Positive	1		186	NA	FALSE	0.500698	-0.00518294	Oligo	Negative	1
AOPEP	0.0739331	-0.059437	Significant DEG			187	NA	FALSE	0.500515	0.087305	Oligo	Positive	1		187	NA	FALSE	0.500515	-0.0052108	Oligo	Negative	1
AP1G2	0.186769	0.0328508	NS DEG			188	NPNT	TRUE	0.500514	0.0884925	Oligo	Positive	1		188	NA	FALSE	0.500514	-0.00523867	Oligo	Negative	1
AP1S1	0.158958	0.0656979	NS DEG			189	LAMC1	TRUE	0.499937	0.0896786	Oligo	Positive	1		189	NA	FALSE	0.499937	-0.00526653	Oligo	Negative	1
AP1S3	0.400676	0.0753162	NS DEG			190	NA	FALSE	0.499852	0.0896485	Oligo	Positive	1		190	NA	FALSE	0.499852	-0.0052944	Oligo	Negative	1
AP2A2	0.200916	0.0768349	Significant DEG			191	NA	FALSE	0.497879	0.0896184	Oligo	Positive	1		191	NA	FALSE	0.497879	-0.00532226	Oligo	Negative	1
AP2B1	0.141024	0.0301666	NS DEG			192	ROBO2	TRUE	0.497853	0.0907995	Oligo	Positive	1		192	NA	FALSE	0.497853	-0.00535013	Oligo	Negative	1
AP2M1	0.156681	0.042338	NS DEG			193	RALGPS2	TRUE	0.497624	0.0919801	Oligo	Positive	1		193	NA	FALSE	0.497624	-0.00537799	Oligo	Negative	1
AP2S1	0.0819493	0.0622146	Significant DEG			194	GRM8	TRUE	0.497341	0.0931601	Oligo	Positive	1		194	NA	FALSE	0.497341	-0.00540586	Oligo	Negative	1
AP3S1	0.0861264	-0.0211804	NS DEG			195	RAP1GAP2	TRUE	0.497298	0.0943399	Oligo	Positive	1		195	NA	FALSE	0.497298	-0.00543372	Oligo	Negative	1
AP3S2	0.18153	0.0238132	NS DEG			196	NA	FALSE	0.496859	0.0943098	Oligo	Positive	1		196	NA	FALSE	0.496859	-0.00546159	Oligo	Negative	1
AP4S1	0.057583	0.0175324	NS DEG			197	NA	FALSE	0.496142	0.0942797	Oligo	Positive	1		197	NA	FALSE	0.496142	-0.00548945	Oligo	Negative	1
AP5B1	0.136633	0.147085	Significant DEG			198	NA	FALSE	0.495712	0.0942495	Oligo	Positive	1		198	NA	FALSE	0.495712	-0.00551732	Oligo	Negative	1
AP5Z1	0.214418	0.00643336	NS DEG			199	NA	FALSE	0.495472	0.0942194	Oligo	Positive	1		199	NA	FALSE	0.495472	-0.00554518	Oligo	Negative	1
APBA2	-0.153834	-0.0528825	NS DEG			200	NA	FALSE	0.494847	0.0941892	Oligo	Positive	1		200	NA	FALSE	0.494847	-0.00557305	Oligo	Negative	1
APBB2	-0.168466	-0.0613908	Significant DEG			201	NA	FALSE	0.494768	0.0941591	Oligo	Positive	1		201	NA	FALSE	0.494768	-0.00560091	Oligo	Negative	1
APC2	0.317765	0.13782	Significant DEG			202	RGS6	TRUE	0.494581	0.0953325	Oligo	Positive	1		202	NA	FALSE	0.494581	-0.00562878	Oligo	Negative	1
APCDD1	-0.213148	-0.0580811	NS DEG			203	NA	FALSE	0.493974	0.0953024	Oligo	Positive	1		203	NA	FALSE	0.493974	-0.00565664	Oligo	Negative	1
APEH	0.178426	0.0737557	Significant DEG			204	CDH12	TRUE	0.493569	0.0964734	Oligo	Positive	1		204	NA	FALSE	0.493569	-0.00568451	Oligo	Negative	1
APEX1	0.141043	0.000890246	NS DEG			205	NA	FALSE	0.493234	0.0964432	Oligo	Positive	1		205	NA	FALSE	0.493234	-0.00571237	Oligo	Negative	1
API5	0.150479	0.0564184	Significant DEG			206	PLPPR4	TRUE	0.492856	0.0976125	Oligo	Positive	1		206	NA	FALSE	0.492856	-0.00574024	Oligo	Negative	1
APIP	0.0883337	-0.130921	Significant DEG			207	NA	FALSE	0.492716	0.0975824	Oligo	Positive	1		207	NA	FALSE	0.492716	-0.00576811	Oligo	Negative	1
APOA1-AS	0.333678	-0.0277768	NS DEG			208	NA	FALSE	0.492664	0.0975523	Oligo	Positive	1		208	NA	FALSE	0.492664	-0.00579597	Oligo	Negative	1
APOC1	-0.360623	-0.0624571	NS DEG			209	SH3RF2	TRUE	0.492576	0.0987209	Oligo	Positive	1		209	NA	FALSE	0.492576	-0.00582384	Oligo	Negative	1
APOL2	0.112014	0.0393888	NS DEG			210	P3H3	TRUE	0.491998	0.0998882	Oligo	Positive	1		210	NA	FALSE	0.491998	-0.0058517	Oligo	Negative	1
APOL3	0.202556	-0.0192328	NS DEG			211	NA	FALSE	0.491987	0.099858	Oligo	Positive	1		211	NA	FALSE	0.491987	-0.00587957	Oligo	Negative	1
APOL4	0.198837	0.125232	Significant DEG			212	NA	FALSE	0.491917	0.0998279	Oligo	Positive	1		212	NA	FALSE	0.491917	-0.00590743	Oligo	Negative	1
APTR	-0.0929458	-0.0378415	NS DEG			213	NA	FALSE	0.491865	0.0997978	Oligo	Positive	1		213	NA	FALSE	0.491865	-0.0059353	Oligo	Negative	1
AQP4	0.249768	-0.0987164	Significant DEG			214	NA	FALSE	0.491836	0.0997676	Oligo	Positive	1		214	NA	FALSE	0.491836	-0.00596316	Oligo	Negative	1
AQP5	0.257741	0.0861533	NS DEG			215	NA	FALSE	0.491799	0.0997375	Oligo	Positive	1		215	NA	FALSE	0.491799	-0.00599103	Oligo	Negative	1
ARAP2	-0.105302	0.0295896	NS DEG			216	NA	FALSE	0.491725	0.0997073	Oligo	Positive	1		216	NA	FALSE	0.491725	-0.00601889	Oligo	Negative	1
ARAP3	0.429914	0.806143	Significant DEG			217	AMZ1	TRUE	0.491633	0.100874	Oligo	Positive	1		217	NA	FALSE	0.491633	-0.00604676	Oligo	Negative	1
ARC	0.742308	0.60374	Significant DEG			218	NA	FALSE	0.491276	0.100844	Oligo	Positive	1		218	NA	FALSE	0.491276	-0.00607462	Oligo	Negative	1
ARF1	0.0920453	0.106711	Significant DEG			219	PTPRN2	TRUE	0.491174	0.102009	Oligo	Positive	1		219	NA	FALSE	0.491174	-0.00610249	Oligo	Negative	1
ARF3	0.232315	0.110249	Significant DEG			220	NA	FALSE	0.491029	0.101979	Oligo	Positive	1		220	NA	FALSE	0.491029	-0.00613035	Oligo	Negative	1
ARFGAP3	0.0677556	-0.000258864	NS DEG			221	NA	FALSE	0.490915	0.101949	Oligo	Positive	1		221	NA	FALSE	0.490915	-0.00615822	Oligo	Negative	1
ARFRP1	0.128842	0.0487373	NS DEG			222	NA	FALSE	0.490382	0.101918	Oligo	Positive	1		222	NA	FALSE	0.490382	-0.00618608	Oligo	Negative	1
ARHGAP10	0.168609	0.121468	Significant DEG			223	ARNTL2	TRUE	0.489819	0.103081	Oligo	Positive	1		223	NA	FALSE	0.489819	-0.00621395	Oligo	Negative	1
ARHGAP12	-0.0981013	-0.259417	Significant DEG			224	NA	FALSE	0.489813	0.10305	Oligo	Positive	1		224	NA	FALSE	0.489813	-0.00624181	Oligo	Negative	1
ARHGAP21	-0.10393	-0.0482277	NS DEG			225	NA	FALSE	0.489411	0.10302	Oligo	Positive	1		225	NA	FALSE	0.489411	-0.00626968	Oligo	Negative	1
ARHGAP22	0.352697	-0.202684	Significant DEG			226	SLIT3	TRUE	0.489135	0.104181	Oligo	Positive	1		226	NA	FALSE	0.489135	-0.00629755	Oligo	Negative	1
ARHGAP24	0.181401	-0.0267497	NS DEG			227	NA	FALSE	0.488774	0.104151	Oligo	Positive	1		227	NA	FALSE	0.488774	-0.00632541	Oligo	Negative	1
ARHGAP27	0.243525	0.106568	Significant DEG			228	TENM2	TRUE	0.488608	0.10531	Oligo	Positive	1		228	NA	FALSE	0.488608	-0.00635328	Oligo	Negative	1
ARHGAP28	0.228626	0.301155	Significant DEG			229	NA	FALSE	0.48856	0.10528	Oligo	Positive	1		229	NA	FALSE	0.48856	-0.00638114	Oligo	Negative	1
ARHGAP31	0.167474	-0.107205	Significant DEG			230	NA	FALSE	0.488128	0.10525	Oligo	Positive	1		230	NA	FALSE	0.488128	-0.00640901	Oligo	Negative	1
ARHGAP31-AS1	0.227756	0.0369838	NS DEG			231	XKR4	TRUE	0.487385	0.106406	Oligo	Positive	1		231	NA	FALSE	0.487385	-0.00643687	Oligo	Negative	1
ARHGAP40	0.154874	0.0687767	NS DEG			232	NA	FALSE	0.487086	0.106376	Oligo	Positive	1		232	NA	FALSE	0.487086	-0.00646474	Oligo	Negative	1
ARHGAP9	0.374281	0.0909793	NS DEG			233	EYA1	TRUE	0.486778	0.107531	Oligo	Positive	1		233	NA	FALSE	0.486778	-0.0064926	Oligo	Negative	1
ARHGDIA	0.129448	0.0570988	Significant DEG			234	NEK10	TRUE	0.48621	0.108684	Oligo	Positive	1		234	NA	FALSE	0.48621	-0.00652047	Oligo	Negative	1
ARHGEF10L	0.415131	0.0740957	Significant DEG			235	PTPRO	TRUE	0.486028	0.109837	Oligo	Positive	1		235	NA	FALSE	0.486028	-0.00654833	Oligo	Negative	1
ARHGEF17	0.38362	0.152625	Significant DEG			236	NA	FALSE	0.485967	0.109807	Oligo	Positive	1		236	NA	FALSE	0.485967	-0.0065762	Oligo	Negative	1
ARHGEF2	-0.218493	-0.045668	NS DEG			237	ZMAT4	TRUE	0.485093	0.110958	Oligo	Positive	1		237	NA	FALSE	0.485093	-0.00660406	Oligo	Negative	1
ARHGEF33	0.319231	0.0173388	NS DEG			238	NA	FALSE	0.485039	0.110928	Oligo	Positive	1		238	NA	FALSE	0.485039	-0.00663193	Oligo	Negative	1
ARHGEF4	0.268769	0.114025	Significant DEG			239	CACNA1B	TRUE	0.48403	0.112076	Oligo	Positive	1		239	NA	FALSE	0.48403	-0.00665979	Oligo	Negative	1
ARHGEF40	0.786977	-0.0340308	NS DEG			240	RUNDC3B	TRUE	0.482697	0.113222	Oligo	Positive	1		240	NA	FALSE	0.482697	-0.00668766	Oligo	Negative	1
ARHGEF6	0.269293	0.104252	Significant DEG			241	NA	FALSE	0.482636	0.113191	Oligo	Positive	1		241	NA	FALSE	0.482636	-0.00671552	Oligo	Negative	1
ARHGEF7	-0.143207	-0.152632	Significant DEG			242	NA	FALSE	0.482507	0.113161	Oligo	Positive	1		242	NA	FALSE	0.482507	-0.00674339	Oligo	Negative	1
ARHGEF9	0.301423	0.105338	Significant DEG			243	NA	FALSE	0.482302	0.113131	Oligo	Positive	1		243	NA	FALSE	0.482302	-0.00677125	Oligo	Negative	1
ARID1A	-0.0422008	-0.0202666	NS DEG			244	NA	FALSE	0.48158	0.113101	Oligo	Positive	1		244	NA	FALSE	0.48158	-0.00679912	Oligo	Negative	1
ARID1B	0.270612	-0.0230973	NS DEG			245	NA	FALSE	0.481415	0.113071	Oligo	Positive	1		245	NA	FALSE	0.481415	-0.00682698	Oligo	Negative	1
ARL4C	0.123989	0.114849	Significant DEG			246	NA	FALSE	0.481404	0.113041	Oligo	Positive	1		246	NA	FALSE	0.481404	-0.00685485	Oligo	Negative	1
ARL9	0.34446	-0.023221	NS DEG			247	NA	FALSE	0.481389	0.113011	Oligo	Positive	1		247	NA	FALSE	0.481389	-0.00688272	Oligo	Negative	1
ARMC2	-0.0593339	0.0716569	NS DEG			248	REEP1	TRUE	0.481197	0.114152	Oligo	Positive	1		248	NA	FALSE	0.481197	-0.00691058	Oligo	Negative	1
ARMCX1	0.142655	0.0704933	Significant DEG			249	NA	FALSE	0.480909	0.114122	Oligo	Positive	1		249	NA	FALSE	0.480909	-0.00693845	Oligo	Negative	1
ARMCX3	0.102084	0.0897408	Significant DEG			250	NA	FALSE	0.480209	0.114092	Oligo	Positive	1		250	NA	FALSE	0.480209	-0.00696631	Oligo	Negative	1
ARMCX4	0.119584	0.0150731	NS DEG			251	SNCAIP	TRUE	0.480137	0.115231	Oligo	Positive	1		251	NA	FALSE	0.480137	-0.00699418	Oligo	Negative	1
ARMCX5-GPRASP2	0.260969	0.0502845	NS DEG			252	NA	FALSE	0.480089	0.115201	Oligo	Positive	1		252	NA	FALSE	0.480089	-0.00702204	Oligo	Negative	1
ARMH3	0.174502	0.0233474	NS DEG			253	NA	FALSE	0.479452	0.115171	Oligo	Positive	1		253	NA	FALSE	0.479452	-0.00704991	Oligo	Negative	1
ARNTL2	0.329226	0.489819	Significant DEG			254	GRM4	TRUE	0.479082	0.116307	Oligo	Positive	1		254	NA	FALSE	0.479082	-0.00707777	Oligo	Negative	1
ARPC1B	0.190224	-0.0567286	NS DEG			255	NA	FALSE	0.478399	0.116277	Oligo	Positive	1		255	NA	FALSE	0.478399	-0.00710564	Oligo	Negative	1
ARPP21	-0.082184	0.0836212	Significant DEG			256	NA	FALSE	0.478121	0.116247	Oligo	Positive	1		256	NA	FALSE	0.478121	-0.0071335	Oligo	Negative	1
ARRB1	-0.13201	0.0262724	NS DEG			257	NA	FALSE	0.478029	0.116217	Oligo	Positive	1		257	NA	FALSE	0.478029	-0.00716137	Oligo	Negative	1
ARRDC3	0.349092	0.340643	Significant DEG			258	NA	FALSE	0.477819	0.116187	Oligo	Positive	1		258	NA	FALSE	0.477819	-0.00718923	Oligo	Negative	1
ARRDC4	0.0833956	0.401209	Significant DEG			259	SUSD4	TRUE	0.477495	0.11732	Oligo	Positive	1		259	NA	FALSE	0.477495	-0.0072171	Oligo	Negative	1
ARSG	0.219238	0.33698	Significant DEG			260	MYO3A	TRUE	0.477396	0.118452	Oligo	Positive	1		260	NA	FALSE	0.477396	-0.00724496	Oligo	Negative	1
ARV1	0.0760321	-0.00232242	NS DEG			261	NA	FALSE	0.477194	0.118422	Oligo	Positive	1		261	NA	FALSE	0.477194	-0.00727283	Oligo	Negative	1
ARVCF	0.494949	0.0758348	Significant DEG			262	CACNA2D3	TRUE	0.477099	0.119554	Oligo	Positive	1		262	NA	FALSE	0.477099	-0.00730069	Oligo	Negative	1
ASAH2B	0.186332	0.351684	Significant DEG			263	NA	FALSE	0.476366	0.119524	Oligo	Positive	1		263	NA	FALSE	0.476366	-0.00732856	Oligo	Negative	1
ASAP1	0.239484	0.0475221	NS DEG			264	CDH22	TRUE	0.476106	0.120654	Oligo	Positive	1		264	NA	FALSE	0.476106	-0.00735642	Oligo	Negative	1
ASB2	0.279107	0.156284	Significant DEG			265	RBFOX3	TRUE	0.476072	0.121783	Oligo	Positive	1		265	NA	FALSE	0.476072	-0.00738429	Oligo	Negative	1
ASGR1	0.188884	0.0618669	NS DEG			266	NA	FALSE	0.475687	0.121753	Oligo	Positive	1		266	NA	FALSE	0.475687	-0.00741215	Oligo	Negative	1
ASIC2	0.226572	0.569173	Significant DEG			267	NA	FALSE	0.47548	0.121723	Oligo	Positive	1		267	NA	FALSE	0.47548	-0.00744002	Oligo	Negative	1
ASPDH	0.158713	0.00501783	NS DEG			268	NA	FALSE	0.474954	0.121693	Oligo	Positive	1		268	NA	FALSE	0.474954	-0.00746789	Oligo	Negative	1
ASPHD1	0.101963	0.161869	Significant DEG			269	NA	FALSE	0.474808	0.121662	Oligo	Positive	1		269	NA	FALSE	0.474808	-0.00749575	Oligo	Negative	1
ASPHD2	0.225184	0.138412	Significant DEG			270	NA	FALSE	0.474759	0.121632	Oligo	Positive	1		270	NA	FALSE	0.474759	-0.00752362	Oligo	Negative	1
ASPRV1	0.390347	-0.0378471	NS DEG			271	C1orf220	TRUE	0.474742	0.122759	Oligo	Positive	1		271	NA	FALSE	0.474742	-0.00755148	Oligo	Negative	1
ASPSCR1	0.0754333	0.00584676	NS DEG			272	CDON	TRUE	0.474719	0.123885	Oligo	Positive	1		272	NA	FALSE	0.474719	-0.00757935	Oligo	Negative	1
ASTN1	0.206147	0.133631	Significant DEG			273	TRPC4	TRUE	0.47447	0.125011	Oligo	Positive	1		273	NA	FALSE	0.47447	-0.00760721	Oligo	Negative	1
ATAD2	0.189638	0.133765	Significant DEG			274	KCND2	TRUE	0.474329	0.126136	Oligo	Positive	1		274	NA	FALSE	0.474329	-0.00763508	Oligo	Negative	1
ATCAY	0.169075	0.34479	Significant DEG			275	CCSER1	TRUE	0.474189	0.127261	Oligo	Positive	1		275	NA	FALSE	0.474189	-0.00766294	Oligo	Negative	1
ATE1	0.118575	-0.0847977	Significant DEG			276	ITGA11	TRUE	0.47386	0.128385	Oligo	Positive	1		276	NA	FALSE	0.47386	-0.00769081	Oligo	Negative	1
ATF3	0.174589	0.182346	Significant DEG			277	NA	FALSE	0.472427	0.128355	Oligo	Positive	1		277	NA	FALSE	0.472427	-0.00771867	Oligo	Negative	1
ATF6B	0.134809	0.0286495	NS DEG			278	NA	FALSE	0.47235	0.128325	Oligo	Positive	1		278	NA	FALSE	0.47235	-0.00774654	Oligo	Negative	1
ATF7IP	0.124547	-0.0479447	NS DEG			279	FGF14	TRUE	0.472323	0.129446	Oligo	Positive	1		279	NA	FALSE	0.472323	-0.0077744	Oligo	Negative	1
ATG16L2	0.17844	-0.100555	Significant DEG			280	NA	FALSE	0.471344	0.129415	Oligo	Positive	1		280	NA	FALSE	0.471344	-0.00780227	Oligo	Negative	1
ATG4B	0.372455	-0.000562417	NS DEG			281	NA	FALSE	0.471175	0.129385	Oligo	Positive	1		281	NA	FALSE	0.471175	-0.00783013	Oligo	Negative	1
ATG5	0.104622	0.0059221	NS DEG			282	NA	FALSE	0.47112	0.129355	Oligo	Positive	1		282	NA	FALSE	0.47112	-0.007858	Oligo	Negative	1
ATG9B	0.319151	0.142606	Significant DEG			283	NA	FALSE	0.470693	0.129325	Oligo	Positive	1		283	NA	FALSE	0.470693	-0.00788586	Oligo	Negative	1
ATL1	-0.193445	-0.0955959	Significant DEG			284	NA	FALSE	0.470472	0.129295	Oligo	Positive	1		284	NA	FALSE	0.470472	-0.00791373	Oligo	Negative	1
ATL2	0.232217	0.10727	Significant DEG			285	NA	FALSE	0.470237	0.129265	Oligo	Positive	1		285	NA	FALSE	0.470237	-0.00794159	Oligo	Negative	1
ATM	-0.171328	-0.104018	Significant DEG			286	NA	FALSE	0.470072	0.129235	Oligo	Positive	1		286	NA	FALSE	0.470072	-0.00796946	Oligo	Negative	1
ATOH8	-0.145501	-0.101946	Significant DEG			287	MYT1L	TRUE	0.470033	0.13035	Oligo	Positive	1		287	NA	FALSE	0.470033	-0.00799732	Oligo	Negative	1
ATP10A	0.260033	0.184805	Significant DEG			288	NA	FALSE	0.469506	0.13032	Oligo	Positive	1		288	NA	FALSE	0.469506	-0.00802519	Oligo	Negative	1
ATP13A2	0.21748	-0.00431005	NS DEG			289	NA	FALSE	0.469075	0.130289	Oligo	Positive	1		289	NA	FALSE	0.469075	-0.00805306	Oligo	Negative	1
ATP1A1	0.253626	0.0788522	Significant DEG			290	LHFPL4	TRUE	0.468809	0.131402	Oligo	Positive	1		290	NA	FALSE	0.468809	-0.00808092	Oligo	Negative	1
ATP1A3	0.302153	0.100421	Significant DEG			291	FRAS1	TRUE	0.468415	0.132513	Oligo	Positive	1		291	NA	FALSE	0.468415	-0.00810879	Oligo	Negative	1
ATP1B2	0.484537	-0.0596988	NS DEG			292	NA	FALSE	0.468049	0.132483	Oligo	Positive	1		292	NA	FALSE	0.468049	-0.00813665	Oligo	Negative	1
ATP1B3	0.305204	0.214666	Significant DEG			293	NA	FALSE	0.468025	0.132453	Oligo	Positive	1		293	NA	FALSE	0.468025	-0.00816452	Oligo	Negative	1
ATP2A3	0.233863	-0.00848495	NS DEG			294	HTR2C	TRUE	0.467878	0.133563	Oligo	Positive	1		294	NA	FALSE	0.467878	-0.00819238	Oligo	Negative	1
ATP2B2	0.229872	0.412425	Significant DEG			295	NA	FALSE	0.467871	0.133533	Oligo	Positive	1		295	NA	FALSE	0.467871	-0.00822025	Oligo	Negative	1
ATP2C2	-0.201773	0.0307828	NS DEG			296	NA	FALSE	0.467505	0.133503	Oligo	Positive	1		296	NA	FALSE	0.467505	-0.00824811	Oligo	Negative	1
ATP5MC3	0.139925	0.0563579	NS DEG			297	PRKAG2	TRUE	0.467266	0.134611	Oligo	Positive	1		297	NA	FALSE	0.467266	-0.00827598	Oligo	Negative	1
ATP5PB	0.124527	0.0340794	NS DEG			298	TRIM71	TRUE	0.467259	0.13572	Oligo	Positive	1		298	NA	FALSE	0.467259	-0.00830384	Oligo	Negative	1
ATP6AP1L	-0.145943	-0.0525844	NS DEG			299	NA	FALSE	0.467238	0.13569	Oligo	Positive	1		299	NA	FALSE	0.467238	-0.00833171	Oligo	Negative	1
ATP6V0A1	0.126049	0.0791701	Significant DEG			300	NA	FALSE	0.467146	0.135659	Oligo	Positive	1		300	NA	FALSE	0.467146	-0.00835957	Oligo	Negative	1
ATP6V0A2	0.118943	0.0363538	NS DEG			301	NA	FALSE	0.46531	0.135629	Oligo	Positive	1		301	NA	FALSE	0.46531	-0.00838744	Oligo	Negative	1
ATP6V0D1	0.438273	0.0500426	NS DEG			302	NA	FALSE	0.46515	0.135599	Oligo	Positive	1		302	NA	FALSE	0.46515	-0.0084153	Oligo	Negative	1
ATP6V0E1	0.109902	-0.0257576	NS DEG			303	NA	FALSE	0.464457	0.135569	Oligo	Positive	1		303	NA	FALSE	0.464457	-0.00844317	Oligo	Negative	1
ATP8A2	0.20956	0.327835	Significant DEG			304	OGFRL1	TRUE	0.464396	0.136671	Oligo	Positive	1		304	NA	FALSE	0.464396	-0.00847103	Oligo	Negative	1
ATP8B3	0.239861	0.0939098	NS DEG			305	KCNMA1	TRUE	0.464145	0.137772	Oligo	Positive	1		305	NA	FALSE	0.464145	-0.0084989	Oligo	Negative	1
ATP8B4	-0.192995	0.0364222	NS DEG			306	NA	FALSE	0.463935	0.137742	Oligo	Positive	1		306	NA	FALSE	0.463935	-0.00852676	Oligo	Negative	1
ATP9A	0.303132	0.034131	NS DEG			307	NA	FALSE	0.46332	0.137712	Oligo	Positive	1		307	NA	FALSE	0.46332	-0.00855463	Oligo	Negative	1
ATPAF2	0.503709	-0.0146901	NS DEG			308	CACNA1A	TRUE	0.463276	0.138811	Oligo	Positive	1		308	NA	FALSE	0.463276	-0.0085825	Oligo	Negative	1
ATXN7L1	0.177062	0.0226291	NS DEG			309	NA	FALSE	0.463132	0.138781	Oligo	Positive	1		309	NA	FALSE	0.463132	-0.00861036	Oligo	Negative	1
AUNIP	0.221192	0.0568142	NS DEG			310	NA	FALSE	0.463126	0.138751	Oligo	Positive	1		310	NA	FALSE	0.463126	-0.00863823	Oligo	Negative	1
AURKC	0.222418	0.00287725	NS DEG			311	NA	FALSE	0.463119	0.13872	Oligo	Positive	1		311	NA	FALSE	0.463119	-0.00866609	Oligo	Negative	1
AUTS2	0.195519	0.0432186	NS DEG			312	NA	FALSE	0.462349	0.13869	Oligo	Positive	1		312	NA	FALSE	0.462349	-0.00869396	Oligo	Negative	1
AXIN2	0.224868	0.229494	Significant DEG			313	NA	FALSE	0.462225	0.13866	Oligo	Positive	1		313	NA	FALSE	0.462225	-0.00872182	Oligo	Negative	1
AXL	0.637623	-0.00911488	NS DEG			314	STAT4	TRUE	0.462138	0.139757	Oligo	Positive	1		314	NA	FALSE	0.462138	-0.00874969	Oligo	Negative	1
AZGP1	0.48826	0.167367	Significant DEG			315	NA	FALSE	0.462059	0.139726	Oligo	Positive	1		315	NA	FALSE	0.462059	-0.00877755	Oligo	Negative	1
B3GALT4	0.13667	-0.0277141	NS DEG			316	NA	FALSE	0.46196	0.139696	Oligo	Positive	1		316	NA	FALSE	0.46196	-0.00880542	Oligo	Negative	1
B3GALT5	0.18682	0.388971	Significant DEG			317	KCNB1	TRUE	0.461511	0.140791	Oligo	Positive	1		317	NA	FALSE	0.461511	-0.00883328	Oligo	Negative	1
B3GAT1	-0.107872	-0.00353344	NS DEG			318	NA	FALSE	0.461289	0.140761	Oligo	Positive	1		318	NA	FALSE	0.461289	-0.00886115	Oligo	Negative	1
B3GNT2	0.146555	0.0909326	Significant DEG			319	NA	FALSE	0.460832	0.140731	Oligo	Positive	1		319	NA	FALSE	0.460832	-0.00888901	Oligo	Negative	1
B3GNT4	0.215498	0.130307	Significant DEG			320	SNTG1	TRUE	0.460544	0.141824	Oligo	Positive	1		320	NA	FALSE	0.460544	-0.00891688	Oligo	Negative	1
B3GNT9	0.159343	0.18686	Significant DEG			321	FKBP5	TRUE	0.460369	0.142916	Oligo	Positive	1		321	NA	FALSE	0.460369	-0.00894474	Oligo	Negative	1
B4GALNT1	0.186965	0.120651	Significant DEG			322	NA	FALSE	0.460203	0.142886	Oligo	Positive	1		322	NA	FALSE	0.460203	-0.00897261	Oligo	Negative	1
B4GALNT3	0.294734	0.0591828	NS DEG			323	ZNF441	TRUE	0.460003	0.143977	Oligo	Positive	1		323	NA	FALSE	0.460003	-0.00900047	Oligo	Negative	1
B4GALT2	0.137014	-0.0426829	NS DEG			324	NA	FALSE	0.459755	0.143947	Oligo	Positive	1		324	NA	FALSE	0.459755	-0.00902834	Oligo	Negative	1
B4GALT4	0.0932236	0.0767774	Significant DEG			325	NA	FALSE	0.459706	0.143917	Oligo	Positive	1		325	NA	FALSE	0.459706	-0.0090562	Oligo	Negative	1
BAALC	0.353796	0.0358045	NS DEG			326	NA	FALSE	0.458868	0.143887	Oligo	Positive	1		326	NA	FALSE	0.458868	-0.00908407	Oligo	Negative	1
BABAM1	0.199742	-0.0200271	NS DEG			327	SORCS1	TRUE	0.458585	0.144975	Oligo	Positive	1		327	NA	FALSE	0.458585	-0.00911193	Oligo	Negative	1
BAIAP2	0.309793	0.323757	Significant DEG			328	NIPAL1	TRUE	0.458374	0.146062	Oligo	Positive	1		328	NA	FALSE	0.458374	-0.0091398	Oligo	Negative	1
BAIAP3	0.345312	0.0657886	NS DEG			329	KCTD19	TRUE	0.45816	0.147149	Oligo	Positive	1		329	NA	FALSE	0.45816	-0.00916767	Oligo	Negative	1
BANP	0.0927136	-0.106001	Significant DEG			330	NA	FALSE	0.4579	0.147119	Oligo	Positive	1		330	NA	FALSE	0.4579	-0.00919553	Oligo	Negative	1
BASP1	0.190364	0.197875	Significant DEG			331	GABRB3	TRUE	0.457849	0.148205	Oligo	Positive	1		331	NA	FALSE	0.457849	-0.0092234	Oligo	Negative	1
BAZ2B	0.0974535	-0.0138827	NS DEG			332	SYT16	TRUE	0.457631	0.149291	Oligo	Positive	1		332	NA	FALSE	0.457631	-0.00925126	Oligo	Negative	1
BBIP1	-0.0690943	-0.0263807	NS DEG			333	NA	FALSE	0.45762	0.149261	Oligo	Positive	1		333	NA	FALSE	0.45762	-0.00927913	Oligo	Negative	1
BBS1	0.141183	-0.0365188	NS DEG			334	NA	FALSE	0.457375	0.149231	Oligo	Positive	1		334	NA	FALSE	0.457375	-0.00930699	Oligo	Negative	1
BBS2	0.456204	0.0468389	NS DEG			335	NA	FALSE	0.45698	0.149201	Oligo	Positive	1		335	NA	FALSE	0.45698	-0.00933486	Oligo	Negative	1
BBS5	0.222193	-0.0117812	NS DEG			336	NA	FALSE	0.45662	0.14917	Oligo	Positive	1		336	NA	FALSE	0.45662	-0.00936272	Oligo	Negative	1
BBX	-0.0763285	-0.0400219	NS DEG			337	NA	FALSE	0.45615	0.14914	Oligo	Positive	1		337	NA	FALSE	0.45615	-0.00939059	Oligo	Negative	1
BCAR1	-0.126896	0.0327134	NS DEG			338	NA	FALSE	0.45608	0.14911	Oligo	Positive	1		338	NA	FALSE	0.45608	-0.00941845	Oligo	Negative	1
BCAR3	0.273131	0.0657297	NS DEG			339	CACNG3	TRUE	0.455905	0.150192	Oligo	Positive	1		339	NA	FALSE	0.455905	-0.00944632	Oligo	Negative	1
BCAS4	0.238956	0.342981	Significant DEG			340	NMNAT2	TRUE	0.455845	0.151273	Oligo	Positive	1		340	NA	FALSE	0.455845	-0.00947418	Oligo	Negative	1
BCAT2	0.113693	0.00761221	NS DEG			341	BCL11B	TRUE	0.455687	0.152354	Oligo	Positive	1		341	NA	FALSE	0.455687	-0.00950205	Oligo	Negative	1
BCDIN3D	0.145676	-0.0337368	NS DEG			342	NA	FALSE	0.455671	0.152324	Oligo	Positive	1		342	NA	FALSE	0.455671	-0.00952991	Oligo	Negative	1
BCL11A	0.158961	0.339922	Significant DEG			343	PCLO	TRUE	0.455044	0.153404	Oligo	Positive	1		343	NA	FALSE	0.455044	-0.00955778	Oligo	Negative	1
BCL11B	0.432923	0.455687	Significant DEG			344	NA	FALSE	0.454804	0.153374	Oligo	Positive	1		344	NA	FALSE	0.454804	-0.00958564	Oligo	Negative	1
BCL2	0.237695	0.0766297	NS DEG			345	NA	FALSE	0.454643	0.153344	Oligo	Positive	1		345	NA	FALSE	0.454643	-0.00961351	Oligo	Negative	1
BCL2L10	0.285932	0.100956	NS DEG			346	SYBU	TRUE	0.454568	0.154422	Oligo	Positive	1		346	NA	FALSE	0.454568	-0.00964137	Oligo	Negative	1
BCL3	0.153287	0.183956	Significant DEG			347	NA	FALSE	0.454484	0.154392	Oligo	Positive	1		347	NA	FALSE	0.454484	-0.00966924	Oligo	Negative	1
BCL9L	0.119411	0.143481	Significant DEG			348	PBX4	TRUE	0.454063	0.155469	Oligo	Positive	1		348	NA	FALSE	0.454063	-0.0096971	Oligo	Negative	1
BCOR	-0.0977211	-0.0091669	NS DEG			349	NA	FALSE	0.453441	0.155439	Oligo	Positive	1		349	NA	FALSE	0.453441	-0.00972497	Oligo	Negative	1
BCR	0.244867	0.383172	Significant DEG			350	KSR2	TRUE	0.453146	0.156514	Oligo	Positive	1		350	NA	FALSE	0.453146	-0.00975284	Oligo	Negative	1
BCS1L	0.127387	-0.0568166	NS DEG			351	NA	FALSE	0.453073	0.156484	Oligo	Positive	1		351	NA	FALSE	0.453073	-0.0097807	Oligo	Negative	1
BDNF	0.33575	-0.00522509	NS DEG			352	NA	FALSE	0.453019	0.156454	Oligo	Positive	1		352	NA	FALSE	0.453019	-0.00980857	Oligo	Negative	1
BDNF-AS	0.102339	-0.00615142	NS DEG			353	NA	FALSE	0.452982	0.156424	Oligo	Positive	1		353	NA	FALSE	0.452982	-0.00983643	Oligo	Negative	1
BDP1	0.173493	0.0408736	NS DEG			354	CLVS1	TRUE	0.452894	0.157498	Oligo	Positive	1		354	NA	FALSE	0.452894	-0.0098643	Oligo	Negative	1
BEGAIN	0.171236	0.178325	Significant DEG			355	NA	FALSE	0.452891	0.157468	Oligo	Positive	1		355	NA	FALSE	0.452891	-0.00989216	Oligo	Negative	1
BEND5	0.217277	0.00415222	NS DEG			356	RYR3	TRUE	0.452848	0.158543	Oligo	Positive	1		356	NA	FALSE	0.452848	-0.00992003	Oligo	Negative	1
BEX1	0.224941	0.207531	Significant DEG			357	NA	FALSE	0.452781	0.158512	Oligo	Positive	1		357	NA	FALSE	0.452781	-0.00994789	Oligo	Negative	1
BEX2	0.253572	0.0807446	Significant DEG			358	NA	FALSE	0.452773	0.158482	Oligo	Positive	1		358	NA	FALSE	0.452773	-0.00997576	Oligo	Negative	1
BFAR	0.779431	0.0174025	NS DEG			359	MGAT5B	TRUE	0.452572	0.159556	Oligo	Positive	1		359	NA	FALSE	0.452572	-0.0100036	Oligo	Negative	1
BFSP1	0.211972	0.32069	Significant DEG			360	MAP3K21	TRUE	0.452304	0.160629	Oligo	Positive	1		360	NA	FALSE	0.452304	-0.0100315	Oligo	Negative	1
BHLHB9	0.433313	0.0352098	NS DEG			361	NA	FALSE	0.451939	0.160599	Oligo	Positive	1		361	NA	FALSE	0.451939	-0.0100594	Oligo	Negative	1
BHLHE40-AS1	0.281867	0.50504	Significant DEG			362	NA	FALSE	0.451725	0.160569	Oligo	Positive	1		362	NA	FALSE	0.451725	-0.0100872	Oligo	Negative	1
BICC1	0.168985	0.565819	Significant DEG			363	NA	FALSE	0.451367	0.160539	Oligo	Positive	1		363	NA	FALSE	0.451367	-0.0101151	Oligo	Negative	1
BICDL1	0.224107	0.384695	Significant DEG			364	ADGRL2	TRUE	0.4513	0.161609	Oligo	Positive	1		364	NA	FALSE	0.4513	-0.0101429	Oligo	Negative	1
BIN1	-0.162232	0.0429504	NS DEG			365	NA	FALSE	0.451212	0.161579	Oligo	Positive	1		365	NA	FALSE	0.451212	-0.0101708	Oligo	Negative	1
BIRC2	0.0686961	-0.0181252	NS DEG			366	NA	FALSE	0.451129	0.161549	Oligo	Positive	1		366	NA	FALSE	0.451129	-0.0101987	Oligo	Negative	1
BIRC3	0.287496	0.138347	Significant DEG			367	NRG4	TRUE	0.451027	0.162619	Oligo	Positive	1		367	NA	FALSE	0.451027	-0.0102265	Oligo	Negative	1
BLCAP	0.167836	0.156864	Significant DEG			368	NA	FALSE	0.450956	0.162589	Oligo	Positive	1		368	NA	FALSE	0.450956	-0.0102544	Oligo	Negative	1
BLMH	0.0986437	-0.0484904	Significant DEG			369	NA	FALSE	0.450941	0.162559	Oligo	Positive	1		369	NA	FALSE	0.450941	-0.0102823	Oligo	Negative	1
BLVRA	0.159008	0.218107	Significant DEG			370	ELF4	TRUE	0.450913	0.163629	Oligo	Positive	1		370	NA	FALSE	0.450913	-0.0103101	Oligo	Negative	1
BMF	0.130624	-0.0363966	NS DEG			371	NA	FALSE	0.450517	0.163599	Oligo	Positive	1		371	NA	FALSE	0.450517	-0.010338	Oligo	Negative	1
BMI1	-0.115217	-0.08192	Significant DEG			372	NA	FALSE	0.449955	0.163568	Oligo	Positive	1		372	NA	FALSE	0.449955	-0.0103659	Oligo	Negative	1
BMP1	-0.0890337	0.0049662	NS DEG			373	NA	FALSE	0.449904	0.163538	Oligo	Positive	1		373	NA	FALSE	0.449904	-0.0103937	Oligo	Negative	1
BMP2	-0.220013	-0.00893186	NS DEG			374	NA	FALSE	0.44974	0.163508	Oligo	Positive	1		374	NA	FALSE	0.44974	-0.0104216	Oligo	Negative	1
BMP2K	-0.0669426	-0.1741	Significant DEG			375	COL26A1	TRUE	0.449588	0.164575	Oligo	Positive	1		375	NA	FALSE	0.449588	-0.0104495	Oligo	Negative	1
BMP7	0.342799	-0.0489274	NS DEG			376	NA	FALSE	0.449535	0.164545	Oligo	Positive	1		376	NA	FALSE	0.449535	-0.0104773	Oligo	Negative	1
BMP8A	0.250796	0.297787	Significant DEG			377	NA	FALSE	0.449529	0.164514	Oligo	Positive	1		377	NA	FALSE	0.449529	-0.0105052	Oligo	Negative	1
BMPER	0.157128	0.0723021	NS DEG			378	NA	FALSE	0.449472	0.164484	Oligo	Positive	1		378	NA	FALSE	0.449472	-0.0105331	Oligo	Negative	1
BOC	0.349369	-0.00429514	NS DEG			379	NA	FALSE	0.449427	0.164454	Oligo	Positive	1		379	NA	FALSE	0.449427	-0.0105609	Oligo	Negative	1
BOD1L1	0.109535	0.0729021	Significant DEG			380	NA	FALSE	0.448244	0.164424	Oligo	Positive	1		380	NA	FALSE	0.448244	-0.0105888	Oligo	Negative	1
BOK-AS1	-0.09472	-0.00731604	NS DEG			381	NA	FALSE	0.447193	0.164394	Oligo	Positive	1		381	NA	FALSE	0.447193	-0.0106167	Oligo	Negative	1
BOP1	0.241672	0.0431542	NS DEG			382	NA	FALSE	0.4469	0.164364	Oligo	Positive	1		382	NA	FALSE	0.4469	-0.0106445	Oligo	Negative	1
BPHL	0.208147	0.046599	NS DEG			383	TMEM272	TRUE	0.446406	0.165423	Oligo	Positive	1		383	NA	FALSE	0.446406	-0.0106724	Oligo	Negative	1
BRCA2	0.125441	-0.0487634	NS DEG			384	NA	FALSE	0.446233	0.165393	Oligo	Positive	1		384	NA	FALSE	0.446233	-0.0107003	Oligo	Negative	1
BRD4	0.226894	0.065525	Significant DEG			385	RBM20	TRUE	0.446024	0.166451	Oligo	Positive	1		385	NA	FALSE	0.446024	-0.0107281	Oligo	Negative	1
BRD9	0.378281	0.0649731	Significant DEG			386	NA	FALSE	0.446017	0.166421	Oligo	Positive	1		386	NA	FALSE	0.446017	-0.010756	Oligo	Negative	1
BRIP1	0.249289	0.306542	Significant DEG			387	NA	FALSE	0.445877	0.166391	Oligo	Positive	1		387	NA	FALSE	0.445877	-0.0107838	Oligo	Negative	1
BRSK2	0.0787817	0.0804164	Significant DEG			388	AFAP1	TRUE	0.445676	0.167448	Oligo	Positive	1		388	NA	FALSE	0.445676	-0.0108117	Oligo	Negative	1
BSN-DT	0.0888156	0.0709703	NS DEG			389	NPAS2	TRUE	0.445591	0.168505	Oligo	Positive	1		389	NA	FALSE	0.445591	-0.0108396	Oligo	Negative	1
BTAF1	0.0873174	0.0265644	NS DEG			390	TRERF1	TRUE	0.445322	0.169562	Oligo	Positive	1		390	NA	FALSE	0.445322	-0.0108674	Oligo	Negative	1
BTBD10	0.226335	0.0800155	Significant DEG			391	PPARGC1B	TRUE	0.445167	0.170618	Oligo	Positive	1		391	NA	FALSE	0.445167	-0.0108953	Oligo	Negative	1
BTBD3	-0.142676	-0.043459	NS DEG			392	NA	FALSE	0.444937	0.170588	Oligo	Positive	1		392	NA	FALSE	0.444937	-0.0109232	Oligo	Negative	1
BTBD8	0.271043	-0.0129595	NS DEG			393	CELF5	TRUE	0.444839	0.171643	Oligo	Positive	1		393	NA	FALSE	0.444839	-0.010951	Oligo	Negative	1
BTBD9	0.129799	0.0273766	NS DEG			394	GNB5	TRUE	0.443674	0.172696	Oligo	Positive	1		394	NA	FALSE	0.443674	-0.0109789	Oligo	Negative	1
BTC	0.260995	0.0736119	NS DEG			395	NA	FALSE	0.443642	0.172666	Oligo	Positive	1		395	NA	FALSE	0.443642	-0.0110068	Oligo	Negative	1
BTF3	0.0973968	0.0193115	NS DEG			396	NA	FALSE	0.443022	0.172635	Oligo	Positive	1		396	NA	FALSE	0.443022	-0.0110346	Oligo	Negative	1
BTG3	0.135554	0.281331	Significant DEG			397	ABLIM2	TRUE	0.442705	0.173686	Oligo	Positive	1		397	NA	FALSE	0.442705	-0.0110625	Oligo	Negative	1
C10orf90	-0.194985	-0.0643702	NS DEG			398	NA	FALSE	0.442699	0.173656	Oligo	Positive	1		398	NA	FALSE	0.442699	-0.0110904	Oligo	Negative	1
C11orf1	0.165914	-0.0141815	NS DEG			399	NA	FALSE	0.442553	0.173626	Oligo	Positive	1		399	NA	FALSE	0.442553	-0.0111182	Oligo	Negative	1
C11orf54	0.103627	0.0115422	NS DEG			400	NA	FALSE	0.44241	0.173595	Oligo	Positive	1		400	NA	FALSE	0.44241	-0.0111461	Oligo	Negative	1
C11orf87	0.413722	0.264281	Significant DEG			401	NA	FALSE	0.441966	0.173565	Oligo	Positive	1		401	NA	FALSE	0.441966	-0.011174	Oligo	Negative	1
C11orf96	-0.123647	0.234376	Significant DEG			402	GRIP1	TRUE	0.441713	0.174613	Oligo	Positive	1		402	NA	FALSE	0.441713	-0.0112018	Oligo	Negative	1
C11orf97	0.274586	0.0320991	NS DEG			403	NA	FALSE	0.441646	0.174583	Oligo	Positive	1		403	NA	FALSE	0.441646	-0.0112297	Oligo	Negative	1
C12orf42	0.373574	0.0196233	NS DEG			404	NA	FALSE	0.441644	0.174553	Oligo	Positive	1		404	NA	FALSE	0.441644	-0.0112576	Oligo	Negative	1
C12orf43	0.119862	0.0399216	NS DEG			405	NA	FALSE	0.441596	0.174523	Oligo	Positive	1		405	NA	FALSE	0.441596	-0.0112854	Oligo	Negative	1
C12orf75	0.210369	0.0633997	NS DEG			406	PAM	TRUE	0.441595	0.175571	Oligo	Positive	1		406	NA	FALSE	0.441595	-0.0113133	Oligo	Negative	1
C15orf39	0.117747	0.139098	Significant DEG			407	NA	FALSE	0.441486	0.17554	Oligo	Positive	1		407	NA	FALSE	0.441486	-0.0113412	Oligo	Negative	1
C15orf40	0.107791	0.0243994	NS DEG			408	NA	FALSE	0.441226	0.17551	Oligo	Positive	1		408	NA	FALSE	0.441226	-0.011369	Oligo	Negative	1
C16orf91	0.119311	0.0398594	NS DEG			409	NA	FALSE	0.441098	0.17548	Oligo	Positive	1		409	NA	FALSE	0.441098	-0.0113969	Oligo	Negative	1
C16orf95	0.0615015	0.0839153	Significant DEG			410	NA	FALSE	0.441052	0.17545	Oligo	Positive	1		410	NA	FALSE	0.441052	-0.0114247	Oligo	Negative	1
C17orf67	0.226962	0.171446	Significant DEG			411	NA	FALSE	0.439827	0.17542	Oligo	Positive	1		411	NA	FALSE	0.439827	-0.0114526	Oligo	Negative	1
C17orf75	0.0947214	0.0449922	NS DEG			412	NA	FALSE	0.439313	0.17539	Oligo	Positive	1		412	NA	FALSE	0.439313	-0.0114805	Oligo	Negative	1
C19orf25	0.112663	-0.0540947	NS DEG			413	MIR193BHG	TRUE	0.439212	0.176432	Oligo	Positive	1		413	NA	FALSE	0.439212	-0.0115083	Oligo	Negative	1
C19orf48	0.100329	0.0660923	Significant DEG			414	SLC41A2	TRUE	0.439108	0.177473	Oligo	Positive	1		414	NA	FALSE	0.439108	-0.0115362	Oligo	Negative	1
C19orf73	0.123982	-0.0688464	NS DEG			415	NA	FALSE	0.438948	0.177443	Oligo	Positive	1		415	NA	FALSE	0.438948	-0.0115641	Oligo	Negative	1
C19orf81	0.149081	0.0690289	NS DEG			416	NA	FALSE	0.438834	0.177413	Oligo	Positive	1		416	NA	FALSE	0.438834	-0.0115919	Oligo	Negative	1
C1orf105	0.249031	-0.118295	Significant DEG			417	NA	FALSE	0.438754	0.177383	Oligo	Positive	1		417	NA	FALSE	0.438754	-0.0116198	Oligo	Negative	1
C1orf115	0.389578	0.117777	Significant DEG			418	ACTR3C	TRUE	0.438725	0.178424	Oligo	Positive	1		418	NA	FALSE	0.438725	-0.0116477	Oligo	Negative	1
C1orf159	-0.0752351	0.0173234	NS DEG			419	KCNG3	TRUE	0.438671	0.179465	Oligo	Positive	1		419	NA	FALSE	0.438671	-0.0116755	Oligo	Negative	1
C1orf167	0.223851	0.0402368	NS DEG			420	ONECUT2	TRUE	0.438117	0.180504	Oligo	Positive	1		420	NA	FALSE	0.438117	-0.0117034	Oligo	Negative	1
C1orf216	0.217795	0.0795103	Significant DEG			421	NA	FALSE	0.437628	0.180474	Oligo	Positive	1		421	NA	FALSE	0.437628	-0.0117313	Oligo	Negative	1
C1orf220	0.230179	0.474742	Significant DEG			422	GCNT4	TRUE	0.437055	0.181511	Oligo	Positive	1		422	NA	FALSE	0.437055	-0.0117591	Oligo	Negative	1
C1orf74	0.121357	-0.0223579	NS DEG			423	NA	FALSE	0.437023	0.181481	Oligo	Positive	1		423	NA	FALSE	0.437023	-0.011787	Oligo	Negative	1
C1QL2	0.162846	0.0510361	NS DEG			424	NA	FALSE	0.436988	0.181451	Oligo	Positive	1		424	NA	FALSE	0.436988	-0.0118149	Oligo	Negative	1
C1QTNF2	0.229566	0.0490839	NS DEG			425	DAPK1	TRUE	0.436415	0.182486	Oligo	Positive	1		425	NA	FALSE	0.436415	-0.0118427	Oligo	Negative	1
C20orf204	0.453504	0.131854	Significant DEG			426	VWDE	TRUE	0.435589	0.183519	Oligo	Positive	1		426	NA	FALSE	0.435589	-0.0118706	Oligo	Negative	1
C20orf27	0.0897799	0.0845874	NS DEG			427	XKR6	TRUE	0.435456	0.184553	Oligo	Positive	1		427	NA	FALSE	0.435456	-0.0118985	Oligo	Negative	1
C21orf91	-0.0632713	-0.0228579	NS DEG			428	SLC37A1	TRUE	0.435082	0.185585	Oligo	Positive	1		428	NA	FALSE	0.435082	-0.0119263	Oligo	Negative	1
C2CD2	0.203463	0.0379844	NS DEG			429	CACNB2	TRUE	0.435062	0.186617	Oligo	Positive	1		429	NA	FALSE	0.435062	-0.0119542	Oligo	Negative	1
C2CD3	0.0809921	-0.0452832	NS DEG			430	NA	FALSE	0.434917	0.186587	Oligo	Positive	1		430	NA	FALSE	0.434917	-0.0119821	Oligo	Negative	1
C2orf27A	0.147814	0.0274045	NS DEG			431	NA	FALSE	0.434665	0.186557	Oligo	Positive	1		431	NA	FALSE	0.434665	-0.0120099	Oligo	Negative	1
C2orf49	0.127686	-0.00329484	NS DEG			432	ZC3HAV1L	TRUE	0.434632	0.187588	Oligo	Positive	1		432	NA	FALSE	0.434632	-0.0120378	Oligo	Negative	1
C2orf50	0.40002	0.0911679	NS DEG			433	GALNTL6	TRUE	0.434293	0.188618	Oligo	Positive	1		433	NA	FALSE	0.434293	-0.0120657	Oligo	Negative	1
C2orf80	0.243143	0.23125	Significant DEG			434	NA	FALSE	0.433767	0.188588	Oligo	Positive	1		434	NA	FALSE	0.433767	-0.0120935	Oligo	Negative	1
C2orf81	0.197004	0.0683126	NS DEG			435	NA	FALSE	0.433666	0.188558	Oligo	Positive	1		435	NA	FALSE	0.433666	-0.0121214	Oligo	Negative	1
C2orf88	-0.148663	-0.0755227	Significant DEG			436	NA	FALSE	0.433647	0.188528	Oligo	Positive	1		436	NA	FALSE	0.433647	-0.0121492	Oligo	Negative	1
C3orf70	0.240777	0.184502	Significant DEG			437	NA	FALSE	0.433633	0.188498	Oligo	Positive	1		437	NA	FALSE	0.433633	-0.0121771	Oligo	Negative	1
C4orf3	0.179731	0.093715	Significant DEG			438	NA	FALSE	0.433631	0.188468	Oligo	Positive	1		438	NA	FALSE	0.433631	-0.012205	Oligo	Negative	1
C4orf36	0.198972	0.0104352	NS DEG			439	NA	FALSE	0.432834	0.188437	Oligo	Positive	1		439	NA	FALSE	0.432834	-0.0122328	Oligo	Negative	1
C4orf47	0.170422	0.0750405	NS DEG			440	NA	FALSE	0.432632	0.188407	Oligo	Positive	1		440	NA	FALSE	0.432632	-0.0122607	Oligo	Negative	1
C4orf51	-0.12919	-0.0503893	NS DEG			441	NA	FALSE	0.432513	0.188377	Oligo	Positive	1		441	NA	FALSE	0.432513	-0.0122886	Oligo	Negative	1
C5AR1	0.181525	-0.024408	NS DEG			442	NA	FALSE	0.432261	0.188347	Oligo	Positive	1		442	NA	FALSE	0.432261	-0.0123164	Oligo	Negative	1
C5orf15	0.108384	0.0424035	NS DEG			443	IGSF9B	TRUE	0.432188	0.189372	Oligo	Positive	1		443	NA	FALSE	0.432188	-0.0123443	Oligo	Negative	1
C6orf118	0.275279	0.143475	Significant DEG			444	PITPNM3	TRUE	0.432166	0.190398	Oligo	Positive	1		444	NA	FALSE	0.432166	-0.0123722	Oligo	Negative	1
C6orf58	0.217379	0.056421	NS DEG			445	RNF150	TRUE	0.432144	0.191423	Oligo	Positive	1		445	NA	FALSE	0.432144	-0.0124	Oligo	Negative	1
C7orf31	0.10116	0.0914547	Significant DEG			446	NA	FALSE	0.432114	0.191393	Oligo	Positive	1		446	NA	FALSE	0.432114	-0.0124279	Oligo	Negative	1
C7orf50	0.149366	0.277986	Significant DEG			447	NA	FALSE	0.431968	0.191363	Oligo	Positive	1		447	NA	FALSE	0.431968	-0.0124558	Oligo	Negative	1
C8orf33	0.166471	0.131802	Significant DEG			448	KCNH7	TRUE	0.431588	0.192387	Oligo	Positive	1		448	NA	FALSE	0.431588	-0.0124836	Oligo	Negative	1
C8orf76	0.122411	-0.0300816	NS DEG			449	NA	FALSE	0.431378	0.192357	Oligo	Positive	1		449	NA	FALSE	0.431378	-0.0125115	Oligo	Negative	1
C9orf129	0.193584	0.166852	Significant DEG			450	NA	FALSE	0.431261	0.192326	Oligo	Positive	1		450	NA	FALSE	0.431261	-0.0125394	Oligo	Negative	1
C9orf64	0.262389	-0.00635978	NS DEG			451	NA	FALSE	0.431174	0.192296	Oligo	Positive	1		451	NA	FALSE	0.431174	-0.0125672	Oligo	Negative	1
CA12	0.504461	0.376622	Significant DEG			452	NA	FALSE	0.431081	0.192266	Oligo	Positive	1		452	NA	FALSE	0.431081	-0.0125951	Oligo	Negative	1
CA14	-0.123821	-0.242179	Significant DEG			453	KIAA1549L	TRUE	0.431027	0.193289	Oligo	Positive	1		453	NA	FALSE	0.431027	-0.012623	Oligo	Negative	1
CA3-AS1	-0.141106	-0.114681	Significant DEG			454	NA	FALSE	0.430942	0.193259	Oligo	Positive	1		454	NA	FALSE	0.430942	-0.0126508	Oligo	Negative	1
CA7	0.193033	0.305983	Significant DEG			455	NA	FALSE	0.430654	0.193228	Oligo	Positive	1		455	NA	FALSE	0.430654	-0.0126787	Oligo	Negative	1
CAAP1	0.123814	-0.0638173	Significant DEG			456	NA	FALSE	0.430605	0.193198	Oligo	Positive	1		456	NA	FALSE	0.430605	-0.0127066	Oligo	Negative	1
CABIN1	0.108837	0.057766	Significant DEG			457	NA	FALSE	0.430449	0.193168	Oligo	Positive	1		457	NA	FALSE	0.430449	-0.0127344	Oligo	Negative	1
CABYR	0.154934	0.0408475	NS DEG			458	NA	FALSE	0.430302	0.193138	Oligo	Positive	1		458	NA	FALSE	0.430302	-0.0127623	Oligo	Negative	1
CACHD1	0.223209	0.208779	Significant DEG			459	TEAD4	TRUE	0.430074	0.194158	Oligo	Positive	1		459	NA	FALSE	0.430074	-0.0127901	Oligo	Negative	1
CACNA1A	0.26316	0.463276	Significant DEG			460	NA	FALSE	0.429983	0.194128	Oligo	Positive	1		460	NA	FALSE	0.429983	-0.012818	Oligo	Negative	1
CACNA1B	0.324892	0.48403	Significant DEG			461	PDE4A	TRUE	0.429976	0.195148	Oligo	Positive	1		461	NA	FALSE	0.429976	-0.0128459	Oligo	Negative	1
CACNA1C	0.167617	0.362592	Significant DEG			462	NA	FALSE	0.429806	0.195118	Oligo	Positive	1		462	NA	FALSE	0.429806	-0.0128737	Oligo	Negative	1
CACNA1D	0.295063	0.242011	Significant DEG			463	SOX11	TRUE	0.429803	0.196138	Oligo	Positive	1		463	NA	FALSE	0.429803	-0.0129016	Oligo	Negative	1
CACNA1F	0.205626	0.0478783	NS DEG			464	NA	FALSE	0.429747	0.196108	Oligo	Positive	1		464	NA	FALSE	0.429747	-0.0129295	Oligo	Negative	1
CACNA1H	0.345474	0.225736	Significant DEG			465	NA	FALSE	0.429426	0.196078	Oligo	Positive	1		465	NA	FALSE	0.429426	-0.0129573	Oligo	Negative	1
CACNA2D2	0.237914	0.191006	Significant DEG			466	NA	FALSE	0.429098	0.196048	Oligo	Positive	1		466	NA	FALSE	0.429098	-0.0129852	Oligo	Negative	1
CACNA2D3	0.206125	0.477099	Significant DEG			467	NA	FALSE	0.429074	0.196017	Oligo	Positive	1		467	NA	FALSE	0.429074	-0.0130131	Oligo	Negative	1
CACNB1	0.148565	0.158305	Significant DEG			468	RGS17	TRUE	0.429071	0.197035	Oligo	Positive	1		468	NA	FALSE	0.429071	-0.0130409	Oligo	Negative	1
CACNB2	0.171222	0.435062	Significant DEG			469	CFAP221	TRUE	0.42854	0.198052	Oligo	Positive	1		469	NA	FALSE	0.42854	-0.0130688	Oligo	Negative	1
CACNB4	0.267267	0.421007	Significant DEG			470	NA	FALSE	0.428043	0.198022	Oligo	Positive	1		470	NA	FALSE	0.428043	-0.0130967	Oligo	Negative	1
CACNG2	0.444544	0.401049	Significant DEG			471	SLC35F4	TRUE	0.427593	0.199036	Oligo	Positive	1		471	NA	FALSE	0.427593	-0.0131245	Oligo	Negative	1
CACNG3	0.227851	0.455905	Significant DEG			472	NA	FALSE	0.427519	0.199006	Oligo	Positive	1		472	NA	FALSE	0.427519	-0.0131524	Oligo	Negative	1
CACNG4	0.165619	0.398457	Significant DEG			473	NA	FALSE	0.427438	0.198976	Oligo	Positive	1		473	NA	FALSE	0.427438	-0.0131803	Oligo	Negative	1
CAD	0.156411	-0.0497854	NS DEG			474	NA	FALSE	0.427333	0.198946	Oligo	Positive	1		474	NA	FALSE	0.427333	-0.0132081	Oligo	Negative	1
CADM1	-0.0639944	-0.152574	Significant DEG			475	NA	FALSE	0.427134	0.198916	Oligo	Positive	1		475	NA	FALSE	0.427134	-0.013236	Oligo	Negative	1
CADM3	0.247382	0.211213	Significant DEG			476	NA	FALSE	0.427068	0.198886	Oligo	Positive	1		476	NA	FALSE	0.427068	-0.0132639	Oligo	Negative	1
CADM3-AS1	0.164228	0.0949337	NS DEG			477	ZDBF2	TRUE	0.426979	0.199899	Oligo	Positive	1		477	NA	FALSE	0.426979	-0.0132917	Oligo	Negative	1
CADM4	0.482553	-0.0392952	NS DEG			478	NA	FALSE	0.426894	0.199869	Oligo	Positive	1		478	NA	FALSE	0.426894	-0.0133196	Oligo	Negative	1
CADPS	0.536108	0.425808	Significant DEG			479	NA	FALSE	0.426145	0.199838	Oligo	Positive	1		479	NA	FALSE	0.426145	-0.0133475	Oligo	Negative	1
CAHM	-0.0917163	0.0015471	NS DEG			480	NA	FALSE	0.426061	0.199808	Oligo	Positive	1		480	NA	FALSE	0.426061	-0.0133753	Oligo	Negative	1
CALB1	0.190459	0.193266	Significant DEG			481	PITPNM2	TRUE	0.426034	0.200819	Oligo	Positive	1		481	NA	FALSE	0.426034	-0.0134032	Oligo	Negative	1
CALCOCO2	0.190229	0.052458	NS DEG			482	NA	FALSE	0.42595	0.200789	Oligo	Positive	1		482	NA	FALSE	0.42595	-0.013431	Oligo	Negative	1
CALHM2	0.26429	0.0798411	NS DEG			483	NA	FALSE	0.425849	0.200759	Oligo	Positive	1		483	NA	FALSE	0.425849	-0.0134589	Oligo	Negative	1
CALM3	0.202835	0.168242	Significant DEG			484	CADPS	TRUE	0.425808	0.201769	Oligo	Positive	1		484	NA	FALSE	0.425808	-0.0134868	Oligo	Negative	1
CALML3-AS1	0.164921	0.0142675	NS DEG			485	NA	FALSE	0.425757	0.201739	Oligo	Positive	1		485	NA	FALSE	0.425757	-0.0135146	Oligo	Negative	1
CALY	0.273099	0.053743	NS DEG			486	SNAP91	TRUE	0.425737	0.202749	Oligo	Positive	1		486	NA	FALSE	0.425737	-0.0135425	Oligo	Negative	1
CAMK1G	0.292526	0.31474	Significant DEG			487	NA	FALSE	0.425253	0.202719	Oligo	Positive	1		487	NA	FALSE	0.425253	-0.0135704	Oligo	Negative	1
CAMK2A	0.200916	0.355239	Significant DEG			488	NA	FALSE	0.424484	0.202689	Oligo	Positive	1		488	NA	FALSE	0.424484	-0.0135982	Oligo	Negative	1
CAMK2B	0.269672	0.289853	Significant DEG			489	MAPK4	TRUE	0.42419	0.203695	Oligo	Positive	1		489	NA	FALSE	0.42419	-0.0136261	Oligo	Negative	1
CAMK2D	-0.0804702	-0.00512334	NS DEG			490	NA	FALSE	0.424073	0.203665	Oligo	Positive	1		490	NA	FALSE	0.424073	-0.013654	Oligo	Negative	1
CAMK4	0.18588	0.413704	Significant DEG			491	NA	FALSE	0.424063	0.203635	Oligo	Positive	1		491	NA	FALSE	0.424063	-0.0136818	Oligo	Negative	1
CAMKMT	0.097474	-0.0371771	NS DEG			492	NA	FALSE	0.42367	0.203605	Oligo	Positive	1		492	NA	FALSE	0.42367	-0.0137097	Oligo	Negative	1
CAMKV	0.227799	0.108337	Significant DEG			493	NA	FALSE	0.423538	0.203575	Oligo	Positive	1		493	NA	FALSE	0.423538	-0.0137376	Oligo	Negative	1
CAMTA1	0.179884	0.0271001	NS DEG			494	NA	FALSE	0.423362	0.203544	Oligo	Positive	1		494	NA	FALSE	0.423362	-0.0137654	Oligo	Negative	1
CAND2	0.168413	0.0495727	NS DEG			495	CLEC2L	TRUE	0.423266	0.204549	Oligo	Positive	1		495	NA	FALSE	0.423266	-0.0137933	Oligo	Negative	1
CAP1	0.06403	0.0895216	Significant DEG			496	CLVS2	TRUE	0.423209	0.205553	Oligo	Positive	1		496	NA	FALSE	0.423209	-0.0138212	Oligo	Negative	1
CAP2	0.279293	0.305585	Significant DEG			497	NA	FALSE	0.423174	0.205523	Oligo	Positive	1		497	NA	FALSE	0.423174	-0.013849	Oligo	Negative	1
CAPN12	0.163259	0.00846162	NS DEG			498	FRRS1L	TRUE	0.422986	0.206526	Oligo	Positive	1		498	NA	FALSE	0.422986	-0.0138769	Oligo	Negative	1
CAPN2	0.0695173	0.09023	Significant DEG			499	L1CAM	TRUE	0.422545	0.207529	Oligo	Positive	1		499	NA	FALSE	0.422545	-0.0139048	Oligo	Negative	1
CAPN3	-0.120233	-0.275877	Significant DEG			500	NA	FALSE	0.422068	0.207498	Oligo	Positive	1		500	NA	FALSE	0.422068	-0.0139326	Oligo	Negative	1
CAPN5	0.0903058	0.605069	Significant DEG			501	NA	FALSE	0.421682	0.207468	Oligo	Positive	1		501	NA	FALSE	0.421682	-0.0139605	Oligo	Negative	1
CAPNS1	0.0715909	0.0942513	Significant DEG			502	NA	FALSE	0.421458	0.207438	Oligo	Positive	1		502	NA	FALSE	0.421458	-0.0139884	Oligo	Negative	1
CARNS1	-0.173915	-0.210347	Significant DEG			503	ADCY9	TRUE	0.421452	0.208438	Oligo	Positive	1		503	NA	FALSE	0.421452	-0.0140162	Oligo	Negative	1
CARS2	-0.0659865	0.00432907	NS DEG			504	GLB1L3	TRUE	0.421386	0.209438	Oligo	Positive	1		504	NA	FALSE	0.421386	-0.0140441	Oligo	Negative	1
CASC15	-0.168573	-0.163739	Significant DEG			505	NA	FALSE	0.421218	0.209408	Oligo	Positive	1		505	NA	FALSE	0.421218	-0.0140719	Oligo	Negative	1
CASK	-0.0771428	0.0352542	NS DEG			506	NA	FALSE	0.421127	0.209378	Oligo	Positive	1		506	NA	FALSE	0.421127	-0.0140998	Oligo	Negative	1
CASKIN1	0.180563	0.107932	Significant DEG			507	CACNB4	TRUE	0.421007	0.210376	Oligo	Positive	1		507	NA	FALSE	0.421007	-0.0141277	Oligo	Negative	1
CASKIN2	-0.124409	-0.0162179	NS DEG			508	NA	FALSE	0.420996	0.210346	Oligo	Positive	1		508	NA	FALSE	0.420996	-0.0141555	Oligo	Negative	1
CASTOR1	0.192928	0.0731023	NS DEG			509	NA	FALSE	0.420835	0.210316	Oligo	Positive	1		509	NA	FALSE	0.420835	-0.0141834	Oligo	Negative	1
CASZ1	0.304383	0.648125	Significant DEG			510	NA	FALSE	0.420613	0.210286	Oligo	Positive	1		510	NA	FALSE	0.420613	-0.0142113	Oligo	Negative	1
CAT	-0.0610536	0.0373607	NS DEG			511	NA	FALSE	0.420388	0.210256	Oligo	Positive	1		511	NA	FALSE	0.420388	-0.0142391	Oligo	Negative	1
CATIP	-0.212349	0.042256	NS DEG			512	PTPRG	TRUE	0.42032	0.211253	Oligo	Positive	1		512	NA	FALSE	0.42032	-0.014267	Oligo	Negative	1
CATSPERZ	-0.138893	0.0189686	NS DEG			513	NA	FALSE	0.420144	0.211223	Oligo	Positive	1		513	NA	FALSE	0.420144	-0.0142949	Oligo	Negative	1
CBARP	0.164364	0.104097	Significant DEG			514	NA	FALSE	0.419972	0.211193	Oligo	Positive	1		514	NA	FALSE	0.419972	-0.0143227	Oligo	Negative	1
CBFA2T3	0.208949	0.312405	Significant DEG			515	NA	FALSE	0.419857	0.211163	Oligo	Positive	1		515	NA	FALSE	0.419857	-0.0143506	Oligo	Negative	1
CBLN3	0.135717	-0.0617218	NS DEG			516	LRFN5	TRUE	0.419639	0.212158	Oligo	Positive	1		516	NA	FALSE	0.419639	-0.0143785	Oligo	Negative	1
CBWD2	0.203449	-0.0228219	NS DEG			517	WIPF3	TRUE	0.419627	0.213154	Oligo	Positive	1		517	NA	FALSE	0.419627	-0.0144063	Oligo	Negative	1
CC2D1A	0.0899694	0.0246125	NS DEG			518	NRG1	TRUE	0.419544	0.214149	Oligo	Positive	1		518	NA	FALSE	0.419544	-0.0144342	Oligo	Negative	1
CC2D2A	0.130526	-0.15706	Significant DEG			519	NA	FALSE	0.419368	0.214119	Oligo	Positive	1		519	NA	FALSE	0.419368	-0.0144621	Oligo	Negative	1
CCDC106	0.102004	0.0323015	NS DEG			520	NA	FALSE	0.419151	0.214089	Oligo	Positive	1		520	NA	FALSE	0.419151	-0.0144899	Oligo	Negative	1
CCDC110	-0.0945399	-0.0256377	NS DEG			521	NA	FALSE	0.418935	0.214059	Oligo	Positive	1		521	NA	FALSE	0.418935	-0.0145178	Oligo	Negative	1
CCDC12	0.223311	-0.00506615	NS DEG			522	GSG1L	TRUE	0.418683	0.215052	Oligo	Positive	1		522	NA	FALSE	0.418683	-0.0145457	Oligo	Negative	1
CCDC13	-0.176242	0.0101553	NS DEG			523	EFNA5	TRUE	0.41857	0.216045	Oligo	Positive	1		523	NA	FALSE	0.41857	-0.0145735	Oligo	Negative	1
CCDC138	0.153624	0.0159432	NS DEG			524	NA	FALSE	0.418273	0.216015	Oligo	Positive	1		524	NA	FALSE	0.418273	-0.0146014	Oligo	Negative	1
CCDC13-AS1	-0.146232	0.105494	Significant DEG			525	KCNS3	TRUE	0.418248	0.217007	Oligo	Positive	1		525	NA	FALSE	0.418248	-0.0146293	Oligo	Negative	1
CCDC14	0.196091	-0.0114807	NS DEG			526	NA	FALSE	0.418179	0.216977	Oligo	Positive	1		526	NA	FALSE	0.418179	-0.0146571	Oligo	Negative	1
CCDC148	-0.0612783	0.0175557	NS DEG			527	NA	FALSE	0.41782	0.216947	Oligo	Positive	1		527	NA	FALSE	0.41782	-0.014685	Oligo	Negative	1
CCDC160	-0.180772	-0.249538	Significant DEG			528	PLB1	TRUE	0.417475	0.217937	Oligo	Positive	1		528	NA	FALSE	0.417475	-0.0147128	Oligo	Negative	1
CCDC175	0.154851	-0.0360935	NS DEG			529	NA	FALSE	0.417137	0.217907	Oligo	Positive	1		529	NA	FALSE	0.417137	-0.0147407	Oligo	Negative	1
CCDC180	0.273244	0.0989511	Significant DEG			530	NA	FALSE	0.416839	0.217877	Oligo	Positive	1		530	NA	FALSE	0.416839	-0.0147686	Oligo	Negative	1
CCDC184	0.236457	0.169296	Significant DEG			531	NA	FALSE	0.416796	0.217847	Oligo	Positive	1		531	NA	FALSE	0.416796	-0.0147964	Oligo	Negative	1
CCDC18-AS1	0.0902754	-0.0411314	NS DEG			532	RASGEF1A	TRUE	0.41615	0.218834	Oligo	Positive	1		532	NA	FALSE	0.41615	-0.0148243	Oligo	Negative	1
CCDC22	0.193922	-0.0284487	NS DEG			533	NA	FALSE	0.415513	0.218804	Oligo	Positive	1		533	NA	FALSE	0.415513	-0.0148522	Oligo	Negative	1
CCDC28B	0.172703	0.073254	Significant DEG			534	FMN2	TRUE	0.415436	0.21979	Oligo	Positive	1		534	NA	FALSE	0.415436	-0.01488	Oligo	Negative	1
CCDC3	0.20322	0.0723521	NS DEG			535	NA	FALSE	0.415432	0.21976	Oligo	Positive	1		535	NA	FALSE	0.415432	-0.0149079	Oligo	Negative	1
CCDC38	0.193866	0.0421827	NS DEG			536	NA	FALSE	0.415204	0.21973	Oligo	Positive	1		536	NA	FALSE	0.415204	-0.0149358	Oligo	Negative	1
CCDC39	0.30909	0.261683	Significant DEG			537	NIPSNAP3B	TRUE	0.415026	0.220714	Oligo	Positive	1		537	NA	FALSE	0.415026	-0.0149636	Oligo	Negative	1
CCDC57	0.261857	0.191578	Significant DEG			538	NA	FALSE	0.415015	0.220684	Oligo	Positive	1		538	NA	FALSE	0.415015	-0.0149915	Oligo	Negative	1
CCDC6	0.0949429	0.133165	Significant DEG			539	NA	FALSE	0.414263	0.220654	Oligo	Positive	1		539	NA	FALSE	0.414263	-0.0150194	Oligo	Negative	1
CCDC62	0.294362	-0.0741891	NS DEG			540	TRANK1	TRUE	0.414238	0.221637	Oligo	Positive	1		540	NA	FALSE	0.414238	-0.0150472	Oligo	Negative	1
CCDC71	0.186392	-0.00905168	NS DEG			541	PER1	TRUE	0.414233	0.22262	Oligo	Positive	1		541	NA	FALSE	0.414233	-0.0150751	Oligo	Negative	1
CCDC74A	0.181389	0.0436433	NS DEG			542	CAMK4	TRUE	0.413704	0.223601	Oligo	Positive	1		542	NA	FALSE	0.413704	-0.015103	Oligo	Negative	1
CCDC85C	0.176742	0.0547795	NS DEG			543	NA	FALSE	0.413649	0.223571	Oligo	Positive	1		543	NA	FALSE	0.413649	-0.0151308	Oligo	Negative	1
CCDC86	0.142179	-0.0317027	NS DEG			544	NA	FALSE	0.413617	0.223541	Oligo	Positive	1		544	NA	FALSE	0.413617	-0.0151587	Oligo	Negative	1
CCDC88A	-0.108785	-0.0230611	NS DEG			545	NA	FALSE	0.413569	0.223511	Oligo	Positive	1		545	NA	FALSE	0.413569	-0.0151866	Oligo	Negative	1
CCDC91	0.262162	0.108061	Significant DEG			546	NA	FALSE	0.413384	0.22348	Oligo	Positive	1		546	NA	FALSE	0.413384	-0.0152144	Oligo	Negative	1
CCER2	0.230136	0.0411568	NS DEG			547	NA	FALSE	0.41319	0.22345	Oligo	Positive	1		547	NA	FALSE	0.41319	-0.0152423	Oligo	Negative	1
CCKBR	0.196565	0.173984	Significant DEG			548	NA	FALSE	0.413159	0.22342	Oligo	Positive	1		548	NA	FALSE	0.413159	-0.0152702	Oligo	Negative	1
CCN5	0.163526	-0.104695	Significant DEG			549	CD58	TRUE	0.412999	0.2244	Oligo	Positive	1		549	NA	FALSE	0.412999	-0.015298	Oligo	Negative	1
CCNA1	0.220688	0.0718557	NS DEG			550	DUSP26	TRUE	0.412701	0.225379	Oligo	Positive	1		550	NA	FALSE	0.412701	-0.0153259	Oligo	Negative	1
CCNB1IP1	0.160562	0.0277447	NS DEG			551	NA	FALSE	0.412492	0.225349	Oligo	Positive	1		551	NA	FALSE	0.412492	-0.0153537	Oligo	Negative	1
CCNB2	0.146151	0.0450892	NS DEG			552	ATP2B2	TRUE	0.412425	0.226328	Oligo	Positive	1		552	NA	FALSE	0.412425	-0.0153816	Oligo	Negative	1
CCNC	0.138979	0.0247448	NS DEG			553	RGS7BP	TRUE	0.412312	0.227306	Oligo	Positive	1		553	NA	FALSE	0.412312	-0.0154095	Oligo	Negative	1
CCND1	0.202715	0.0283179	NS DEG			554	CDH18	TRUE	0.412303	0.228284	Oligo	Positive	1		554	NA	FALSE	0.412303	-0.0154373	Oligo	Negative	1
CCNE2	-0.132905	-0.108087	Significant DEG			555	NA	FALSE	0.411586	0.228254	Oligo	Positive	1		555	NA	FALSE	0.411586	-0.0154652	Oligo	Negative	1
CCNI2	0.185183	-0.0438077	NS DEG			556	NA	FALSE	0.411282	0.228224	Oligo	Positive	1		556	NA	FALSE	0.411282	-0.0154931	Oligo	Negative	1
CCNT1	0.170098	0.0172471	NS DEG			557	NA	FALSE	0.411044	0.228194	Oligo	Positive	1		557	NA	FALSE	0.411044	-0.0155209	Oligo	Negative	1
CCR1	0.232938	-0.00788773	NS DEG			558	NA	FALSE	0.411035	0.228163	Oligo	Positive	1		558	NA	FALSE	0.411035	-0.0155488	Oligo	Negative	1
CCR10	0.18799	0.0742281	NS DEG			559	NA	FALSE	0.41094	0.228133	Oligo	Positive	1		559	NA	FALSE	0.41094	-0.0155767	Oligo	Negative	1
CCR7	0.147622	0.101774	NS DEG			560	NA	FALSE	0.410784	0.228103	Oligo	Positive	1		560	NA	FALSE	0.410784	-0.0156045	Oligo	Negative	1
CCSAP	0.531121	0.0330004	NS DEG			561	UNC80	TRUE	0.410762	0.229078	Oligo	Positive	1		561	NA	FALSE	0.410762	-0.0156324	Oligo	Negative	1
CCSER1	0.193591	0.474189	Significant DEG			562	NA	FALSE	0.410499	0.229047	Oligo	Positive	1		562	NA	FALSE	0.410499	-0.0156603	Oligo	Negative	1
CCT6B	0.106833	0.0691736	NS DEG			563	NA	FALSE	0.409459	0.229017	Oligo	Positive	1		563	NA	FALSE	0.409459	-0.0156881	Oligo	Negative	1
CCT8	0.0829784	0.0375103	NS DEG			564	NA	FALSE	0.409249	0.228987	Oligo	Positive	1		564	NA	FALSE	0.409249	-0.015716	Oligo	Negative	1
CD14	0.185218	-0.00108639	NS DEG			565	GTF2IRD1	TRUE	0.409202	0.229958	Oligo	Positive	1		565	NA	FALSE	0.409202	-0.0157439	Oligo	Negative	1
CD151	0.485712	0.101773	Significant DEG			566	NA	FALSE	0.409041	0.229928	Oligo	Positive	1		566	NA	FALSE	0.409041	-0.0157717	Oligo	Negative	1
CD24	0.219771	0.0977011	NS DEG			567	NA	FALSE	0.408731	0.229898	Oligo	Positive	1		567	NA	FALSE	0.408731	-0.0157996	Oligo	Negative	1
CD247	0.166892	0.0360697	NS DEG			568	NA	FALSE	0.407402	0.229868	Oligo	Positive	1		568	NA	FALSE	0.407402	-0.0158275	Oligo	Negative	1
CD276	0.292237	0.231469	Significant DEG			569	NA	FALSE	0.407288	0.229837	Oligo	Positive	1		569	NA	FALSE	0.407288	-0.0158553	Oligo	Negative	1
CD320	0.117204	-0.0141864	NS DEG			570	NA	FALSE	0.407013	0.229807	Oligo	Positive	1		570	NA	FALSE	0.407013	-0.0158832	Oligo	Negative	1
CD58	0.395407	0.412999	Significant DEG			571	NA	FALSE	0.406471	0.229777	Oligo	Positive	1		571	NA	FALSE	0.406471	-0.0159111	Oligo	Negative	1
CD81	0.203483	0.000470489	NS DEG			572	VWA5A	TRUE	0.406342	0.230741	Oligo	Positive	1		572	NA	FALSE	0.406342	-0.0159389	Oligo	Negative	1
CD82	-0.117696	-0.0337614	NS DEG			573	NA	FALSE	0.405628	0.230711	Oligo	Positive	1		573	NA	FALSE	0.405628	-0.0159668	Oligo	Negative	1
CDC37	0.177714	0.0223186	NS DEG			574	NIPAL2	TRUE	0.405584	0.231673	Oligo	Positive	1		574	NA	FALSE	0.405584	-0.0159946	Oligo	Negative	1
CDC37L1-DT	0.0676585	-0.0599271	NS DEG			575	GRM1	TRUE	0.405472	0.232635	Oligo	Positive	1		575	NA	FALSE	0.405472	-0.0160225	Oligo	Negative	1
CDC42EP2	-0.0662675	-0.0450345	NS DEG			576	KCNA4	TRUE	0.405015	0.233596	Oligo	Positive	1		576	NA	FALSE	0.405015	-0.0160504	Oligo	Negative	1
CDC42EP3	0.280167	0.298574	Significant DEG			577	NA	FALSE	0.40478	0.233566	Oligo	Positive	1		577	NA	FALSE	0.40478	-0.0160782	Oligo	Negative	1
CDCA7L	0.217817	0.00401218	NS DEG			578	NA	FALSE	0.404747	0.233536	Oligo	Positive	1		578	NA	FALSE	0.404747	-0.0161061	Oligo	Negative	1
CDH1	-0.172557	-0.198297	Significant DEG			579	NA	FALSE	0.404628	0.233506	Oligo	Positive	1		579	NA	FALSE	0.404628	-0.016134	Oligo	Negative	1
CDH10	0.187576	0.00886992	NS DEG			580	NA	FALSE	0.404589	0.233476	Oligo	Positive	1		580	NA	FALSE	0.404589	-0.0161618	Oligo	Negative	1
CDH11	-0.192163	0.109333	Significant DEG			581	NA	FALSE	0.404344	0.233446	Oligo	Positive	1		581	NA	FALSE	0.404344	-0.0161897	Oligo	Negative	1
CDH12	0.223035	0.493569	Significant DEG			582	NA	FALSE	0.404173	0.233415	Oligo	Positive	1		582	NA	FALSE	0.404173	-0.0162176	Oligo	Negative	1
CDH18	0.259693	0.412303	Significant DEG			583	NA	FALSE	0.40379	0.233385	Oligo	Positive	1		583	NA	FALSE	0.40379	-0.0162454	Oligo	Negative	1
CDH20	-0.197903	-0.222601	Significant DEG			584	NA	FALSE	0.403752	0.233355	Oligo	Positive	1		584	NA	FALSE	0.403752	-0.0162733	Oligo	Negative	1
CDH22	0.209493	0.476106	Significant DEG			585	NA	FALSE	0.403429	0.233325	Oligo	Positive	1		585	NA	FALSE	0.403429	-0.0163012	Oligo	Negative	1
CDH3	0.227282	0.217556	Significant DEG			586	JCAD	TRUE	0.403383	0.234282	Oligo	Positive	1		586	NA	FALSE	0.403383	-0.016329	Oligo	Negative	1
CDH6	0.157142	0.384734	Significant DEG			587	CDH7	TRUE	0.403251	0.235239	Oligo	Positive	1		587	NA	FALSE	0.403251	-0.0163569	Oligo	Negative	1
CDH7	0.224422	0.403251	Significant DEG			588	NA	FALSE	0.403174	0.235209	Oligo	Positive	1		588	NA	FALSE	0.403174	-0.0163848	Oligo	Negative	1
CDH9	0.160135	0.506808	Significant DEG			589	NA	FALSE	0.402882	0.235178	Oligo	Positive	1		589	NA	FALSE	0.402882	-0.0164126	Oligo	Negative	1
CDIP1	0.357784	0.0735474	Significant DEG			590	RPL39L	TRUE	0.402745	0.236134	Oligo	Positive	1		590	NA	FALSE	0.402745	-0.0164405	Oligo	Negative	1
CDK12	0.255679	0.0590048	Significant DEG			591	MPP7	TRUE	0.402365	0.237089	Oligo	Positive	1		591	NA	FALSE	0.402365	-0.0164684	Oligo	Negative	1
CDK13	0.210593	-0.0402404	Significant DEG			592	NA	FALSE	0.401732	0.237058	Oligo	Positive	1		592	NA	FALSE	0.401732	-0.0164962	Oligo	Negative	1
CDK14	0.151791	0.11262	Significant DEG			593	NA	FALSE	0.401684	0.237028	Oligo	Positive	1		593	NA	FALSE	0.401684	-0.0165241	Oligo	Negative	1
CDK17	-0.0817577	-0.0469029	Significant DEG			594	NA	FALSE	0.401621	0.236998	Oligo	Positive	1		594	NA	FALSE	0.401621	-0.016552	Oligo	Negative	1
CDK20	0.166407	0.0306592	NS DEG			595	IGSF3	TRUE	0.401398	0.237951	Oligo	Positive	1		595	NA	FALSE	0.401398	-0.0165798	Oligo	Negative	1
CDK3	0.171459	-0.00442851	NS DEG			596	ARRDC4	TRUE	0.401209	0.238902	Oligo	Positive	1		596	NA	FALSE	0.401209	-0.0166077	Oligo	Negative	1
CDK5R2	0.249005	0.11823	Significant DEG			597	NA	FALSE	0.401141	0.238872	Oligo	Positive	1		597	NA	FALSE	0.401141	-0.0166356	Oligo	Negative	1
CDK5RAP1	0.241814	0.0801637	Significant DEG			598	CACNG2	TRUE	0.401049	0.239824	Oligo	Positive	1		598	NA	FALSE	0.401049	-0.0166634	Oligo	Negative	1
CDK5RAP3	0.222381	-0.0418007	NS DEG			599	NA	FALSE	0.400898	0.239794	Oligo	Positive	1		599	NA	FALSE	0.400898	-0.0166913	Oligo	Negative	1
CDKAL1	0.194151	-0.0636925	Significant DEG			600	NA	FALSE	0.400839	0.239763	Oligo	Positive	1		600	NA	FALSE	0.400839	-0.0167191	Oligo	Negative	1
CDKL1	-0.131329	-0.309988	Significant DEG			601	NA	FALSE	0.400742	0.239733	Oligo	Positive	1		601	NA	FALSE	0.400742	-0.016747	Oligo	Negative	1
CDKN1A	0.169072	0.516455	Significant DEG			602	NA	FALSE	0.400685	0.239703	Oligo	Positive	1		602	NA	FALSE	0.400685	-0.0167749	Oligo	Negative	1
CDKN1B	-0.158457	-0.000703576	NS DEG			603	NA	FALSE	0.400212	0.239673	Oligo	Positive	1		603	NA	FALSE	0.400212	-0.0168027	Oligo	Negative	1
CDKN2B-AS1	-0.12653	-0.0426701	NS DEG			604	NA	FALSE	0.40019	0.239643	Oligo	Positive	1		604	NA	FALSE	0.40019	-0.0168306	Oligo	Negative	1
CDKN2C	-0.0701167	-0.0264026	NS DEG			605	MACROD2	TRUE	0.400077	0.240592	Oligo	Positive	1		605	NA	FALSE	0.400077	-0.0168585	Oligo	Negative	1
CDO1	0.415454	0.183756	Significant DEG			606	NA	FALSE	0.399909	0.240562	Oligo	Positive	1		606	NA	FALSE	0.399909	-0.0168863	Oligo	Negative	1
CDON	0.21345	0.474719	Significant DEG			607	GLT1D1	TRUE	0.39979	0.24151	Oligo	Positive	1		607	NA	FALSE	0.39979	-0.0169142	Oligo	Negative	1
CDPF1	0.104625	-0.0105053	NS DEG			608	LIMS2	TRUE	0.399631	0.242459	Oligo	Positive	1		608	NA	FALSE	0.399631	-0.0169421	Oligo	Negative	1
CDRT4	-0.13389	-0.0275359	NS DEG			609	NA	FALSE	0.399486	0.242428	Oligo	Positive	1		609	NA	FALSE	0.399486	-0.0169699	Oligo	Negative	1
CEBPA	0.250524	0.397516	Significant DEG			610	NA	FALSE	0.399485	0.242398	Oligo	Positive	1		610	NA	FALSE	0.399485	-0.0169978	Oligo	Negative	1
CEBPB-AS1	0.609172	0.357059	Significant DEG			611	NA	FALSE	0.399475	0.242368	Oligo	Positive	1		611	NA	FALSE	0.399475	-0.0170257	Oligo	Negative	1
CEBPD	0.719827	0.639035	Significant DEG			612	NA	FALSE	0.39944	0.242338	Oligo	Positive	1		612	NA	FALSE	0.39944	-0.0170535	Oligo	Negative	1
CEBPZ	0.219863	0.0312566	NS DEG			613	CIT	TRUE	0.399234	0.243285	Oligo	Positive	1		613	NA	FALSE	0.399234	-0.0170814	Oligo	Negative	1
CEL	0.3303	-0.0310959	NS DEG			614	SPTBN4	TRUE	0.398852	0.244232	Oligo	Positive	1		614	NA	FALSE	0.398852	-0.0171093	Oligo	Negative	1
CELF1	0.10481	0.0920985	Significant DEG			615	CACNG4	TRUE	0.398457	0.245177	Oligo	Positive	1		615	NA	FALSE	0.398457	-0.0171371	Oligo	Negative	1
CELF3	0.413637	0.218952	Significant DEG			616	SLC22A5	TRUE	0.397732	0.24612	Oligo	Positive	1		616	NA	FALSE	0.397732	-0.017165	Oligo	Negative	1
CELF4	0.18275	0.380183	Significant DEG			617	EPB41	TRUE	0.397616	0.247064	Oligo	Positive	1		617	NA	FALSE	0.397616	-0.0171929	Oligo	Negative	1
CELF5	0.268061	0.444839	Significant DEG			618	NA	FALSE	0.397547	0.247034	Oligo	Positive	1		618	NA	FALSE	0.397547	-0.0172207	Oligo	Negative	1
CELF6	0.164022	0.0301478	NS DEG			619	CEBPA	TRUE	0.397516	0.247977	Oligo	Positive	1		619	NA	FALSE	0.397516	-0.0172486	Oligo	Negative	1
CEMIP	0.307724	-0.00620484	NS DEG			620	NA	FALSE	0.397177	0.247947	Oligo	Positive	1		620	NA	FALSE	0.397177	-0.0172765	Oligo	Negative	1
CENPA	0.101932	0.0803976	Significant DEG			621	TEX15	TRUE	0.397042	0.248889	Oligo	Positive	1		621	NA	FALSE	0.397042	-0.0173043	Oligo	Negative	1
CENPH	0.193086	-0.0304486	NS DEG			622	NA	FALSE	0.396928	0.248859	Oligo	Positive	1		622	NA	FALSE	0.396928	-0.0173322	Oligo	Negative	1
CENPN	-0.156799	-0.0493514	NS DEG			623	NA	FALSE	0.39684	0.248828	Oligo	Positive	1		623	NA	FALSE	0.39684	-0.01736	Oligo	Negative	1
CENPP	0.413967	0.00176429	NS DEG			624	GRIK5	TRUE	0.39684	0.24977	Oligo	Positive	1		624	NA	FALSE	0.39684	-0.0173879	Oligo	Negative	1
CENPT	0.113514	0.00552267	NS DEG			625	NA	FALSE	0.396836	0.24974	Oligo	Positive	1		625	NA	FALSE	0.396836	-0.0174158	Oligo	Negative	1
CENPW	0.267293	-0.0157994	NS DEG			626	NA	FALSE	0.396788	0.24971	Oligo	Positive	1		626	NA	FALSE	0.396788	-0.0174436	Oligo	Negative	1
CEP112	0.540154	0.387864	Significant DEG			627	NA	FALSE	0.396559	0.249679	Oligo	Positive	1		627	NA	FALSE	0.396559	-0.0174715	Oligo	Negative	1
CEP170	-0.368904	-0.130719	Significant DEG			628	PHF24	TRUE	0.396423	0.25062	Oligo	Positive	1		628	NA	FALSE	0.396423	-0.0174994	Oligo	Negative	1
CEP170B	0.143716	0.169468	Significant DEG			629	LINC02749	TRUE	0.396339	0.25156	Oligo	Positive	1		629	NA	FALSE	0.396339	-0.0175272	Oligo	Negative	1
CEP250	0.137766	0.0863972	Significant DEG			630	NA	FALSE	0.396141	0.25153	Oligo	Positive	1		630	NA	FALSE	0.396141	-0.0175551	Oligo	Negative	1
CEP290	0.196473	0.000827323	NS DEG			631	NA	FALSE	0.396082	0.2515	Oligo	Positive	1		631	NA	FALSE	0.396082	-0.017583	Oligo	Negative	1
CEP350	0.175689	-0.0404211	NS DEG			632	CFAP46	TRUE	0.395999	0.25244	Oligo	Positive	1		632	NA	FALSE	0.395999	-0.0176108	Oligo	Negative	1
CEP97	-0.133926	-0.0952159	Significant DEG			633	NA	FALSE	0.395899	0.252409	Oligo	Positive	1		633	NA	FALSE	0.395899	-0.0176387	Oligo	Negative	1
CEPT1	0.162596	-0.00145405	NS DEG			634	NA	FALSE	0.395648	0.252379	Oligo	Positive	1		634	NA	FALSE	0.395648	-0.0176666	Oligo	Negative	1
CERCAM	-0.215317	-0.0836636	Significant DEG			635	NA	FALSE	0.395408	0.252349	Oligo	Positive	1		635	NA	FALSE	0.395408	-0.0176944	Oligo	Negative	1
CERNA1	0.273202	0.37533	Significant DEG			636	NA	FALSE	0.395045	0.252319	Oligo	Positive	1		636	NA	FALSE	0.395045	-0.0177223	Oligo	Negative	1
CERS2	-0.142992	-0.0327027	NS DEG			637	TRMT9B	TRUE	0.394956	0.253256	Oligo	Positive	1		637	NA	FALSE	0.394956	-0.0177502	Oligo	Negative	1
CES3	0.256371	0.0506028	NS DEG			638	NA	FALSE	0.394616	0.253226	Oligo	Positive	1		638	NA	FALSE	0.394616	-0.017778	Oligo	Negative	1
CES5A	-0.364173	-0.151892	Significant DEG			639	NETO1	TRUE	0.394583	0.254162	Oligo	Positive	1		639	NA	FALSE	0.394583	-0.0178059	Oligo	Negative	1
CFAP161	0.197424	0.0217569	NS DEG			640	IL34	TRUE	0.394552	0.255098	Oligo	Positive	1		640	NA	FALSE	0.394552	-0.0178338	Oligo	Negative	1
CFAP221	0.336202	0.42854	Significant DEG			641	TTYH3	TRUE	0.394471	0.256034	Oligo	Positive	1		641	NA	FALSE	0.394471	-0.0178616	Oligo	Negative	1
CFAP300	0.218088	0.00943946	NS DEG			642	NA	FALSE	0.394367	0.256004	Oligo	Positive	1		642	NA	FALSE	0.394367	-0.0178895	Oligo	Negative	1
CFAP36	0.134824	0.117411	Significant DEG			643	NA	FALSE	0.394064	0.255974	Oligo	Positive	1		643	NA	FALSE	0.394064	-0.0179174	Oligo	Negative	1
CFAP410	0.134181	-0.0464519	NS DEG			644	HUNK	TRUE	0.39386	0.256908	Oligo	Positive	1		644	NA	FALSE	0.39386	-0.0179452	Oligo	Negative	1
CFAP44	0.425509	-0.112803	Significant DEG			645	NA	FALSE	0.393701	0.256878	Oligo	Positive	1		645	NA	FALSE	0.393701	-0.0179731	Oligo	Negative	1
CFAP46	0.157464	0.395999	Significant DEG			646	NA	FALSE	0.393319	0.256848	Oligo	Positive	1		646	NA	FALSE	0.393319	-0.0180009	Oligo	Negative	1
CFAP70	0.130392	0.00271915	NS DEG			647	VAX2	TRUE	0.393116	0.257781	Oligo	Positive	1		647	NA	FALSE	0.393116	-0.0180288	Oligo	Negative	1
CFAP73	0.291662	-0.00628256	NS DEG			648	NA	FALSE	0.392983	0.25775	Oligo	Positive	1		648	NA	FALSE	0.392983	-0.0180567	Oligo	Negative	1
CFAP74	0.176573	0.29585	Significant DEG			649	NA	FALSE	0.392923	0.25772	Oligo	Positive	1		649	NA	FALSE	0.392923	-0.0180845	Oligo	Negative	1
CFD	0.316907	0.0371509	NS DEG			650	NA	FALSE	0.392914	0.25769	Oligo	Positive	1		650	NA	FALSE	0.392914	-0.0181124	Oligo	Negative	1
CFL2	-0.0723491	0.00642231	NS DEG			651	NA	FALSE	0.392907	0.25766	Oligo	Positive	1		651	NA	FALSE	0.392907	-0.0181403	Oligo	Negative	1
CFLAR-AS1	0.476407	-0.0379514	NS DEG			652	DRD2	TRUE	0.392739	0.258592	Oligo	Positive	1		652	NA	FALSE	0.392739	-0.0181681	Oligo	Negative	1
CFTR	0.44054	-0.197793	Significant DEG			653	NA	FALSE	0.392725	0.258562	Oligo	Positive	1		653	NA	FALSE	0.392725	-0.018196	Oligo	Negative	1
CGREF1	0.538825	0.228989	Significant DEG			654	NA	FALSE	0.391866	0.258531	Oligo	Positive	1		654	NA	FALSE	0.391866	-0.0182239	Oligo	Negative	1
CGRRF1	-0.0748882	-0.0659026	Significant DEG			655	NA	FALSE	0.391633	0.258501	Oligo	Positive	1		655	NA	FALSE	0.391633	-0.0182517	Oligo	Negative	1
CHAC1	0.325607	0.289252	Significant DEG			656	NA	FALSE	0.391593	0.258471	Oligo	Positive	1		656	NA	FALSE	0.391593	-0.0182796	Oligo	Negative	1
CHAF1B	0.202785	0.234674	Significant DEG			657	SLC6A6	TRUE	0.391443	0.2594	Oligo	Positive	1		657	NA	FALSE	0.391443	-0.0183075	Oligo	Negative	1
CHCHD1	0.142799	0.0134151	NS DEG			658	HK2	TRUE	0.39129	0.260328	Oligo	Positive	1		658	NA	FALSE	0.39129	-0.0183353	Oligo	Negative	1
CHCHD10	0.153441	0.107495	Significant DEG			659	LUZP1	TRUE	0.391226	0.261256	Oligo	Positive	1		659	NA	FALSE	0.391226	-0.0183632	Oligo	Negative	1
CHCHD2	0.111813	0.01839	NS DEG			660	TTC22	TRUE	0.390961	0.262184	Oligo	Positive	1		660	NA	FALSE	0.390961	-0.0183911	Oligo	Negative	1
CHCHD6	0.519183	-0.0261919	NS DEG			661	GRIA1	TRUE	0.390477	0.26311	Oligo	Positive	1		661	NA	FALSE	0.390477	-0.0184189	Oligo	Negative	1
CHD2	0.150028	0.0402512	NS DEG			662	NA	FALSE	0.390254	0.26308	Oligo	Positive	1		662	NA	FALSE	0.390254	-0.0184468	Oligo	Negative	1
CHD5	0.203526	0.105123	NS DEG			663	NA	FALSE	0.390183	0.26305	Oligo	Positive	1		663	NA	FALSE	0.390183	-0.0184747	Oligo	Negative	1
CHD7	-0.136178	-0.0281667	NS DEG			664	NA	FALSE	0.390183	0.26302	Oligo	Positive	1		664	NA	FALSE	0.390183	-0.0185025	Oligo	Negative	1
CHD9	-0.0801362	-0.0181198	NS DEG			665	NA	FALSE	0.390061	0.26299	Oligo	Positive	1		665	NA	FALSE	0.390061	-0.0185304	Oligo	Negative	1
CHEK1	0.120029	0.0305992	NS DEG			666	NA	FALSE	0.389964	0.26296	Oligo	Positive	1		666	NA	FALSE	0.389964	-0.0185583	Oligo	Negative	1
CHGB	0.238327	0.11143	Significant DEG			667	WSCD2	TRUE	0.389941	0.263885	Oligo	Positive	1		667	NA	FALSE	0.389941	-0.0185861	Oligo	Negative	1
CHI3L2	0.150579	0.00330297	NS DEG			668	NA	FALSE	0.389719	0.263855	Oligo	Positive	1		668	NA	FALSE	0.389719	-0.018614	Oligo	Negative	1
CHKB	0.197691	0.0034716	NS DEG			669	NA	FALSE	0.389142	0.263825	Oligo	Positive	1		669	NA	FALSE	0.389142	-0.0186418	Oligo	Negative	1
CHMP3	0.270858	0.0679656	Significant DEG			670	NA	FALSE	0.389048	0.263794	Oligo	Positive	1		670	NA	FALSE	0.389048	-0.0186697	Oligo	Negative	1
CHN2	-0.155445	-0.183124	Significant DEG			671	B3GALT5	TRUE	0.388971	0.264717	Oligo	Positive	1		671	NA	FALSE	0.388971	-0.0186976	Oligo	Negative	1
CHPF2	0.135695	-0.0294829	NS DEG			672	NA	FALSE	0.388796	0.264687	Oligo	Positive	1		672	NA	FALSE	0.388796	-0.0187254	Oligo	Negative	1
CHRM3	0.342778	0.248272	Significant DEG			673	KCNIP3	TRUE	0.388597	0.265609	Oligo	Positive	1		673	NA	FALSE	0.388597	-0.0187533	Oligo	Negative	1
CHRNA4	0.175874	-0.0756926	NS DEG			674	NA	FALSE	0.388072	0.265579	Oligo	Positive	1		674	NA	FALSE	0.388072	-0.0187812	Oligo	Negative	1
CHST1	0.515792	0.295691	Significant DEG			675	CEP112	TRUE	0.387864	0.266499	Oligo	Positive	1		675	NA	FALSE	0.387864	-0.018809	Oligo	Negative	1
CHST11	0.198353	0.206696	Significant DEG			676	NA	FALSE	0.387843	0.266469	Oligo	Positive	1		676	NA	FALSE	0.387843	-0.0188369	Oligo	Negative	1
CHST2	0.168724	0.0866238	NS DEG			677	NA	FALSE	0.387772	0.266439	Oligo	Positive	1		677	NA	FALSE	0.387772	-0.0188648	Oligo	Negative	1
CHST8	0.209351	0.0219774	NS DEG			678	TESMIN	TRUE	0.387766	0.267359	Oligo	Positive	1		678	NA	FALSE	0.387766	-0.0188926	Oligo	Negative	1
CHST9	0.251214	0.0467962	NS DEG			679	NA	FALSE	0.387591	0.267329	Oligo	Positive	1		679	NA	FALSE	0.387591	-0.0189205	Oligo	Negative	1
CHTOP	0.210829	-0.0373288	NS DEG			680	NA	FALSE	0.38731	0.267299	Oligo	Positive	1		680	LINC02641	TRUE	0.38731	-0.0125605	Oligo	Negative	1
CHUK	0.183627	-0.00376761	NS DEG			681	GNAL	TRUE	0.386713	0.268216	Oligo	Positive	1		681	NA	FALSE	0.386713	-0.0125884	Oligo	Negative	1
CIAO2B	0.116067	-0.0247942	NS DEG			682	EPB41L4B	TRUE	0.386697	0.269134	Oligo	Positive	1		682	NA	FALSE	0.386697	-0.0126163	Oligo	Negative	1
CIART	0.145286	0.134909	Significant DEG			683	NA	FALSE	0.386693	0.269103	Oligo	Positive	1		683	NA	FALSE	0.386693	-0.0126441	Oligo	Negative	1
CIB2	0.183918	0.00935579	NS DEG			684	GPR157	TRUE	0.386495	0.27002	Oligo	Positive	1		684	NA	FALSE	0.386495	-0.012672	Oligo	Negative	1
[truncated: 35,917 more rows]

[truncated: 9 more sheets: figure3d, figure3e, figure3f, figure4a, figure4b, figure4c, figure4d, figure4e, figure4f]
